# Supplementary material for: ZBTB7B is a permissive regulator of hepatocellular carcinoma initiation by repressing c-Jun expression and function
Source: Cell Death Dis. 2024 Jan 15;15(1):55. doi: 10.1038/s41419-024-06441-y (PMC10789742; doi:10.1038/s41419-024-06441-y)
Supplement: Supplementary file 2 — Supplementary tables [file 41419_2024_6441_MOESM2_ESM.xlsx]

## Sheet: Description
Supplementary tables for ZBTB7B is a permissive regulator of hepatocellular carcinoma initiation by repressing c-Jun expression and function.
Description
S1. 8,804 differentially expressed genes (DEGs) and their clustering. The p-value was calculated by ANOVA test and p-value < 0.05 is considered significant.
S2. Enriched transcription factors from 8 clusters by TRRUST based on DEGs and DEPs (Differentially expressed phosphosites). The p-value was performed by hypergeometric test and p-value < 0.001 is considered significant.
S3. 8,459 differentially expressed phosphosites (DEPs) and their clustering. The p-value was calculated by ANOVA test and p-value < 0.05 is considered significant.
S4. Enriched kinases from 8 clusters by NetworKIN based on DEPs. The p-value was performed by hypergeometric test and p-value < 0.05 is considered significant.
S5. Protein-protein interaction networks of functional relationship pairs based on DEGs and DEPs. The p-value and correlation coefficient were calculated by Pearson correlation test. P-value < 0.05 is considered significantly related.
S6. ZBTB7B ChIP-seq in the Zbtb7b-HA knock-in mice.
S7. c-Jun ChIP-seq in the Zbtb7bf/f liver.
S8. c-Jun ChIP-seq in the Zbtb7bDli liver.
S9. Summary of ZBTB7B signature.
S10. List of antibodies.
S11. List of primers.

## Sheet: S1. DEGs
Table S1. 8,804 differentially expressed genes (DEGs) and their clustering. The p-value was calculated by ANOVA test and p-value < 0.05 is considered significant.
	Gene Name	CTRL_PBS_average	ATP_PBS_average	CTRL_2W_average	ATP_2W_average	ANOVA_Pvalue	Mfuzz_Cluster
ENSMUSG00000000031	H19	6.64874	19.002	8.3734	18.978	1.73e-10	3
ENSMUSG00000028042	Zbtb7b	12.4039	9.25773	12.1507	9.05639	8.49e-10	4
ENSMUSG00000000628	Hk2	7.78216	8.29335	10.0815	10.6376	3.66e-09	1
ENSMUSG00000030278	Cidec	8.47243	9.54631	12.6036	12.3962	8.84e-09	1
ENSMUSG00000005202	Shbg	6.40718	9.59586	6.40718	8.95002	1.29e-08	3
ENSMUSG00000040838	Gm11639	6.97105	9.57831	7.21513	9.64183	1.39e-08	3
ENSMUSG00000068011	Mkrn2os	10.033	10.1585	11.1586	10.9829	1.73e-08	8
ENSMUSG00000001729	Akt1	11.4702	11.242	15.1494	14.6877	2.47e-08	8
ENSMUSG00000028555	Ttc39a	7.17093	8.19708	9.43714	9.74001	2.91e-08	2
ENSMUSG00000028664	Ephb2	6.9625	7.53519	10.2172	9.84445	3.56e-08	1
ENSMUSG00000026270	Capn10	10.4296	10.6892	9.89555	10.3573	3.67e-08	7
ENSMUSG00000034634	Ly6d	7.3526	8.95457	12.9097	13.1183	4.02e-08	1
ENSMUSG00000017167	Cntnap1	7.55975	8.47717	10.2607	10.2782	5.6e-08	1
ENSMUSG00000031150	Ccdc120	7.57134	8.45671	9.65124	9.87514	5.76e-08	2
ENSMUSG00000001098	Kctd10	9.09439	9.29013	9.4482	9.78684	6.57e-08	5
ENSMUSG00000019558	Slc6a8	9.14842	11.9346	9.88212	11.9252	7.48e-08	3
ENSMUSG00000026879	Gsn	10.3582	14.8035	10.067	14.169	7.95e-08	3
ENSMUSG00000091867	Cyp2a22	7.14297	7.50446	10.3764	9.76299	8.37e-08	8
ENSMUSG00000017723	Wfdc2	8.07514	11.3578	10.2184	12.0326	8.81e-08	5
ENSMUSG00000098276	Mir6358	6.40718	6.7283	7.33	7.77229	8.9e-08	1
ENSMUSG00000027712	Anxa5	12.057	12.8553	14.9727	14.9594	1.08e-07	1
ENSMUSG00000039648	Kyat1	13.2575	13.0329	12.0778	11.7046	1.14e-07	7
ENSMUSG00000079507	H2-Q1	7.99418	9.03129	11.9992	11.7752	1.14e-07	1
ENSMUSG00000020312	Shc2	6.83323	8.99507	9.7227	10.8193	1.17e-07	2
ENSMUSG00000057163	Prss2	6.40718	6.40718	6.50462	7.9632	1.21e-07	5
ENSMUSG00000001794	Capns1	12.2116	12.1062	12.9644	12.8322	1.26e-07	8
ENSMUSG00000028334	Nans	10.1118	9.843	10.5986	10.5327	1.27e-07	8
ENSMUSG00000009585	Apobec3	8.05876	8.82943	8.53104	9.71094	1.36e-07	5
ENSMUSG00000059316	Slc27a4	11.0901	10.9118	11.9925	11.801	1.39e-07	8
ENSMUSG00000028613	Lrp8	6.82583	6.98671	7.4466	8.38647	1.62e-07	1
ENSMUSG00000020228	Helb	9.85259	9.50377	9.42234	9.23337	1.7e-07	6
ENSMUSG00000051225	Fam83a	6.83512	7.72286	9.65539	10.9302	1.8e-07	1
ENSMUSG00000046668	Cxxc5	11.0248	10.7784	10.2137	10.3147	2.07e-07	7
ENSMUSG00000029171	Pgm2	8.57845	8.64242	9.31881	9.36556	2.22e-07	1
ENSMUSG00000064061	Dzip3	8.45189	9.2363	8.80415	9.2991	2.3e-07	3
ENSMUSG00000028059	Arhgef2	8.74713	9.31573	10.1209	10.3564	2.3e-07	2
ENSMUSG00000029291	Rufy3	11.6961	11.4302	11.078	11.052	2.33e-07	6
ENSMUSG00000031434	Morc4	7.82477	9.14593	9.60411	10.7079	2.52e-07	2
ENSMUSG00000042041	2010003K11Rik	8.29475	9.52784	12.1788	12.0958	2.55e-07	1
ENSMUSG00000027907	S100a11	8.4054	9.14079	11.4392	12.0026	2.66e-07	1
ENSMUSG00000023905	Tnfrsf12a	8.93213	9.72034	11.2665	12.0928	2.81e-07	1
ENSMUSG00000040158	Tax1bp3	9.18154	9.33317	10.1201	10.4446	2.96e-07	1
ENSMUSG00000022598	Psca	6.40718	6.40718	6.40718	6.94256	3.22e-07	5
ENSMUSG00000031549	Ido2	12.4899	12.5128	11.4879	11.142	3.47e-07	7
ENSMUSG00000040808	S100g	6.40718	6.75207	7.24241	7.82491	3.85e-07	2
ENSMUSG00000004069	Dnaja3	12.4047	12.4045	12.2082	11.926	3.86e-07	6
ENSMUSG00000062515	Fabp4	9.10813	9.41115	11.3312	11.6324	3.96e-07	1
ENSMUSG00000031778	Cx3cl1	7.39652	7.85018	7.92057	8.71603	4.1e-07	5
ENSMUSG00000024538	Ppic	8.02789	8.45796	9.02191	9.44068	4.15e-07	2
ENSMUSG00000032966	Fkbp1a	11.0355	11.5782	12.2121	12.4184	4.17e-07	2
ENSMUSG00000026547	Tagln2	9.72791	11.4373	11.0717	12.45	4.22e-07	5
ENSMUSG00000021493	Pdlim7	8.78782	9.03206	9.82125	10.2763	4.31e-07	1
ENSMUSG00000018965	Ywhah	11.3309	11.6096	12.4162	12.7842	4.44e-07	1
ENSMUSG00000044349	Snhg11	9.80265	6.95788	9.95309	8.45719	4.55e-07	8
ENSMUSG00000022947	Cbr3	7.34065	7.85064	11.3784	11.5594	4.8e-07	1
ENSMUSG00000034435	Tmem30b	11.3918	11.0932	10.8947	10.5705	4.8e-07	6
ENSMUSG00000001473	Tubb6	9.26036	9.41572	10.4953	10.743	4.87e-07	1
ENSMUSG00000035439	Haus8	8.31222	8.8833	10.448	10.8991	4.97e-07	1
ENSMUSG00000050359	Sprr1a	6.48042	7.86735	11.6002	10.8293	4.98e-07	1
ENSMUSG00000003534	Ddr1	7.81824	8.50544	8.60807	9.5742	5.06e-07	5
ENSMUSG00000037613	Tnfrsf23	7.27218	7.31578	9.06079	9.10284	5.09e-07	1
ENSMUSG00000020017	Hal	14.8154	14.4145	13.1087	12.3251	5.22e-07	6
ENSMUSG00000068290	Ddrgk1	12.4772	12.2131	12.1446	11.8335	5.32e-07	6
ENSMUSG00000029674	Limk1	8.17814	8.39851	9.51114	9.67017	5.33e-07	1
ENSMUSG00000036718	Micall2	7.93806	8.84338	8.32612	9.57513	5.55e-07	5
ENSMUSG00000086628	Gm16157	9.02126	8.40093	8.38106	7.65757	5.68e-07	4
ENSMUSG00000032320	Rcn2	9.07972	9.91639	9.18556	9.7806	5.7e-07	3
ENSMUSG00000019850	Tnfaip3	8.28752	9.14784	9.86414	9.95307	5.94e-07	2
ENSMUSG00000029161	Cgref1	7.16907	7.49447	9.06799	9.08329	5.94e-07	1
ENSMUSG00000029064	Gnb1	11.9625	12.1014	12.6479	12.9023	5.96e-07	1
ENSMUSG00000025138	Sirt7	11.2907	10.9304	10.5677	10.4791	6.12e-07	6
ENSMUSG00000066607	Insyn1	6.73118	7.87937	8.9473	8.98042	6.46e-07	2
ENSMUSG00000045136	Tubb2b	7.13964	7.5944	10.1843	11.641	6.54e-07	1
ENSMUSG00000020072	Pbld2	13.0037	12.0876	12.1335	11.1167	6.9e-07	4
ENSMUSG00000037542	Aldh8a1	14.1862	13.9562	13.6628	13.2587	7.13e-07	6
ENSMUSG00000074272	Ceacam1	13.4852	13.2266	12.8786	12.426	7.23e-07	6
ENSMUSG00000058743	Kcnj14	6.48042	6.6793	6.8291	9.48443	7.25e-07	5
ENSMUSG00000015337	Endog	10.938	10.6987	10.3431	10.022	7.55e-07	6
ENSMUSG00000040711	Sh3pxd2b	7.82419	8.64311	9.44145	10.4176	7.78e-07	2
ENSMUSG00000037818	Abhd18	10.6961	10.6162	10.1804	9.92546	7.89e-07	7
ENSMUSG00000028786	Tmem54	6.57455	7.24173	6.84438	8.89901	8.06e-07	5
ENSMUSG00000053253	Ndfip2	11.0491	11.0527	12.0449	11.857	8.18e-07	8
ENSMUSG00000074639	Rdh16f2	11.8058	10.1544	10.1502	8.07818	8.38e-07	4
ENSMUSG00000063730	Hsd3b2	11.9914	11.3322	10.294	9.95629	8.48e-07	6
ENSMUSG00000026303	Mlph	7.42815	7.87892	7.90308	8.53792	8.5e-07	5
ENSMUSG00000075704	Txnrd2	10.7767	10.4432	10.2626	10.0869	8.52e-07	6
ENSMUSG00000040663	Clcf1	7.74554	8.27198	8.44706	9.44471	8.78e-07	5
ENSMUSG00000015653	Steap2	9.67297	11.9401	9.68936	11.9135	9.68e-07	3
ENSMUSG00000006360	Crip1	7.82421	8.24691	8.63871	9.31313	1e-06	2
ENSMUSG00000045679	Pqlc3	7.44295	7.76697	8.41387	8.60725	1.01e-06	1
ENSMUSG00000041698	Slco1a1	14.9914	12.879	14.1315	12.3036	1.02e-06	4
ENSMUSG00000115200	Gm46516	7.547	9.13508	8.36987	9.31819	1.04e-06	5
ENSMUSG00000022440	C1qtnf6	7.62914	7.80956	8.58514	9.2411	1.06e-06	1
ENSMUSG00000001270	Ckb	9.07035	9.25033	9.35446	10.0207	1.08e-06	5
ENSMUSG00000063873	Slc24a3	7.12185	7.99039	9.07056	10.2291	1.08e-06	2
ENSMUSG00000068220	Lgals1	9.42711	9.31837	12.0101	12.1138	1.08e-06	1
ENSMUSG00000025287	Acot9	8.34694	9.12809	10.0246	10.5086	1.09e-06	2
ENSMUSG00000028236	Sdr16c5	6.91919	8.8344	7.09024	8.48502	1.13e-06	3
ENSMUSG00000000078	Klf6	9.12857	10.428	11.829	12.0975	1.2e-06	2
ENSMUSG00000026478	Lamc1	10.4911	10.9426	11.7621	11.9737	1.27e-06	1
ENSMUSG00000040134	Rdh7	15.8118	15.5014	15.3701	14.9415	1.29e-06	6
ENSMUSG00000062480	Acat3	12.813	12.9055	12.3853	12.3569	1.32e-06	7
ENSMUSG00000072999	Gm15401	6.80082	8.01763	6.72479	7.18533	1.34e-06	3
ENSMUSG00000026667	Uhmk1	11.9657	12.2651	12.3248	12.4575	1.36e-06	2
ENSMUSG00000024048	Myl12a	9.84998	10.1315	10.6282	10.8598	1.37e-06	1
ENSMUSG00000031451	Gas6	10.7818	11.1202	12.3908	12.5979	1.4e-06	1
ENSMUSG00000050947	Amigo1	9.43072	9.25449	8.5875	9.07375	1.4e-06	7
ENSMUSG00000032080	Apoa4	10.5761	13.6177	15.2451	15.9247	1.48e-06	2
ENSMUSG00000005873	Reep5	10.2523	9.95859	10.9303	10.8926	1.51e-06	8
ENSMUSG00000019370	Calm3	11.5467	11.6467	12.1166	12.36	1.58e-06	1
ENSMUSG00000028093	Acp6	11.1406	10.8032	10.6258	10.3639	1.58e-06	6
ENSMUSG00000032816	Igdcc4	6.8593	7.27732	7.13235	8.35114	1.69e-06	5
ENSMUSG00000032802	Srxn1	11.0057	11.4896	13.3843	13.5671	1.7e-06	1
ENSMUSG00000030409	Dmpk	10.2668	12.2773	11.5016	13.1134	1.71e-06	5
ENSMUSG00000027111	Itga6	8.33565	8.46821	10.5768	10.6285	1.72e-06	1
ENSMUSG00000049804	Armcx4	8.27536	8.51888	10.1193	10.4715	1.75e-06	1
ENSMUSG00000028961	Pgd	11.4514	11.845	13.1785	13.3853	1.77e-06	1
ENSMUSG00000024725	Ostf1	10.8481	11.1259	11.2786	11.5133	1.82e-06	2
ENSMUSG00000091345	Col6a5	7.59353	8.10534	8.13609	9.4781	1.84e-06	5
ENSMUSG00000057716	Tmem178b	6.40718	6.40718	6.62608	6.83547	1.88e-06	1
ENSMUSG00000027546	Atp9a	11.6094	11.7711	12.5009	12.4645	1.9e-06	1
ENSMUSG00000032231	Anxa2	9.43102	10.5496	12.8161	13.2282	1.91e-06	1
ENSMUSG00000049109	Themis	6.80704	7.14849	10.0297	9.13157	1.91e-06	8
ENSMUSG00000022895	Ets2	10.6985	11.1585	11.6424	11.9811	1.92e-06	2
ENSMUSG00000034205	Loxl2	8.03739	8.61279	9.79566	10.7699	1.92e-06	1
ENSMUSG00000079523	Tmsb10	8.65097	9.37122	10.5273	11.5662	1.92e-06	1
ENSMUSG00000022253	Nadk2	13.4544	13.1332	12.8951	12.5824	1.96e-06	6
ENSMUSG00000022074	Tnfrsf10b	7.02411	7.95554	8.66284	9.10341	1.98e-06	2
ENSMUSG00000085404	Gm12909	9.05053	8.59226	8.19378	7.88201	2.05e-06	6
ENSMUSG00000031633	Slc25a4	8.65957	10.7831	10.1214	12.0096	2.07e-06	5
ENSMUSG00000032366	Tpm1	10.8613	11.3622	12.1634	12.4891	2.08e-06	2
ENSMUSG00000034807	Colgalt1	11.9372	12.1698	12.6724	12.8855	2.17e-06	1
ENSMUSG00000026956	Uap1l1	8.82343	9.72826	10.694	10.9902	2.18e-06	2
ENSMUSG00000000732	Icosl	7.43386	8.7005	8.00884	8.88236	2.19e-06	3
ENSMUSG00000018865	Sult4a1	6.40718	7.32118	7.62855	9.27599	2.22e-06	5
ENSMUSG00000072235	Tuba1a	8.5771	8.81359	9.12642	10.0155	2.22e-06	5
ENSMUSG00000037820	Tgm2	12.3474	13.082	14.2691	14.5866	2.25e-06	2
ENSMUSG00000062825	Actg1	11.8593	12.2511	12.8798	13.25	2.31e-06	1
ENSMUSG00000072620	Slfn2	8.36859	8.72145	9.71558	10.1252	2.35e-06	1
ENSMUSG00000020773	Trim47	8.56905	9.46666	9.38192	10.6207	2.38e-06	5
ENSMUSG00000041889	Shisa4	6.90416	8.31406	7.13701	9.20009	2.39e-06	5
ENSMUSG00000027456	Sdcbp2	6.69715	7.26923	8.26392	9.07924	2.4e-06	1
ENSMUSG00000001642	Akr1b3	9.32299	10.2839	9.85016	10.6241	2.41e-06	5
ENSMUSG00000038305	Spats2l	7.56509	7.93616	8.8593	9.04876	2.42e-06	1
ENSMUSG00000028278	Rragd	7.86954	9.32312	8.99075	10.9062	2.44e-06	5
ENSMUSG00000034993	Vat1	10.7033	10.7223	11.6658	11.8055	2.51e-06	1
ENSMUSG00000025283	Sat1	11.346	11.4501	12.3013	12.4158	2.52e-06	1
ENSMUSG00000042672	Dcst1	6.60169	7.80877	6.71097	7.88461	2.54e-06	3
ENSMUSG00000031147	Magix	9.89078	9.65016	9.03614	8.71676	2.6e-06	6
ENSMUSG00000118516	AC118710.1	13.8889	13.1776	12.6251	11.8338	2.61e-06	6
ENSMUSG00000084128	Esrp2	12.3977	12.1133	11.5604	11.5334	2.62e-06	7
ENSMUSG00000047735	Samd9l	9.77987	10.514	11.5339	11.7817	2.66e-06	2
ENSMUSG00000020737	Jpt1	9.40869	9.61674	10.7634	11.0227	2.73e-06	1
ENSMUSG00000032899	Styk1	6.68212	6.75159	7.52749	8.37045	2.74e-06	1
ENSMUSG00000034981	Parm1	6.95439	7.31196	7.25254	9.49901	2.76e-06	5
ENSMUSG00000014444	Piezo1	9.07342	9.44758	10.056	10.2816	2.76e-06	2
ENSMUSG00000036111	Lmo1	6.40718	6.72627	7.48409	6.96447	2.76e-06	8
ENSMUSG00000003518	Dusp3	11.0844	11.4161	12.2263	12.2453	2.78e-06	1
ENSMUSG00000020272	Stk10	8.58861	9.18241	9.53223	9.8105	2.86e-06	2
ENSMUSG00000041625	Ggact	11.5167	11.0662	11.0549	10.6634	2.89e-06	4
ENSMUSG00000030095	Tmem43	9.55221	10.035	11.0514	11.1044	2.95e-06	1
ENSMUSG00000087357	Gm12498	6.92362	7.43526	7.74402	7.98288	3.02e-06	2
ENSMUSG00000043421	Hilpda	7.61971	7.88377	8.65994	8.85939	3.04e-06	1
ENSMUSG00000005087	Cd44	9.04502	9.82529	10.5409	10.7221	3.07e-06	2
ENSMUSG00000046324	Ermp1	11.0599	11.3737	12.5339	12.4124	3.09e-06	1
ENSMUSG00000020184	Mdm2	10.9173	10.8789	11.4456	11.3519	3.11e-06	8
ENSMUSG00000033454	Zbtb1	10.0016	9.62363	9.91144	9.90639	3.14e-06	8
ENSMUSG00000021208	Ifi27l2b	8.19186	9.00471	11.2424	11.2404	3.19e-06	1
ENSMUSG00000018593	Sparc	11.4602	11.9379	12.9656	13.5282	3.22e-06	1
ENSMUSG00000028217	Cdh17	6.48042	6.55976	9.05354	9.97483	3.24e-06	1
ENSMUSG00000025503	Taldo1	12.4094	12.3139	12.8727	12.7944	3.34e-06	8
ENSMUSG00000087090	Nctc1	6.48042	9.70461	6.51644	7.38666	3.35e-06	3
ENSMUSG00000024816	Frmd8	10.24	10.6067	11.3472	11.6227	3.4e-06	1
ENSMUSG00000025278	Flnb	12.5999	13.1333	13.7315	13.7372	3.44e-06	2
ENSMUSG00000025132	Arhgdia	12.2037	12.2209	12.8968	13.2509	3.5e-06	1
ENSMUSG00000074183	Gsta1	7.52105	8.65828	11.1348	11.7558	3.5e-06	1
ENSMUSG00000057666	Gapdh	16.1581	16.1489	16.8484	16.8288	3.54e-06	1
ENSMUSG00000004099	Dnmt1	9.99281	10.121	10.2694	10.6296	3.6e-06	5
ENSMUSG00000044986	Tst	13.2091	13.1379	12.6664	12.459	3.64e-06	7
ENSMUSG00000054031	Rdh18-ps	7.38535	7.48774	7.03638	6.99162	3.67e-06	7
ENSMUSG00000081044	AU015836	6.40718	7.29191	6.40718	9.02974	3.69e-06	5
ENSMUSG00000004394	Tmed4	11.5573	11.5533	12.0451	12.2121	3.69e-06	1
ENSMUSG00000027852	Nras	10.4093	10.7815	11.1121	11.4514	3.73e-06	2
ENSMUSG00000109764	Klkb1	13.1845	12.8727	12.3277	11.9174	3.73e-06	6
ENSMUSG00000035184	Fam124a	9.06022	10.0778	11.5951	11.6752	3.77e-06	2
ENSMUSG00000010154	Spire2	6.49746	6.99823	8.30412	8.72739	3.8e-06	1
ENSMUSG00000056413	Adap1	7.41505	7.62583	7.87443	8.6637	3.84e-06	5
ENSMUSG00000055254	Ntrk2	7.37104	11.0346	10.0935	10.5561	3.88e-06	5
ENSMUSG00000027333	Smox	7.99111	8.4203	8.94285	9.35019	3.92e-06	2
ENSMUSG00000079015	Serpina1c	14.7164	13.4914	13.7511	12.8036	3.93e-06	4
ENSMUSG00000004038	Gstm3	12.0706	13.86	16.4099	16.5978	3.93e-06	2
ENSMUSG00000022766	Serpind1	15.0589	14.8433	14.3882	14.1779	3.97e-06	6
ENSMUSG00000006435	Neurl1a	6.85402	7.9855	7.73374	8.9929	4e-06	5
ENSMUSG00000064080	Fbln2	7.95342	8.37022	8.96245	9.50646	4.02e-06	2
ENSMUSG00000032135	Mcam	8.94142	9.25222	9.71975	10.2341	4.2e-06	1
ENSMUSG00000096210	H1f0	12.36	12.0545	11.546	11.6431	4.28e-06	7
ENSMUSG00000028248	Pnisr	12.0433	11.9561	11.4664	11.4118	4.35e-06	7
ENSMUSG00000030340	Scnn1a	10.9723	10.6118	9.41303	8.98798	4.41e-06	7
ENSMUSG00000032098	Treh	7.82901	7.65961	9.26977	8.81515	4.41e-06	8
ENSMUSG00000050730	Arhgap42	12.2294	11.8721	11.6303	11.2419	4.43e-06	6
ENSMUSG00000024927	Rela	11.2405	11.1909	11.6345	11.461	4.45e-06	8
ENSMUSG00000031827	Cotl1	9.55408	10.1349	10.5576	10.9728	4.51e-06	2
ENSMUSG00000070530	Wfdc16	6.55324	7.43976	8.5581	8.702	4.57e-06	2
ENSMUSG00000070738	Dgkd	10.5596	10.7595	10.9349	11.21	4.66e-06	2
ENSMUSG00000043388	Tmem130	6.40718	6.40718	6.50462	7.32533	4.69e-06	5
ENSMUSG00000032643	Fhl3	7.25719	7.80593	7.63409	8.53037	4.72e-06	5
ENSMUSG00000048583	Igf2	6.40718	12.0324	6.52857	10.9166	4.82e-06	3
ENSMUSG00000025969	Nrp2	9.86463	10.5333	10.0252	10.5798	4.85e-06	3
ENSMUSG00000041936	Agrn	11.5072	11.4394	11.614	12.0892	4.96e-06	5
ENSMUSG00000027048	Abcb11	15.6424	15.2525	14.667	14.3361	4.96e-06	6
ENSMUSG00000031502	Col4a1	11.2212	11.9264	12.6535	13.3704	4.96e-06	2
ENSMUSG00000092035	Peg10	8.23178	11.373	8.52142	11.4112	5.01e-06	3
ENSMUSG00000097184	4632428C04Rik	7.35886	7.398	8.3644	8.14403	5.02e-06	8
ENSMUSG00000001506	Col1a1	9.26347	10.5941	11.9218	12.808	5.03e-06	2
ENSMUSG00000036110	Slc17a2	14.064	13.2489	12.704	12.4774	5.05e-06	6
ENSMUSG00000022951	Rcan1	10.2805	10.4838	11.9675	11.9578	5.07e-06	1
ENSMUSG00000002944	Cd36	10.7437	12.018	13.7754	13.9426	5.1e-06	2
ENSMUSG00000022214	Dcaf11	13.8798	13.6741	13.632	13.1496	5.17e-06	4
ENSMUSG00000008475	Arpc5	11.6321	11.7371	12.1534	12.228	5.17e-06	1
ENSMUSG00000060923	Acyp2	7.5032	7.68427	8.38416	8.46722	5.19e-06	1
ENSMUSG00000037280	Galnt6	7.28759	7.74051	8.16516	8.21211	5.39e-06	2
ENSMUSG00000030695	Aldoa	12.0262	11.9815	12.8415	12.9032	5.46e-06	1
ENSMUSG00000049422	Chchd10	12.1404	11.7603	11.6675	11.1923	5.49e-06	6
ENSMUSG00000026341	Actr3	11.9655	12.0303	12.3674	12.4755	5.5e-06	1
ENSMUSG00000020684	Rasl10b	7.17887	8.15744	7.9799	9.0748	5.56e-06	5
ENSMUSG00000020080	Hkdc1	7.06707	7.13236	8.02541	9.20812	5.59e-06	1
ENSMUSG00000027656	Ccn5	7.15207	7.36732	7.21239	9.45059	5.6e-06	5
ENSMUSG00000014303	Glis2	7.86289	8.09641	7.88257	9.29988	5.64e-06	5
ENSMUSG00000021280	Exoc3l4	7.09893	8.15451	7.51432	8.69569	5.78e-06	5
ENSMUSG00000026027	Stradb	11.1282	11.1942	11.6976	11.4247	5.78e-06	8
ENSMUSG00000063146	Clip2	8.38083	8.89088	9.61682	10.0714	5.81e-06	2
ENSMUSG00000048076	Arf1	13.5034	13.4342	13.6831	13.6644	5.91e-06	8
ENSMUSG00000002870	Mcm2	8.37297	8.80093	9.50753	9.74641	5.93e-06	2
ENSMUSG00000107096	Gm43597	8.92703	8.57608	8.01079	7.96327	6e-06	6
ENSMUSG00000031078	Cttn	11.4488	11.6063	11.9724	12.2434	6.2e-06	1
ENSMUSG00000040350	Trim7	9.31066	9.36394	10.8053	10.4927	6.2e-06	8
ENSMUSG00000045934	Mtmr11	7.685	8.83673	9.76333	10.1022	6.26e-06	2
ENSMUSG00000027204	Fbn1	8.63484	9.33628	9.84742	10.6059	6.35e-06	2
ENSMUSG00000026107	Nabp1	10.4512	10.8324	12.6169	12.3895	6.41e-06	1
ENSMUSG00000066839	Ecsit	10.6944	10.3715	10.2911	9.97643	6.41e-06	6
ENSMUSG00000005054	Cstb	10.4567	11.0389	11.699	12.6338	6.6e-06	2
ENSMUSG00000079426	Arpc4	10.8423	10.8769	11.0597	11.0882	6.6e-06	1
ENSMUSG00000026664	Phyh	16.1492	15.8581	15.4593	14.8884	6.61e-06	6
ENSMUSG00000026425	Srgap2	10.4065	10.7005	10.7939	11.0293	6.62e-06	2
ENSMUSG00000029378	Areg	6.40718	6.95306	7.31434	7.41243	6.63e-06	2
ENSMUSG00000021838	Samd4	8.4056	9.13493	9.8382	9.89311	6.64e-06	2
ENSMUSG00000042901	Aida	9.41848	9.56595	10.1151	10.4417	6.67e-06	1
ENSMUSG00000022883	Robo1	9.41653	11.5478	10.8849	11.2848	6.79e-06	3
ENSMUSG00000033427	Upb1	13.8634	13.6132	13.0819	12.7374	6.82e-06	6
ENSMUSG00000025728	Pigq	11.0604	11.2518	11.712	11.603	6.83e-06	1
ENSMUSG00000033287	Kctd17	8.47389	9.06212	9.38315	10.0739	6.95e-06	2
ENSMUSG00000073555	Gm4951	12.8404	12.7173	12.0765	11.9896	7.02e-06	7
ENSMUSG00000052681	Rap1b	11.5328	11.5568	11.8986	11.9886	7.1e-06	1
ENSMUSG00000015890	Amdhd1	13.5236	13.254	12.5808	12.1224	7.18e-06	6
ENSMUSG00000029822	Osbpl3	7.8251	9.39253	11.0433	11.4484	7.19e-06	2
ENSMUSG00000029403	Cdkl2	8.84801	9.7173	9.48018	9.84231	7.2e-06	5
ENSMUSG00000032363	Adamts7	9.76044	9.96434	8.79365	9.46652	7.23e-06	7
ENSMUSG00000004631	Sgce	8.98529	10.1063	9.21822	10.47	7.27e-06	3
ENSMUSG00000022893	Adamts1	9.55859	10.112	10.9431	11.177	7.3e-06	2
ENSMUSG00000041117	Ccdc8	7.47783	7.73651	7.78502	8.58393	7.39e-06	5
ENSMUSG00000071177	Serpina1d	17.5354	16.9272	16.4218	15.5771	7.42e-06	6
ENSMUSG00000026536	Ifi211	7.68471	7.86951	8.57533	8.67242	7.49e-06	1
ENSMUSG00000037706	Cd81	13.2195	13.0821	13.9099	13.8933	7.5e-06	8
ENSMUSG00000024677	Ms4a6b	7.46019	8.11858	8.78727	9.04719	7.54e-06	2
ENSMUSG00000017774	Myo1c	11.2519	11.4522	12.0002	12.0976	7.67e-06	1
ENSMUSG00000021238	Aldh6a1	14.2914	14.206	13.8575	13.3697	7.83e-06	6
ENSMUSG00000062410	Hsd3b3	13.0867	12.8789	12.2196	11.7701	7.88e-06	6
ENSMUSG00000024661	Fth1	15.7834	15.4213	16.2071	16.1449	7.98e-06	8
ENSMUSG00000056716	Gm5420	6.40718	6.79172	7.28286	7.46181	8e-06	2
ENSMUSG00000022193	Psmb5	11.1291	10.9626	11.5582	11.374	8.01e-06	8
ENSMUSG00000040412	5330417C22Rik	7.36823	9.00023	8.60687	10.0288	8.06e-06	5
ENSMUSG00000041219	Arhgap11a	7.84843	8.53414	9.42522	9.62944	8.24e-06	2
ENSMUSG00000085395	Gm13056	6.81704	6.93907	7.56934	7.62417	8.24e-06	1
ENSMUSG00000029304	Spp1	10.9913	11.2252	13.8772	14.8476	8.3e-06	1
ENSMUSG00000036913	Trim67	6.40718	6.40718	6.7327	6.85112	8.36e-06	1
ENSMUSG00000003810	Mast2	10.504	10.5364	11.1242	11.2668	8.37e-06	1
ENSMUSG00000035775	Krt20	6.40718	6.40718	7.29666	8.49186	8.38e-06	1
ENSMUSG00000092216	Gm19345	6.40718	6.62781	6.81152	6.74111	8.38e-06	2
ENSMUSG00000031328	Flna	11.1353	11.7218	11.992	12.7296	8.45e-06	5
ENSMUSG00000035875	AI182371	14.4398	13.8047	13.5602	12.9666	8.51e-06	6
ENSMUSG00000012187	Mogat1	6.82928	6.85942	8.45602	8.24001	8.6e-06	8
ENSMUSG00000074802	Gas2l3	8.34463	8.47319	8.943	9.21065	8.69e-06	1
ENSMUSG00000040322	Slc25a24	7.85936	8.31556	10.4299	11.1657	8.72e-06	1
ENSMUSG00000074480	Mex3a	6.75024	7.10617	7.00113	7.65745	8.85e-06	5
ENSMUSG00000027613	Eif6	11.17	11.4935	11.9035	12.2377	8.89e-06	2
ENSMUSG00000041801	Phlda3	7.30251	8.06594	8.62835	9.48977	8.92e-06	2
ENSMUSG00000025351	Cd63	8.49378	10.6358	10.4003	12.2978	8.93e-06	5
ENSMUSG00000031934	Panx1	7.32271	7.69559	7.84596	8.71674	8.98e-06	5
ENSMUSG00000029869	Ephb6	7.43342	9.4523	7.60883	9.34426	9e-06	3
ENSMUSG00000110841	Gpx4-ps2	9.52721	9.59331	10.5515	10.6866	9.25e-06	1
ENSMUSG00000037887	Dusp8	7.58309	8.78529	9.86542	9.85304	9.26e-06	2
ENSMUSG00000045394	Epcam	7.46994	7.80748	7.62875	8.43883	9.31e-06	5
ENSMUSG00000038534	Osbpl7	7.73114	8.51487	7.91314	8.51446	9.37e-06	3
ENSMUSG00000014329	Bicc1	8.56816	9.07329	9.12493	10.7337	9.4e-06	5
ENSMUSG00000070576	Mn1	10.2276	9.58808	9.13511	8.93017	9.43e-06	6
ENSMUSG00000070323	Mmp27	7.2117	7.76373	9.04102	9.69415	9.5e-06	1
ENSMUSG00000046722	Cdc42se1	9.83982	10.0825	10.882	11.1599	9.52e-06	1
ENSMUSG00000002059	Rab34	8.54773	8.65043	8.84089	9.30081	9.58e-06	5
ENSMUSG00000018819	Lsp1	8.11851	8.58883	8.78517	9.05167	9.6e-06	2
ENSMUSG00000000340	Dbt	12.5427	12.6598	11.8568	11.5314	9.64e-06	7
ENSMUSG00000026417	Pigr	15.8589	13.7308	14.6243	11.4082	9.99e-06	4
ENSMUSG00000009995	Taz	10.9365	10.5815	10.2034	10.192	1e-05	6
ENSMUSG00000028943	Espn	7.36019	8.15733	7.87035	9.46423	1.01e-05	5
ENSMUSG00000038677	Scube3	6.88915	6.91881	7.23284	8.19623	1.01e-05	5
ENSMUSG00000020869	Lrrc59	12.2041	12.409	12.9042	13.1098	1.02e-05	1
ENSMUSG00000028039	Efna3	8.06082	7.93133	7.13244	7.29802	1.03e-05	7
ENSMUSG00000035199	Arl6ip5	10.5164	10.7509	11.3268	11.8168	1.03e-05	1
ENSMUSG00000111709	Gm3776	7.80442	9.04538	11.7841	12.3294	1.05e-05	1
ENSMUSG00000063354	Slc39a4	12.0688	11.0612	12.1314	12.7092	1.06e-05	8
ENSMUSG00000004207	Psap	14.3997	14.598	15.123	15.1904	1.07e-05	1
ENSMUSG00000045648	Vwc2l	6.40718	6.40718	6.72785	6.40718	1.08e-05	8
ENSMUSG00000109628	BC024386	14.079	13.5633	12.7062	11.9667	1.08e-05	6
ENSMUSG00000078439	Smim24	7.13202	8.22612	7.33224	8.27235	1.09e-05	3
ENSMUSG00000056050	Mia3	13.8048	13.3385	13.3996	13.0348	1.11e-05	4
ENSMUSG00000078672	Mup20	17.8699	16.7118	18.3053	17.1633	1.11e-05	8
ENSMUSG00000031645	F11	12.2856	11.9532	11.2389	10.5989	1.12e-05	6
ENSMUSG00000031647	Mfap3l	7.27331	7.19316	8.48142	7.98864	1.12e-05	8
ENSMUSG00000036646	Man1b1	11.2553	11.1744	11.5552	11.4449	1.12e-05	8
ENSMUSG00000035413	Tmem98	8.87988	9.80349	9.70795	10.359	1.14e-05	5
ENSMUSG00000090260	2810442N19Rik	6.40718	6.40718	6.68798	6.60635	1.14e-05	8
ENSMUSG00000080817	Gm13751	6.40718	6.82377	6.87991	7.53951	1.15e-05	5
ENSMUSG00000017615	Tnfaip1	11.1342	11.379	11.8559	12.0055	1.15e-05	1
ENSMUSG00000017453	Pipox	13.7354	13.2644	12.7952	12.5644	1.18e-05	6
ENSMUSG00000038987	Cfap157	6.76878	6.8744	7.12546	7.03254	1.19e-05	8
ENSMUSG00000018411	Mapt	8.22105	8.82324	8.83062	9.93736	1.2e-05	5
ENSMUSG00000007041	Clic1	9.54283	9.73034	10.0308	10.4627	1.23e-05	1
ENSMUSG00000064294	Aox3	15.8104	14.8485	14.7257	13.8812	1.24e-05	4
ENSMUSG00000001750	Tcirg1	11.715	12.6153	11.7256	12.3665	1.24e-05	3
ENSMUSG00000034342	Cbl	10.2946	10.5117	10.6291	10.6945	1.24e-05	2
ENSMUSG00000038508	Gdf15	8.93559	10.5169	11.2433	10.8404	1.25e-05	2
ENSMUSG00000030591	Psmd8	12.4425	12.4904	13.4325	13.4656	1.26e-05	1
ENSMUSG00000022443	Myh9	13.4852	13.7797	14.3163	14.4559	1.27e-05	1
ENSMUSG00000025912	Mybl1	7.25916	8.33371	8.83599	9.35489	1.27e-05	2
ENSMUSG00000030681	Mvp	10.9412	11.0576	12.1361	12.4493	1.27e-05	1
ENSMUSG00000054428	Atpif1	8.48838	8.89466	8.88256	9.50231	1.28e-05	5
ENSMUSG00000050105	Grrp1	6.8004	6.68644	7.30006	7.76891	1.29e-05	1
ENSMUSG00000108957	Gm45235	7.72037	7.63295	7.27941	7.43377	1.29e-05	7
ENSMUSG00000068758	Il3ra	7.74125	8.00844	8.26079	8.66685	1.32e-05	2
ENSMUSG00000034327	Kctd9	9.64085	9.5418	10.1448	10.0259	1.33e-05	8
ENSMUSG00000074179	Gm10639	6.40718	6.71228	7.22671	7.44966	1.33e-05	1
ENSMUSG00000030605	Mfge8	9.5931	11.1329	11.0293	12.3824	1.34e-05	5
ENSMUSG00000037062	Sh3glb1	11.5793	11.5841	12.0063	11.9753	1.35e-05	8
ENSMUSG00000037234	Hook3	12.4845	12.3452	12.0381	11.928	1.37e-05	6
ENSMUSG00000037797	Adh4	13.1701	12.0688	11.8468	10.9923	1.39e-05	4
ENSMUSG00000010067	Rassf1	8.55711	8.66665	9.19463	9.27114	1.39e-05	1
ENSMUSG00000020308	Tpgs1	9.96327	9.91319	10.2228	10.1597	1.39e-05	8
ENSMUSG00000045912	C2cd4c	6.76513	6.97258	7.42901	7.94603	1.4e-05	1
ENSMUSG00000052151	Plpp2	10.0764	11.0126	10.6608	11.4137	1.42e-05	5
ENSMUSG00000029186	Pi4k2b	11.0115	10.7003	11.5801	11.1983	1.43e-05	8
ENSMUSG00000074364	Ehd2	8.43235	8.84948	9.01524	9.75832	1.44e-05	5
ENSMUSG00000048612	Myof	8.33682	8.90405	9.45337	10.0173	1.44e-05	2
ENSMUSG00000075706	Gpx4	13.6027	13.5885	14.5658	14.8069	1.44e-05	1
ENSMUSG00000034235	Usp54	8.84805	8.88051	8.51309	8.41757	1.46e-05	7
ENSMUSG00000025464	Paox	11.2996	10.9391	10.1082	9.76465	1.47e-05	6
ENSMUSG00000081534	Slc48a1	11.2058	11.5885	12.1714	12.6616	1.47e-05	2
ENSMUSG00000116262	Gm49544	9.04422	8.66521	8.04211	7.72331	1.48e-05	6
ENSMUSG00000025762	Larp1b	12.2044	11.7228	11.8908	11.5742	1.5e-05	4
ENSMUSG00000090165	Ugt1a10	7.42546	6.97614	7.08025	6.78652	1.51e-05	4
ENSMUSG00000041115	Iqsec2	9.87845	10.4296	9.88534	10.4148	1.51e-05	3
ENSMUSG00000017715	Pgs1	9.53359	9.74769	10.2045	10.2859	1.51e-05	1
ENSMUSG00000086539	Gm16759	6.40718	6.40718	6.62608	6.66377	1.51e-05	1
ENSMUSG00000097148	Gm3839	10.1096	10.1789	9.12697	8.45337	1.51e-05	7
ENSMUSG00000022505	Emp2	9.01241	10.5702	9.27258	10.8351	1.52e-05	3
ENSMUSG00000055730	Ces2a	14.89	14.3891	13.1634	12.771	1.52e-05	6
ENSMUSG00000004677	Myo9b	11.2204	11.428	12.0085	12.1722	1.53e-05	1
ENSMUSG00000015575	Atp6v0e	10.8293	10.6776	11.6903	11.6778	1.53e-05	8
ENSMUSG00000024770	Lipn	6.40718	6.56007	7.20032	8.15129	1.53e-05	1
ENSMUSG00000032294	Pkm	9.9573	10.298	11.2516	11.5226	1.54e-05	1
ENSMUSG00000063065	Mapk3	10.7042	10.9427	11.0975	11.7311	1.55e-05	5
ENSMUSG00000072812	Ahnak2	7.03982	7.30719	7.3574	8.02272	1.55e-05	5
ENSMUSG00000027293	Ehd4	9.06494	9.23213	10.068	10.1435	1.58e-05	1
ENSMUSG00000041530	Ago1	11.1896	11.2944	10.8828	11.0252	1.58e-05	7
ENSMUSG00000057880	Abat	14.5041	14.6484	14.0379	13.4946	1.58e-05	7
ENSMUSG00000113591	4930447K03Rik	6.40718	6.40718	6.75223	6.70731	1.58e-05	8
ENSMUSG00000074254	Cyp2a4	7.46998	8.7552	13.4436	13.7338	1.59e-05	1
ENSMUSG00000043418	Lrit2	9.015	8.8573	8.10056	7.91716	1.61e-05	7
ENSMUSG00000041879	Ipo9	10.9308	11.1778	11.2928	11.256	1.62e-05	2
ENSMUSG00000009863	Sdhb	13.1653	12.8661	12.9343	12.5478	1.64e-05	4
ENSMUSG00000108621	Gm37494	11.5146	11.2267	10.5465	10.4775	1.64e-05	7
ENSMUSG00000037148	Arhgap10	8.02301	7.94303	8.65035	8.89071	1.65e-05	1
ENSMUSG00000078584	AU022252	11.7426	11.7894	11.4087	11.2861	1.66e-05	7
ENSMUSG00000051977	Prdm9	8.7678	8.70016	8.33995	8.31057	1.68e-05	7
ENSMUSG00000059890	Ube4a	12.7101	12.5129	12.5785	12.2444	1.69e-05	4
ENSMUSG00000025499	Hras	10.7739	10.3277	10.8084	10.8261	1.7e-05	8
ENSMUSG00000021798	Ldb3	6.70295	6.87082	7.0172	7.38833	1.71e-05	5
ENSMUSG00000042644	Itpr3	8.28361	8.56516	8.80834	9.4433	1.72e-05	5
ENSMUSG00000032812	Arap1	11.9766	11.5178	11.1774	11.0284	1.73e-05	6
ENSMUSG00000046623	Gjb4	6.40718	6.40718	7.02311	6.99121	1.74e-05	8
ENSMUSG00000024735	Prpf19	12.5925	12.3412	13.1095	12.8464	1.75e-05	8
ENSMUSG00000027950	Chrnb2	8.21043	7.85968	7.70185	7.4197	1.79e-05	6
ENSMUSG00000069833	Ahnak	10.4466	11.6911	11.4548	12.2495	1.81e-05	5
ENSMUSG00000049103	Ccr2	7.86311	8.08395	8.96349	9.49687	1.81e-05	1
ENSMUSG00000001155	Ftcd	14.6882	14.6433	14.0043	13.7727	1.82e-05	7
ENSMUSG00000004843	Chmp2b	10.3681	10.5475	11.3722	11.4229	1.82e-05	1
ENSMUSG00000057738	Sptan1	12.9261	13.2534	13.8004	14.0186	1.82e-05	1
ENSMUSG00000085939	Cd63-ps	6.40718	6.72174	6.88078	7.12497	1.82e-05	2
ENSMUSG00000034258	Flvcr2	8.24887	9.7669	8.18131	9.1572	1.84e-05	3
ENSMUSG00000021242	Npc2	11.7012	11.8866	12.1157	12.2874	1.84e-05	2
ENSMUSG00000015094	Npdc1	8.39587	8.63856	9.75889	9.79609	1.85e-05	1
ENSMUSG00000024349	Sting1	8.06392	8.42163	8.59961	9.01732	1.85e-05	2
ENSMUSG00000039195	1110008P14Rik	9.77682	9.77339	10.2834	10.4296	1.85e-05	1
ENSMUSG00000030861	Acadsb	13.2493	13.0097	12.6841	12.2347	1.88e-05	6
ENSMUSG00000002233	Rhoc	9.23726	10.173	10.3271	11.2979	1.89e-05	5
ENSMUSG00000024588	Fech	13.3016	12.8901	13.0592	12.6792	1.93e-05	4
ENSMUSG00000074336	Apoc4	13.3733	12.8686	13.0099	12.5083	1.94e-05	4
ENSMUSG00000026749	Nek6	11.8112	11.9988	12.3497	12.4743	1.94e-05	1
ENSMUSG00000006218	Fam131c	8.07344	8.12294	8.92873	9.55293	1.95e-05	1
ENSMUSG00000028756	Pink1	13.0217	12.6775	12.783	12.4419	1.96e-05	4
ENSMUSG00000029166	Mapre3	10.9639	10.7883	11.5631	11.5516	1.96e-05	8
ENSMUSG00000031503	Col4a2	10.8162	11.1513	11.9537	12.3544	1.97e-05	1
ENSMUSG00000020530	Ggnbp2	12.0733	11.7855	11.5946	11.6463	1.99e-05	6
ENSMUSG00000030878	Cdr2	7.53133	7.57439	8.66194	8.8498	1.99e-05	1
ENSMUSG00000035873	Pawr	9.23003	9.3762	10.0316	10.2201	1.99e-05	1
ENSMUSG00000026042	Col5a2	8.616	9.48909	10.2594	11.0384	2e-05	2
ENSMUSG00000097451	Rian	8.48041	11.5353	8.41851	12.3069	2.01e-05	3
ENSMUSG00000029661	Col1a2	10.0297	11.0327	12.0185	12.8778	2.02e-05	2
ENSMUSG00000022822	Abcc5	9.29918	10.3228	10.2346	11.0081	2.03e-05	5
ENSMUSG00000044337	Ackr3	7.51029	7.46809	8.47677	8.09317	2.03e-05	8
ENSMUSG00000032357	Tinag	6.65829	6.78194	8.78183	8.5867	2.04e-05	8
ENSMUSG00000025451	Paip1	11.2562	11.2006	11.4771	11.4838	2.05e-05	8
ENSMUSG00000029524	Sirt4	9.34531	9.46433	9.0746	8.89984	2.06e-05	7
ENSMUSG00000061353	Cxcl12	14.377	13.94	13.3411	13.1138	2.07e-05	6
ENSMUSG00000001755	Coasy	12.7466	12.3894	12.9435	12.4087	2.08e-05	4
ENSMUSG00000047126	Cltc	13.7264	13.9402	14.0005	14.2131	2.09e-05	5
ENSMUSG00000027762	Sucnr1	11.1939	9.74837	9.20277	8.05011	2.09e-05	6
ENSMUSG00000025200	Cwf19l1	9.90826	9.92031	9.42863	9.41821	2.11e-05	7
ENSMUSG00000038599	Capn8	8.94211	7.10457	8.55173	7.17332	2.12e-05	4
ENSMUSG00000040998	Npnt	7.39051	7.88604	8.84301	9.44756	2.12e-05	1
ENSMUSG00000045466	Zfp956	8.32899	8.16397	7.88934	8.04143	2.12e-05	7
ENSMUSG00000095115	Itpripl2	9.28348	9.79183	10.4186	10.7107	2.12e-05	2
ENSMUSG00000004552	Ctse	6.88384	6.95283	7.53681	7.22317	2.13e-05	8
ENSMUSG00000053007	Creb5	6.90293	7.20542	7.46627	7.67514	2.14e-05	2
ENSMUSG00000071178	Serpina1b	18.1748	17.7164	17.5899	17.0071	2.14e-05	6
ENSMUSG00000005397	Nid1	10.2511	11.9437	12.2972	13.2855	2.16e-05	2
ENSMUSG00000036565	Ttyh3	9.75332	10.4286	10.0804	10.9233	2.17e-05	5
ENSMUSG00000031821	Gins2	7.01716	7.51971	8.04388	8.28166	2.18e-05	2
ENSMUSG00000022761	Lztr1	11.0312	11.0963	11.4678	11.5425	2.19e-05	1
ENSMUSG00000033220	Rac2	8.82346	9.12594	9.59083	9.6463	2.22e-05	2
ENSMUSG00000033083	Tbc1d4	8.63672	9.43542	8.62234	9.10628	2.23e-05	3
ENSMUSG00000057400	Ces1c	16.9044	16.451	15.9231	15.7792	2.23e-05	6
ENSMUSG00000047394	Odf3b	9.01569	8.74669	7.96712	7.74718	2.24e-05	7
ENSMUSG00000081593	Gm11841	6.91521	6.40718	6.40718	6.47712	2.29e-05	4
ENSMUSG00000073421	H2-Ab1	9.9332	10.8223	11.1909	11.7577	2.29e-05	2
ENSMUSG00000030536	Iqgap1	9.88977	10.5377	11.2624	11.636	2.32e-05	2
ENSMUSG00000031776	Arl2bp	8.73031	9.0231	9.49104	9.90914	2.32e-05	1
ENSMUSG00000035021	Baz1a	9.77236	9.83033	10.4148	10.4313	2.32e-05	1
ENSMUSG00000062991	Nrg1	7.33901	8.12413	9.52077	9.96264	2.32e-05	1
ENSMUSG00000072964	Bhlhb9	7.80428	8.89573	8.49551	9.23544	2.33e-05	5
ENSMUSG00000006527	Sfmbt1	11.0271	10.9383	10.6476	10.5369	2.35e-05	7
ENSMUSG00000020458	Rtn4	11.5072	12.5371	12.6056	13.4939	2.36e-05	5
ENSMUSG00000010601	Apol7a	12.7257	11.9123	10.9942	10.1845	2.36e-05	6
ENSMUSG00000057789	Bak1	8.80382	9.05171	9.40457	9.67767	2.39e-05	2
ENSMUSG00000048537	Phldb1	8.93099	9.57851	9.36069	9.82298	2.4e-05	5
ENSMUSG00000039285	Azi2	11.3449	11.1456	11.2495	11.0353	2.42e-05	4
ENSMUSG00000039131	Gipc2	6.62613	7.86423	8.74231	9.99587	2.42e-05	2
ENSMUSG00000040693	Slco4c1	6.40718	6.40718	6.40718	6.70061	2.43e-05	5
ENSMUSG00000029254	Stap1	7.21517	7.43618	8.42245	8.15022	2.43e-05	8
ENSMUSG00000025197	Cyp2c23	14.2773	13.7902	13.627	13.0632	2.44e-05	6
ENSMUSG00000034570	Inpp5j	6.48042	6.70972	7.51509	7.11526	2.44e-05	8
ENSMUSG00000036427	Gpi1	13.1946	13.0917	14.0102	14.0214	2.45e-05	8
ENSMUSG00000041261	Car8	12.1429	11.3741	11.3933	10.7692	2.46e-05	4
ENSMUSG00000049154	Fam183b	6.40718	6.48046	6.93502	6.89647	2.46e-05	1
ENSMUSG00000052397	Ezr	8.60844	8.71918	9.09727	9.81112	2.47e-05	1
ENSMUSG00000031445	Proz	14.6466	14.3462	13.9524	13.6649	2.48e-05	6
ENSMUSG00000050271	Prag1	7.52915	7.81407	8.24836	8.64352	2.48e-05	2
ENSMUSG00000062210	Tnfaip8	7.73992	8.20732	8.16097	8.81508	2.49e-05	5
ENSMUSG00000038526	Car14	11.3302	11.2409	10.2207	10.1588	2.55e-05	7
ENSMUSG00000024357	Sil1	11.3731	11.0626	11.046	10.7199	2.56e-05	4
ENSMUSG00000030800	Prss8	9.27183	10.373	9.48758	10.7601	2.57e-05	3
ENSMUSG00000039043	Arpin	8.66477	9.19951	9.03429	9.38818	2.58e-05	5
ENSMUSG00000060613	Cyp2c70	15.4317	14.8483	14.1502	13.711	2.59e-05	6
ENSMUSG00000087398	Gm12343	6.40718	6.64214	6.40718	6.71024	2.6e-05	3
ENSMUSG00000029622	Arpc1b	11.0783	11.2747	11.7881	12.0962	2.6e-05	1
ENSMUSG00000048126	Col6a3	9.60412	10.5484	10.7371	11.6743	2.63e-05	5
ENSMUSG00000040473	Cfap69	7.03963	7.61804	8.21043	8.36807	2.65e-05	2
ENSMUSG00000004056	Akt2	12.5303	12.2366	12.2907	11.9241	2.66e-05	4
ENSMUSG00000029776	Hibadh	13.7092	13.5915	13.3475	12.9411	2.68e-05	6
ENSMUSG00000040562	Gstm2	11.4777	10.9699	13.4536	12.7197	2.7e-05	8
ENSMUSG00000074030	Exoc8	9.35565	9.51865	9.756	9.93094	2.7e-05	2
ENSMUSG00000029322	Plac8	8.58415	8.60554	9.58795	10.0996	2.71e-05	1
ENSMUSG00000033688	1300017J02Rik	14.9958	14.8516	14.3653	14.099	2.71e-05	6
ENSMUSG00000053333	Dis3l2	10.1567	10.6023	10.6053	10.8985	2.72e-05	5
ENSMUSG00000060032	H2aj	10.1604	9.90026	10.3121	10.0621	2.75e-05	8
ENSMUSG00000036545	Adamts2	8.90893	9.50347	9.57824	10.2001	2.77e-05	5
ENSMUSG00000024803	Ankrd1	6.96108	6.82802	7.49868	7.94333	2.77e-05	1
ENSMUSG00000075254	Heg1	10.0738	10.439	10.693	11.1154	2.78e-05	2
ENSMUSG00000018995	Nars2	10.304	9.68819	9.79491	9.33082	2.79e-05	4
ENSMUSG00000070811	Sult2a2	6.40718	6.67807	6.91727	7.85527	2.79e-05	5
ENSMUSG00000050017	Pitpnb	11.5874	11.4015	11.2473	11.201	2.8e-05	6
ENSMUSG00000030603	Psmc4	11.9288	11.5784	12.0803	11.8319	2.81e-05	8
ENSMUSG00000021890	Eaf1	11.2862	11.2925	11.6999	11.7126	2.84e-05	1
ENSMUSG00000031255	Sytl4	8.08398	8.52981	8.56728	8.71354	2.84e-05	2
ENSMUSG00000024935	Slc1a1	6.51066	6.70802	7.14349	7.71518	2.86e-05	1
ENSMUSG00000092600	Gm20442	6.40718	6.40718	6.54874	7.15349	2.9e-05	5
ENSMUSG00000021068	Nin	8.66054	8.98023	9.03324	9.33915	2.91e-05	5
ENSMUSG00000059668	Krt4	6.8734	6.69167	7.76396	7.55953	2.92e-05	8
ENSMUSG00000032485	Scap	12.7802	12.5741	11.931	11.6317	2.93e-05	6
ENSMUSG00000033880	Lgals3bp	11.8794	12.3001	13.1703	13.4925	2.93e-05	1
ENSMUSG00000032369	Plscr1	9.8605	10.2332	10.8531	11.4722	2.95e-05	1
ENSMUSG00000027408	Cpxm1	7.4524	8.13592	8.49189	9.2297	2.97e-05	2
ENSMUSG00000025317	Car5a	11.298	11.1634	10.4598	9.82827	3e-05	6
ENSMUSG00000036941	Elac1	9.28048	9.02443	8.75911	8.39253	3.01e-05	6
ENSMUSG00000039632	Ccdc151	8.3128	8.13064	7.58499	7.54677	3.02e-05	7
ENSMUSG00000023348	Trip6	9.90399	9.6506	10.3202	10.3251	3.03e-05	8
ENSMUSG00000061950	Ppp4r1	10.6014	10.6847	11.047	11.118	3.03e-05	1
ENSMUSG00000042331	Specc1	8.27687	8.51028	9.07705	9.45601	3.07e-05	1
ENSMUSG00000024365	Cyp21a1	7.2069	7.36103	10.0175	10.0662	3.09e-05	1
ENSMUSG00000111977	Gm47163	6.51066	7.25267	7.6207	8.19189	3.09e-05	2
ENSMUSG00000021048	Mthfd1	13.6846	13.5341	13.0095	12.6584	3.11e-05	6
ENSMUSG00000025577	Cbx2	9.04214	9.41035	8.67981	8.51927	3.13e-05	7
ENSMUSG00000041959	S100a10	11.7023	11.8266	13.3873	13.3611	3.14e-05	1
ENSMUSG00000010751	Tnfrsf22	7.46663	7.60872	8.30158	8.71946	3.15e-05	1
ENSMUSG00000028849	Map7d1	11.377	11.4008	11.7234	11.9765	3.15e-05	1
ENSMUSG00000070639	Lrrc8b	7.69006	7.80113	8.96913	9.0697	3.16e-05	1
ENSMUSG00000042118	Bhmt2	13.4308	13.4509	12.8944	12.629	3.17e-05	7
ENSMUSG00000056025	Clca3a1	8.57401	9.26299	9.97276	10.4946	3.17e-05	2
ENSMUSG00000031842	Pde4c	10.2261	10.0325	9.5341	9.11014	3.18e-05	6
ENSMUSG00000009630	Ppp2cb	10.324	10.2151	10.5281	10.6612	3.19e-05	1
ENSMUSG00000026043	Col3a1	10.905	12.1095	13.3646	14.2085	3.19e-05	2
ENSMUSG00000027884	Clcc1	11.1022	10.8017	10.8009	10.5811	3.2e-05	4
ENSMUSG00000022372	Sla	8.06565	8.67168	9.35758	9.53456	3.2e-05	2
ENSMUSG00000036083	Slc17a3	12.2473	12.1647	11.4177	11.6351	3.2e-05	7
ENSMUSG00000028995	Fam126a	9.41484	9.71009	10.741	10.4637	3.21e-05	8
ENSMUSG00000038467	Chmp4b	11.5045	11.4783	11.9052	11.9869	3.22e-05	1
ENSMUSG00000028633	Ctps	8.63249	8.77131	10.054	10.1168	3.26e-05	1
ENSMUSG00000047497	Adamts12	7.33078	7.67685	8.56084	9.11006	3.27e-05	1
ENSMUSG00000004383	Large1	8.99496	8.98894	9.749	9.66886	3.28e-05	8
ENSMUSG00000034203	Chchd4	9.6166	9.66205	10.2336	10.2396	3.28e-05	1
ENSMUSG00000027737	Slc7a11	6.48042	7.48055	9.7582	11.2912	3.29e-05	1
ENSMUSG00000028597	Gpx7	7.64417	8.33275	8.27486	8.90703	3.34e-05	5
ENSMUSG00000046603	Tcaim	10.8523	10.5408	10.3403	10.0121	3.34e-05	6
ENSMUSG00000020476	Dbnl	10.5616	10.7067	10.9359	11.0714	3.35e-05	2
ENSMUSG00000020580	Rock2	10.9209	11.2855	11.7914	11.9517	3.38e-05	2
ENSMUSG00000033542	Arhgef5	10.9868	11.0712	11.4684	11.5007	3.38e-05	1
ENSMUSG00000039145	Camk1d	12.4315	12.6484	11.5481	11.388	3.38e-05	7
ENSMUSG00000046223	Plaur	7.17818	7.49722	8.43431	8.6339	3.41e-05	1
ENSMUSG00000062127	Cttnbp2nl	8.87641	9.19806	9.42216	9.54618	3.42e-05	2
ENSMUSG00000063931	Pepd	11.2696	11.2151	12.2069	12.3034	3.42e-05	1
ENSMUSG00000028399	Ptprd	13.3973	13.3	12.9395	12.6648	3.43e-05	6
ENSMUSG00000024940	Ltbp3	8.27705	8.60841	8.78184	9.35962	3.45e-05	5
ENSMUSG00000037852	Cpe	7.19204	8.24929	9.00266	10.1849	3.45e-05	2
ENSMUSG00000029314	Gpat3	7.55314	8.58473	9.20138	9.24795	3.5e-05	2
ENSMUSG00000099146	0610031O16Rik	10.3327	9.66148	9.37966	8.56077	3.53e-05	6
ENSMUSG00000054942	Miga1	8.04814	9.61358	8.36092	9.87314	3.54e-05	3
ENSMUSG00000022751	Nit2	12.7344	12.3227	11.9875	11.8041	3.56e-05	6
ENSMUSG00000041773	Enc1	8.77014	9.33226	10.1742	10.6276	3.56e-05	2
ENSMUSG00000020850	Prpf8	13.8437	13.7515	13.3055	13.1345	3.58e-05	7
ENSMUSG00000075296	Aldh3b2	6.46298	6.83625	6.40718	6.71062	3.59e-05	3
ENSMUSG00000004530	Coro1c	10.4393	10.4949	10.8597	11.0123	3.6e-05	1
ENSMUSG00000057037	Cfhr1	13.2185	12.8501	12.2875	11.8965	3.6e-05	6
ENSMUSG00000050578	Mmp13	6.71127	7.48355	8.82523	9.09185	3.61e-05	1
ENSMUSG00000024526	Cidea	6.49746	6.72134	9.36048	7.53726	3.62e-05	8
ENSMUSG00000023972	Ptk7	7.317	7.82671	7.67777	8.40304	3.67e-05	5
ENSMUSG00000032477	Cdc25a	8.48462	8.64948	8.80416	9.29584	3.67e-05	5
ENSMUSG00000100586	Vmn1r90	8.26402	7.49849	6.75213	6.76952	3.68e-05	6
ENSMUSG00000015112	Slc25a13	13.5598	13.5203	13.0715	12.7031	3.69e-05	6
ENSMUSG00000022651	Retnlg	6.73575	7.00043	7.2965	7.45604	3.7e-05	2
ENSMUSG00000025860	Xiap	12.9334	12.6059	12.5396	12.2022	3.71e-05	4
ENSMUSG00000020941	Map3k14	8.13284	8.54563	8.83301	9.29866	3.72e-05	2
ENSMUSG00000021451	Sema4d	7.70488	8.01166	8.56816	8.84034	3.72e-05	1
ENSMUSG00000067656	Slc22a27	6.91794	6.95604	9.24223	9.30948	3.75e-05	1
ENSMUSG00000020128	Vps54	11.3414	11.0653	10.9994	10.7908	3.76e-05	6
ENSMUSG00000006529	Itih1	15.3798	14.9827	14.7488	14.3541	3.78e-05	6
ENSMUSG00000056121	Fez2	10.8709	10.6527	11.3304	11.1688	3.79e-05	8
ENSMUSG00000003541	Ier3	7.30692	7.19599	8.10791	9.3987	3.8e-05	1
ENSMUSG00000027940	Tpm3	12.0805	12.2154	12.4567	12.664	3.82e-05	1
ENSMUSG00000054364	Rhob	10.2233	10.9711	11.549	11.5128	3.85e-05	2
ENSMUSG00000060166	Zdhhc8	9.03767	9.47584	9.28078	9.72883	3.86e-05	5
ENSMUSG00000030123	Plxnd1	10.9426	11.6372	11.2839	12.2175	3.89e-05	5
ENSMUSG00000039865	Slc44a3	9.139	9.36525	9.76919	10.0511	3.89e-05	1
ENSMUSG00000086003	B230206L02Rik	7.99337	7.8256	7.28169	7.23495	3.93e-05	7
ENSMUSG00000054136	Adm2	6.40718	6.40718	6.47978	6.94577	3.94e-05	5
ENSMUSG00000034744	Nagk	9.47431	10.1365	10.2532	10.5409	3.94e-05	2
ENSMUSG00000021662	Arhgef28	6.91747	6.92892	7.02217	7.60625	3.95e-05	5
ENSMUSG00000051811	Cox6b2	6.83766	8.11956	7.18703	7.75771	3.97e-05	3
ENSMUSG00000040268	Plekha1	9.78334	10.0557	11.2689	11.2844	4.01e-05	1
ENSMUSG00000110317	Gm45250	8.31537	8.16507	7.84909	7.84308	4.01e-05	7
ENSMUSG00000026827	Gpd2	11.0732	11.5055	12.0603	12.0506	4.02e-05	2
ENSMUSG00000029575	Mmab	10.9491	10.9375	10.2587	10.3561	4.02e-05	7
ENSMUSG00000031021	Tmem9b	10.1178	10.3026	10.5753	10.5943	4.03e-05	2
ENSMUSG00000037628	Cdkn3	6.97663	7.21351	7.83879	8.14814	4.05e-05	1
ENSMUSG00000029096	Htra3	7.76614	8.09593	8.29082	8.78566	4.06e-05	5
ENSMUSG00000002105	Slc39a13	9.13994	10.0597	9.36784	9.93397	4.07e-05	3
ENSMUSG00000029552	Tes	8.22333	8.50273	9.20229	10.0514	4.07e-05	1
ENSMUSG00000003809	Gcdh	14.6488	14.2592	14.1765	13.5402	4.08e-05	6
ENSMUSG00000021497	Txndc15	12.2363	11.8396	11.7433	11.4433	4.1e-05	6
ENSMUSG00000020988	L2hgdh	11.7902	11.4992	11.4421	11.2141	4.14e-05	4
ENSMUSG00000032652	Crebl2	11.7222	11.4003	11.4623	11.1641	4.14e-05	4
ENSMUSG00000040220	Gas8	7.87761	8.05008	8.30025	8.51579	4.15e-05	2
ENSMUSG00000029163	Emilin1	10.4236	10.7416	10.9405	11.2274	4.16e-05	2
ENSMUSG00000051285	Pcmtd1	12.8698	12.8907	12.586	12.3901	4.19e-05	7
ENSMUSG00000086390	1810019D21Rik	10.7541	10.3095	9.48932	9.19749	4.2e-05	6
ENSMUSG00000102644	Thap6	9.16106	9.48906	8.96993	9.14861	4.23e-05	3
ENSMUSG00000028751	Pla2g2e	6.40718	6.40718	6.9682	6.54623	4.23e-05	8
ENSMUSG00000034758	Tle6	8.12287	8.58112	7.65923	8.46106	4.24e-05	3
ENSMUSG00000030766	Arhgap17	9.80324	10.0754	10.3336	10.5399	4.25e-05	2
ENSMUSG00000096965	3300005D01Rik	6.74957	6.71368	6.83747	7.33189	4.26e-05	5
ENSMUSG00000039361	Picalm	12.6665	12.7401	13.0621	13.1266	4.26e-05	1
ENSMUSG00000020775	Mrpl38	11.8924	11.7926	11.5649	11.5955	4.28e-05	7
ENSMUSG00000026170	Cyp27a1	15.0146	14.2998	14.3027	13.6116	4.31e-05	4
ENSMUSG00000038936	Sccpdh	8.1062	8.36925	8.58386	9.15522	4.31e-05	5
ENSMUSG00000004187	Kifc2	9.3859	9.03049	8.44097	8.44257	4.33e-05	7
ENSMUSG00000036585	Fgf1	12.1981	12.0106	11.4729	11.3354	4.34e-05	7
ENSMUSG00000037936	Scarb1	13.0077	12.3558	12.7627	12.4346	4.36e-05	4
ENSMUSG00000024292	Cyp4f14	13.8542	13.2866	13.2332	12.62	4.37e-05	4
ENSMUSG00000036568	Bicral	10.2399	10.1084	9.59485	9.55319	4.41e-05	7
ENSMUSG00000029094	Afap1	7.80353	8.29023	8.55236	9.53714	4.42e-05	5
ENSMUSG00000021124	Vti1b	11.0661	10.8717	11.2864	11.2114	4.42e-05	8
ENSMUSG00000027435	Cd93	9.3137	9.65425	10.4064	10.619	4.42e-05	1
ENSMUSG00000029472	Anapc5	12.0194	12.3998	12.2393	12.6477	4.43e-05	5
ENSMUSG00000047281	Sfn	7.28358	7.49014	7.85936	8.56968	4.47e-05	1
ENSMUSG00000005410	Mcm5	8.15974	8.75139	9.25972	9.5366	4.49e-05	2
ENSMUSG00000026728	Vim	10.0967	10.7662	11.5594	11.965	4.49e-05	2
ENSMUSG00000038527	C1rl	12.8554	12.1473	12.2185	11.5919	4.5e-05	4
ENSMUSG00000020120	Plek	8.27396	8.94295	9.70367	9.82987	4.51e-05	2
ENSMUSG00000019990	Pde7b	8.54585	9.34945	8.45711	8.83207	4.52e-05	3
ENSMUSG00000068566	Myadm	10.5431	11.2098	11.1013	11.5984	4.52e-05	5
ENSMUSG00000031402	Mpp1	10.8862	10.9494	11.7805	11.9	4.54e-05	1
ENSMUSG00000038641	Akr1d1	13.2428	13.176	11.9763	11.7654	4.55e-05	7
ENSMUSG00000031834	Pik3r2	10.5711	10.1969	10.3124	10.161	4.56e-05	4
ENSMUSG00000026189	Pecr	13.193	12.8888	12.3376	11.9592	4.57e-05	6
ENSMUSG00000022477	Aco2	12.9876	13.0775	13.5057	13.408	4.58e-05	8
ENSMUSG00000027009	Itga4	8.35174	8.88583	9.28156	9.27617	4.58e-05	2
ENSMUSG00000024386	Proc	14.6056	14.1867	13.9128	13.6179	4.61e-05	6
ENSMUSG00000035901	Dennd5a	11.3094	11.4724	11.6969	11.8524	4.61e-05	2
ENSMUSG00000025510	Cd151	11.0757	11.0067	11.7103	11.9432	4.63e-05	1
ENSMUSG00000039318	Rab3gap2	10.6395	10.4788	10.894	10.6635	4.64e-05	8
ENSMUSG00000062373	Tmem65	9.04515	9.34703	9.69534	9.87234	4.64e-05	2
ENSMUSG00000023805	Synj2	8.53107	9.77387	9.73994	10.0306	4.65e-05	2
ENSMUSG00000014496	Ankrd28	11.4424	11.092	10.8871	10.7577	4.68e-05	6
ENSMUSG00000024055	Cyp4f13	12.0212	11.8801	11.4515	11.3022	4.69e-05	7
ENSMUSG00000042790	Rnf214	10.377	10.3199	10.2611	9.95364	4.72e-05	6
ENSMUSG00000047501	Cldn4	6.86638	7.14505	7.0126	7.85189	4.73e-05	5
ENSMUSG00000035469	Rcbtb1	12.1421	11.8126	11.8248	11.5041	4.76e-05	4
ENSMUSG00000036109	Mbnl3	7.15304	7.05136	7.89517	7.8332	4.77e-05	8
ENSMUSG00000022816	Fstl1	8.86339	9.4062	9.91722	10.6946	4.79e-05	2
ENSMUSG00000031799	Tpm4	10.3372	10.7521	11.2619	11.8564	4.79e-05	2
ENSMUSG00000021033	Gstz1	14.9877	14.7131	14.5351	14.132	4.8e-05	6
ENSMUSG00000054452	Tle5	14.5202	14.2159	14.4952	14.1787	4.82e-05	4
ENSMUSG00000054932	Afp	8.25797	8.73941	10.2293	13.4441	4.87e-05	5
ENSMUSG00000022788	Fgd4	10.703	10.4023	10.2169	10.0272	4.87e-05	6
ENSMUSG00000031562	Dctd	6.70295	6.8609	6.97774	7.21629	4.87e-05	2
ENSMUSG00000003131	Pafah1b2	10.8584	10.8912	11.1618	11.2985	4.89e-05	1
ENSMUSG00000020282	Rhbdf1	8.94319	9.27487	10.1574	10.3453	4.89e-05	1
ENSMUSG00000041550	Serpina5	6.9086	7.0083	8.66797	8.11805	4.91e-05	8
ENSMUSG00000032714	Syde1	8.17828	8.44412	8.38534	9.05562	4.92e-05	5
ENSMUSG00000031556	Tm2d2	11.1724	10.8449	10.8937	10.6801	4.95e-05	4
ENSMUSG00000023940	Sgo1	6.88915	7.29194	7.58591	7.91563	4.95e-05	2
ENSMUSG00000002625	Akap8l	11.3527	11.1186	10.736	10.5088	4.96e-05	6
ENSMUSG00000026792	Lrsam1	9.79264	10.5641	9.9987	10.4482	4.96e-05	3
ENSMUSG00000021696	Elovl7	6.93905	7.85106	8.12944	9.35232	4.99e-05	5
ENSMUSG00000035165	Kcne3	7.3194	7.33483	7.74596	7.90456	5e-05	1
ENSMUSG00000079042	Apela	6.40718	6.45902	6.96582	7.27068	5e-05	1
ENSMUSG00000020534	Shmt1	13.3094	12.7302	12.6421	12.159	5.01e-05	4
ENSMUSG00000020331	Hcn2	7.32363	6.93971	7.46367	7.31907	5.02e-05	8
ENSMUSG00000030556	Lrrc28	10.3648	10.4874	11.6171	11.2186	5.02e-05	8
ENSMUSG00000031066	Usp11	7.56008	8.18348	7.62428	8.32173	5.03e-05	3
ENSMUSG00000025486	Sirt3	11.8207	11.5242	11.2728	10.9395	5.03e-05	6
ENSMUSG00000052833	Sae1	10.0862	10.2577	10.6801	10.7381	5.03e-05	1
ENSMUSG00000021678	F2rl1	6.9277	7.3015	8.43295	9.28767	5.04e-05	1
ENSMUSG00000022679	Mpv17l	10.7806	10.6517	9.82484	9.17642	5.04e-05	6
ENSMUSG00000055301	Adh7	10.8573	10.2183	9.83856	9.32806	5.08e-05	6
ENSMUSG00000002058	Unc119	8.92467	8.71044	9.53178	9.53301	5.09e-05	8
ENSMUSG00000085936	2610307P16Rik	6.62208	6.92992	7.56884	7.3564	5.09e-05	1
ENSMUSG00000026223	Itm2c	11.0967	11.2685	11.5941	11.8626	5.13e-05	1
ENSMUSG00000038497	Tmco3	9.02522	9.25943	9.7273	9.77505	5.13e-05	1
ENSMUSG00000022445	Cyp2d26	15.2857	14.8929	14.7086	14.1387	5.16e-05	6
ENSMUSG00000032066	Bco2	10.3145	10.225	9.48996	9.32173	5.16e-05	7
ENSMUSG00000051934	Spats2	9.208	9.772	9.74467	10.3226	5.18e-05	5
ENSMUSG00000023004	Tuba1b	10.5977	10.434	11.1285	11.4496	5.18e-05	1
ENSMUSG00000025737	Wdr24	10.2708	10.2926	9.90303	9.91918	5.18e-05	7
ENSMUSG00000043079	Synpo	8.82672	9.87463	10.4136	10.825	5.18e-05	2
ENSMUSG00000045763	Basp1	7.55537	7.91177	8.51496	8.89475	5.19e-05	1
ENSMUSG00000001403	Ube2c	7.10655	7.95091	8.71588	9.06434	5.2e-05	2
ENSMUSG00000027597	Ahcy	16.3747	15.9268	15.3769	14.6789	5.2e-05	6
ENSMUSG00000024241	Sos1	11.5182	11.3354	11.2581	10.9586	5.21e-05	6
ENSMUSG00000053644	Aldh7a1	14.7609	14.6918	14.3702	14.0473	5.21e-05	6
ENSMUSG00000041935	AW549877	11.3672	11.5187	10.8987	11.0088	5.22e-05	7
ENSMUSG00000038387	Rras	9.96888	10.3888	10.5264	10.8898	5.25e-05	2
ENSMUSG00000021646	Mccc2	11.8512	11.6294	11.5805	11.1724	5.3e-05	6
ENSMUSG00000032370	Lactb	11.7297	11.3372	11.2365	10.9646	5.35e-05	6
ENSMUSG00000057335	Cep170	9.42301	9.63386	9.9627	10.3143	5.36e-05	1
ENSMUSG00000030232	Aebp2	10.5368	10.5808	11.2467	11.2154	5.39e-05	1
ENSMUSG00000051506	Wdfy4	8.54473	9.37112	9.2874	9.40363	5.4e-05	2
ENSMUSG00000074284	Gm10658	8.87617	8.50529	8.14997	7.94535	5.4e-05	6
ENSMUSG00000021993	Mipep	10.8466	10.5359	11.0731	10.4605	5.42e-05	4
ENSMUSG00000043733	Ptpn11	12.2378	12.1374	12.5952	12.4869	5.43e-05	8
ENSMUSG00000028307	Aldob	17.5758	17.2783	18.4998	18.3524	5.44e-05	8
ENSMUSG00000078964	Ces1b	12.163	11.5091	11.3537	10.8167	5.47e-05	6
ENSMUSG00000001666	Ddt	9.90391	9.78907	9.48667	9.12648	5.48e-05	6
ENSMUSG00000023915	Tnfrsf21	8.69371	9.1409	9.1803	9.42222	5.49e-05	2
ENSMUSG00000041828	Abca8a	13.1026	12.3689	11.7547	11.3877	5.49e-05	6
ENSMUSG00000034675	Dbn1	7.84889	8.07047	8.55315	9.14419	5.51e-05	1
ENSMUSG00000022324	Matn2	7.68723	8.21918	9.34772	10.1142	5.52e-05	1
ENSMUSG00000031600	Vps37a	12.0019	11.9001	11.606	11.5223	5.53e-05	7
ENSMUSG00000091649	Phf11b	7.59774	7.71186	8.19333	8.22912	5.55e-05	1
ENSMUSG00000026172	Bcs1l	9.66503	9.62549	9.39671	9.40184	5.56e-05	7
ENSMUSG00000027983	Cyp2u1	11.0202	9.87729	9.8312	9.20298	5.58e-05	4
ENSMUSG00000036892	Prodh2	13.3572	13.709	12.6716	12.9154	5.61e-05	7
ENSMUSG00000037826	Ppm1k	12.2616	12.1215	11.2285	10.933	5.61e-05	7
ENSMUSG00000109841	E330011O21Rik	7.61111	7.88973	9.17964	9.45426	5.61e-05	1
ENSMUSG00000039239	Tgfb2	7.45687	7.74603	7.84162	8.64826	5.64e-05	5
ENSMUSG00000023914	Mep1a	6.40718	6.6718	7.70937	6.84607	5.64e-05	8
ENSMUSG00000002983	Relb	7.80219	8.55492	8.63138	9.02325	5.65e-05	2
ENSMUSG00000023349	Clec4n	7.85661	8.30575	8.97761	9.11013	5.66e-05	2
ENSMUSG00000033491	Prss35	6.70295	6.55277	6.90571	7.2065	5.66e-05	1
ENSMUSG00000110996	Gm36251	8.29943	8.01536	7.80252	7.6466	5.66e-05	6
ENSMUSG00000022257	Laptm4b	10.2567	10.5105	10.9156	11.1576	5.67e-05	1
ENSMUSG00000035725	Prkx	9.01889	9.02434	9.83569	9.6956	5.69e-05	8
ENSMUSG00000025602	Zfp202	7.2921	7.53224	7.36813	7.78936	5.74e-05	5
ENSMUSG00000030208	Emp1	7.96998	8.92992	9.11903	10.0418	5.74e-05	5
ENSMUSG00000024360	Etf1	12.3004	12.1367	12.4797	12.4051	5.75e-05	8
ENSMUSG00000025068	Gsto1	12.0476	11.5468	11.7136	11.3225	5.77e-05	4
ENSMUSG00000038252	Ncapd2	8.54094	8.86688	9.26945	9.56166	5.77e-05	2
ENSMUSG00000047139	Cd24a	8.01433	8.14605	9.0248	10.3849	5.81e-05	1
ENSMUSG00000102882	Gm2065	6.48605	6.60547	7.72702	6.91644	5.81e-05	8
ENSMUSG00000024975	Pdcd4	12.3498	12.1142	11.4974	11.3677	5.82e-05	7
ENSMUSG00000040455	Usp45	10.4249	10.2228	10.2473	10.0681	5.85e-05	4
ENSMUSG00000022514	Il1rap	13.0665	12.659	12.2433	11.8072	5.85e-05	6
ENSMUSG00000039704	Lmbrd2	12.55	12.1858	12.4809	12.1329	5.92e-05	4
ENSMUSG00000024870	Rab1b	12.418	12.3761	12.9879	12.7888	5.93e-05	8
ENSMUSG00000086389	Gm15998	9.24805	8.9062	7.68561	7.97988	5.94e-05	7
ENSMUSG00000022665	Ccdc80	9.60312	10.299	10.8475	11.3319	5.98e-05	2
ENSMUSG00000027200	Sema6d	10.1182	10.6498	10.6105	10.7488	6.01e-05	2
ENSMUSG00000107198	Gm19619	7.61377	8.72508	9.17325	9.26703	6.03e-05	2
ENSMUSG00000015189	Casd1	11.1792	11.1321	10.6981	10.606	6.04e-05	7
ENSMUSG00000090015	Gm15446	8.666	8.48422	8.31607	8.41651	6.04e-05	6
ENSMUSG00000040204	Pclaf	6.9202	7.55096	8.06777	8.4498	6.06e-05	2
ENSMUSG00000116180	Gm49492	7.45377	7.07752	6.98138	7.05728	6.06e-05	6
ENSMUSG00000005373	Mlxipl	14.6818	14.292	13.7575	13.3737	6.08e-05	6
ENSMUSG00000022043	Trim35	8.75398	9.0005	9.17824	9.94644	6.09e-05	5
ENSMUSG00000050335	Lgals3	8.53071	9.37543	11.0303	11.3375	6.09e-05	1
ENSMUSG00000001228	Uhrf1	7.35684	8.01372	8.46512	8.91897	6.1e-05	2
ENSMUSG00000010936	Vac14	10.4586	10.563	10.9127	10.8708	6.11e-05	1
ENSMUSG00000041293	Adgrf1	10.2648	8.71595	8.74536	7.96655	6.12e-05	4
ENSMUSG00000049721	Gal3st1	7.67231	7.54125	8.65911	8.4632	6.16e-05	8
ENSMUSG00000004044	Cavin1	9.41477	9.7521	9.65352	10.305	6.17e-05	5
ENSMUSG00000058613	Cyp2d41-ps	8.3198	10.3107	8.1908	10.0507	6.2e-05	3
ENSMUSG00000045087	S1pr5	8.68682	7.72642	7.53248	6.97059	6.23e-05	4
ENSMUSG00000030682	Cdipt	11.3492	11.3342	11.725	11.6881	6.23e-05	8
ENSMUSG00000028427	Aqp7	6.73575	7.27971	7.77778	8.02122	6.24e-05	2
ENSMUSG00000039316	Rftn1	7.85208	8.26801	8.20148	8.55927	6.25e-05	5
ENSMUSG00000026837	Col5a1	9.33917	9.83689	10.5202	11.0522	6.26e-05	2
ENSMUSG00000020250	Txnrd1	12.9395	12.8722	13.5826	13.6313	6.3e-05	1
ENSMUSG00000024424	Ttc39c	14.5294	14.1735	13.3335	12.5694	6.38e-05	6
ENSMUSG00000031725	Ces1f	14.8726	14.0062	14.0591	13.2371	6.41e-05	4
ENSMUSG00000017631	Abr	8.77475	9.28617	10.1217	10.2752	6.41e-05	2
ENSMUSG00000025373	Rnf41	9.18047	9.36997	9.59386	9.75782	6.43e-05	2
ENSMUSG00000056888	Glipr1	7.12552	7.51291	7.62018	7.87963	6.46e-05	2
ENSMUSG00000031207	Msn	10.7724	11.194	11.5909	11.9013	6.47e-05	2
ENSMUSG00000029777	Gars	11.202	11.1364	11.7515	11.8259	6.49e-05	1
ENSMUSG00000030084	Plxna1	9.56912	9.8589	9.93722	10.2476	6.52e-05	5
ENSMUSG00000029185	Fam114a1	10.722	10.9741	11.2669	11.5112	6.53e-05	2
ENSMUSG00000043154	Ppp2r3a	10.4952	10.3195	10.0048	10.0069	6.54e-05	7
ENSMUSG00000020349	Ppp2ca	12.4348	12.2176	12.7212	12.6209	6.56e-05	8
ENSMUSG00000072612	Gm10382	8.97455	8.35036	8.01582	7.59809	6.58e-05	6
ENSMUSG00000028970	Abcb1b	8.19511	9.25639	9.93182	9.61491	6.61e-05	2
ENSMUSG00000036499	Eea1	11.6321	11.2419	11.3899	11.1356	6.62e-05	4
ENSMUSG00000023886	Smoc2	8.90745	10.8793	8.95899	10.3561	6.62e-05	3
ENSMUSG00000030004	Nat8	10.109	8.72798	8.55423	7.39009	6.63e-05	4
ENSMUSG00000044533	Rps2	14.7364	14.4513	14.5247	14.485	6.63e-05	4
ENSMUSG00000002831	Plin4	8.50036	11.1776	11.1878	12.013	6.64e-05	2
ENSMUSG00000074577	Ripor3	7.69567	8.05018	7.94671	8.10613	6.64e-05	5
ENSMUSG00000048368	Omd	7.83755	7.71529	8.73543	8.03045	6.64e-05	8
ENSMUSG00000035891	Cerk	8.74585	9.25544	9.28127	9.73959	6.68e-05	5
ENSMUSG00000033530	Ttc7b	9.98299	9.80769	10.7916	10.3812	6.69e-05	8
ENSMUSG00000032332	Col12a1	8.26762	8.8883	9.60021	9.68596	6.7e-05	2
ENSMUSG00000026103	Gls	9.03462	9.45916	9.64742	9.99414	6.71e-05	2
ENSMUSG00000118642	CT010467.2	10.2306	9.87441	9.12017	8.90256	6.71e-05	6
ENSMUSG00000038524	Fchsd1	7.52689	7.92557	8.39911	8.69661	6.73e-05	2
ENSMUSG00000000182	Fgf23	6.40718	6.48046	7.02575	7.05655	6.75e-05	1
ENSMUSG00000030382	Slc27a5	15.7691	15.2434	14.8073	14.0477	6.77e-05	6
ENSMUSG00000027663	Zmat3	9.21476	9.60246	10.1313	10.4409	6.78e-05	2
ENSMUSG00000034595	Ppp1r18	8.52961	8.80373	9.21544	9.41297	6.78e-05	2
ENSMUSG00000027367	Stard7	12.9265	12.7285	12.4741	12.1993	6.81e-05	6
ENSMUSG00000030688	Stard10	15.1209	14.6839	14.8507	14.3481	6.82e-05	4
ENSMUSG00000116903	Gm19522	8.63531	7.82566	7.54418	6.95776	6.84e-05	6
ENSMUSG00000021699	Pde4d	8.26903	8.92028	9.17255	9.16671	6.86e-05	2
ENSMUSG00000030030	1700003E16Rik	7.74859	7.58831	7.28126	7.22615	6.86e-05	6
ENSMUSG00000047797	Gjb1	15.0909	14.8271	14.4085	14.2314	6.87e-05	6
ENSMUSG00000025007	Aldh18a1	7.9328	8.3904	9.13429	9.7383	6.89e-05	1
ENSMUSG00000037949	Ano10	9.73551	9.97549	10.7428	10.6582	6.89e-05	1
ENSMUSG00000045730	Adrb2	7.61206	7.99682	8.78053	8.90382	6.89e-05	1
ENSMUSG00000032333	Stoml1	8.34566	8.509	8.68424	8.8581	6.9e-05	2
ENSMUSG00000031974	Abcb10	11.405	10.9971	10.6825	10.4413	6.94e-05	6
ENSMUSG00000071650	Ganab	13.7736	13.5492	13.4117	13.1646	6.94e-05	6
ENSMUSG00000042808	Gpx2	6.64696	7.06875	7.18435	8.10108	7.01e-05	5
ENSMUSG00000030220	Arhgdib	8.72496	8.96847	9.34352	9.49526	7.01e-05	2
ENSMUSG00000111282	Gm47528	6.86898	7.86648	8.43038	8.81992	7.01e-05	2
ENSMUSG00000012519	Mlkl	8.29588	8.88566	9.29046	9.54998	7.04e-05	2
ENSMUSG00000060121	Gemin2	9.55353	9.42808	9.14305	9.0843	7.04e-05	7
ENSMUSG00000028378	Ptgr1	8.5536	8.85473	9.70039	9.8303	7.06e-05	1
ENSMUSG00000022969	Il10rb	8.48729	8.93084	9.03832	9.2992	7.08e-05	2
ENSMUSG00000027797	Dclk1	6.57571	6.89523	7.27019	7.37814	7.09e-05	2
ENSMUSG00000021877	Arf4	12.5051	12.5337	12.9782	12.9682	7.1e-05	1
ENSMUSG00000021706	Zfyve16	9.34911	9.72673	10.1598	10.4183	7.11e-05	2
ENSMUSG00000028656	Cap1	11.8476	11.9755	12.3472	12.4721	7.11e-05	1
ENSMUSG00000008575	Nfib	12.4091	12.1561	11.6406	11.5968	7.14e-05	7
ENSMUSG00000019210	Atp6v1e1	12.0508	12.2728	12.5188	12.5962	7.16e-05	2
ENSMUSG00000025270	Alas2	12.894	12.3981	12.3175	11.4285	7.17e-05	4
ENSMUSG00000007891	Ctsd	12.8825	13.1507	13.601	13.746	7.17e-05	1
ENSMUSG00000031004	Mki67	8.16849	9.46891	10.4865	10.8944	7.21e-05	2
ENSMUSG00000039611	Tmem246	7.09637	7.35496	7.16164	8.44	7.26e-05	5
ENSMUSG00000110216	Gm36325	6.46298	6.91802	6.40718	6.6874	7.27e-05	3
ENSMUSG00000040370	Etfrf1	10.9873	10.9062	10.6203	10.2319	7.28e-05	6
ENSMUSG00000033453	Adamts15	7.53042	7.99124	7.66789	8.43515	7.29e-05	5
ENSMUSG00000024799	Tm7sf2	12.91	12.7499	11.964	11.8447	7.29e-05	7
ENSMUSG00000057236	Rbbp4	12.471	11.9911	11.9598	11.8182	7.31e-05	4
ENSMUSG00000046329	Slc25a23	14.0255	13.5563	13.5595	12.9953	7.34e-05	4
ENSMUSG00000021484	Lman2	13.7959	13.5542	13.6295	13.2712	7.36e-05	4
ENSMUSG00000039629	Strip2	6.73549	7.08472	7.31158	7.44587	7.37e-05	2
ENSMUSG00000031168	Ebp	13.2692	13.0549	12.6401	12.3913	7.38e-05	6
ENSMUSG00000022451	Twf1	11.2811	11.2479	11.5244	11.5895	7.41e-05	1
ENSMUSG00000032939	Nup93	8.85742	9.07735	9.45477	9.54981	7.43e-05	1
ENSMUSG00000028063	Lmna	11.2388	11.182	11.8886	12.117	7.46e-05	1
ENSMUSG00000031740	Mmp2	8.26264	8.9679	8.91148	9.68573	7.48e-05	5
ENSMUSG00000003269	Cyth2	9.75726	9.73032	10.3648	10.4387	7.49e-05	1
ENSMUSG00000024143	Rhoq	9.44089	10.2239	10.387	11.5168	7.49e-05	5
ENSMUSG00000049892	Rasd1	7.03855	7.38198	8.42714	8.19979	7.55e-05	1
ENSMUSG00000033389	Arhgap44	7.76652	9.34068	9.09437	10.1576	7.57e-05	5
ENSMUSG00000005103	Wdr1	11.4494	11.6646	11.94	12.2825	7.58e-05	2
ENSMUSG00000026586	Prrx1	7.28488	7.82655	7.61015	8.33616	7.61e-05	5
ENSMUSG00000056124	B4galt6	8.04891	8.29314	9.0613	9.63062	7.63e-05	1
ENSMUSG00000059555	Tor4a	8.72054	9.27487	9.12935	9.79919	7.64e-05	5
ENSMUSG00000107283	Mpv17	9.74373	9.96638	9.8581	10.1379	7.66e-05	5
ENSMUSG00000028716	Pdzk1ip1	8.53246	9.39413	8.69421	9.4835	7.67e-05	3
ENSMUSG00000106864	Gtf3c2	10.0014	10.1371	9.71086	9.75658	7.69e-05	7
ENSMUSG00000095788	Sirpb1a	6.7894	7.15081	7.4103	7.45478	7.7e-05	2
ENSMUSG00000025314	Ptprj	12.2058	11.9122	11.7533	11.6515	7.76e-05	6
ENSMUSG00000035152	Ap2b1	11.813	12.005	12.2588	12.412	7.78e-05	2
ENSMUSG00000002032	Tmem25	11.3552	11.4166	10.1804	9.78843	7.8e-05	7
ENSMUSG00000021556	Golm1	8.3137	8.48623	9.79873	10.3902	7.8e-05	1
ENSMUSG00000016756	Cmah	13.7861	13.6602	13.5038	13.1371	7.81e-05	6
ENSMUSG00000043833	2900005J15Rik	8.33091	8.18444	7.65806	7.74505	7.91e-05	7
ENSMUSG00000056665	Them6	8.19457	8.73249	8.92329	9.75662	7.96e-05	5
ENSMUSG00000115979	Gm49410	7.30967	6.55976	6.74109	6.4673	7.97e-05	4
ENSMUSG00000044098	Rsbn1	9.14564	8.95811	8.69738	8.77507	7.97e-05	7
ENSMUSG00000038745	Nlrp6	13.2737	13.1555	12.2979	11.8962	7.98e-05	7
ENSMUSG00000075543	Urad	11.0983	11.3776	10.4933	10.0914	8.01e-05	7
ENSMUSG00000028988	Ctnnbip1	9.42903	8.94302	9.03755	8.64351	8.02e-05	4
ENSMUSG00000030827	Fgf21	7.20933	7.89615	9.60108	10.1314	8.03e-05	1
ENSMUSG00000028557	Rnf11	12.402	12.226	13.149	12.8498	8.1e-05	8
ENSMUSG00000031444	F10	14.522	14.2419	13.8907	13.7132	8.11e-05	6
ENSMUSG00000049764	Zfp280b	9.88387	10.2924	9.53155	10.3402	8.2e-05	3
ENSMUSG00000109141	Gm30692	6.93966	9.40083	9.3853	10.7406	8.26e-05	5
ENSMUSG00000020111	Micu1	10.6331	10.5583	11.0845	10.9572	8.26e-05	8
ENSMUSG00000036813	Entpd8	12.311	12.0251	11.7427	11.4338	8.3e-05	6
ENSMUSG00000022096	Hr	7.59721	7.91423	9.0361	8.78977	8.31e-05	1
ENSMUSG00000108822	Gm44787	7.3316	7.39272	6.93671	6.5898	8.32e-05	7
ENSMUSG00000035186	Ubd	6.97013	8.08673	9.37086	10.0699	8.33e-05	2
ENSMUSG00000032254	Kif23	7.36959	7.73784	8.27936	8.65729	8.35e-05	2
ENSMUSG00000040564	Apoc1	16.1922	15.8111	15.6642	14.9638	8.41e-05	6
ENSMUSG00000030148	Clec4a2	7.64465	7.80508	8.34606	8.56794	8.47e-05	1
ENSMUSG00000034773	Hrob	6.48042	6.89881	7.0896	7.35731	8.47e-05	2
ENSMUSG00000022365	Derl1	12.8394	12.5394	12.9346	12.6696	8.48e-05	8
ENSMUSG00000047793	Sned1	10.0268	9.57066	9.24751	8.75364	8.48e-05	6
ENSMUSG00000110185	Igip	10.0694	9.93965	9.64628	9.53233	8.49e-05	6
ENSMUSG00000056394	Lig1	8.09594	8.65302	9.06158	9.49803	8.5e-05	2
ENSMUSG00000041153	Osgin2	7.7254	8.131	8.16374	8.58583	8.53e-05	5
ENSMUSG00000055923	Aasdh	9.82456	9.86333	9.34168	9.17872	8.54e-05	7
ENSMUSG00000038286	Bphl	12.5064	12.3253	11.7483	11.4976	8.55e-05	6
ENSMUSG00000026112	Coa5	12.5408	12.3763	12.6931	12.4512	8.56e-05	8
ENSMUSG00000028369	Svep1	7.62533	8.44415	8.23201	8.85151	8.58e-05	5
ENSMUSG00000022504	Ciita	7.92879	8.43793	8.61466	8.85648	8.59e-05	2
ENSMUSG00000114828	AI463229	9.55737	8.8443	8.61545	8.33597	8.59e-05	6
ENSMUSG00000024400	Wdr33	10.9887	10.9068	10.7149	10.6578	8.6e-05	6
ENSMUSG00000036834	Plch1	6.51066	6.74942	7.3462	7.65008	8.6e-05	1
ENSMUSG00000049723	Mmp12	6.93259	8.8206	9.97877	10.2107	8.6e-05	2
ENSMUSG00000025936	Gm4956	10.6925	9.07438	8.80545	7.31449	8.67e-05	4
ENSMUSG00000013646	Sh3bp5l	9.84249	10.1402	10.4323	10.406	8.68e-05	2
ENSMUSG00000030031	Kbtbd8	7.99809	8.48305	8.86235	9.06809	8.68e-05	2
ENSMUSG00000025142	Aspscr1	11.4803	11.0805	11.1414	10.7185	8.73e-05	4
ENSMUSG00000044359	P2ry4	9.32945	9.67103	8.39156	8.48553	8.76e-05	7
ENSMUSG00000020091	Eif4ebp2	13.8863	13.782	13.3202	13.1642	8.8e-05	7
ENSMUSG00000023964	Calcr	6.72062	7.28736	6.59418	7.01704	8.81e-05	3
ENSMUSG00000020681	Ace	7.5978	7.95838	8.00321	8.3882	8.85e-05	5
ENSMUSG00000041488	Stx3	9.04827	9.2957	9.6626	9.6601	8.87e-05	2
ENSMUSG00000039050	Osbpl2	10.8103	10.4298	10.6154	10.281	8.9e-05	4
ENSMUSG00000026811	St6galnac6	11.4545	11.2542	10.9457	10.643	8.92e-05	6
ENSMUSG00000055553	Kxd1	10.6083	10.426	10.2269	10.104	8.95e-05	6
ENSMUSG00000024747	Aldh1a7	13.6348	14.2259	14.4127	14.686	8.96e-05	2
ENSMUSG00000003779	Kif20a	7.36346	8.05678	8.79767	9.20792	8.98e-05	2
ENSMUSG00000016194	Hsd11b1	14.8495	13.3342	13.7318	12.4017	8.98e-05	4
ENSMUSG00000051391	Ywhag	12.5639	12.6966	13.4077	13.4192	8.98e-05	1
ENSMUSG00000020230	Prmt2	7.44551	7.70748	8.38352	8.84934	9.01e-05	1
ENSMUSG00000059022	Kcp	9.95875	10.4324	9.03747	9.68977	9.03e-05	7
ENSMUSG00000066415	Msl2	10.8748	10.5442	10.444	10.2335	9.05e-05	6
ENSMUSG00000090486	BC035947	6.40718	6.52135	7.04639	7.17809	9.09e-05	1
ENSMUSG00000112206	Gm30228	6.40718	6.40718	6.72467	6.6412	9.1e-05	8
ENSMUSG00000025151	Maged1	12.6279	12.8743	12.7038	13.051	9.12e-05	5
ENSMUSG00000032009	Sesn3	11.3271	11.6571	12.4838	12.4075	9.12e-05	1
ENSMUSG00000026199	Ankzf1	10.2686	10.1672	9.82471	9.66774	9.23e-05	6
ENSMUSG00000049382	Krt8	13.3288	13.8366	14.5445	14.8598	9.24e-05	2
ENSMUSG00000066705	Fxyd6	6.98921	7.62032	8.06574	8.43835	9.25e-05	2
ENSMUSG00000011877	Git1	9.63979	9.72549	9.9365	10.1335	9.29e-05	1
ENSMUSG00000035237	Lcat	14.0167	13.756	13.377	12.9332	9.3e-05	6
ENSMUSG00000022295	Atp6v1c1	10.7963	10.9414	11.1417	11.2822	9.33e-05	2
ENSMUSG00000073489	Ifi204	9.06338	9.44282	10.0655	10.1749	9.36e-05	2
ENSMUSG00000028036	Ptgfr	6.95834	6.99885	8.35535	8.16777	9.37e-05	8
ENSMUSG00000005575	Ube2m	10.9287	10.6595	11.0691	11.1075	9.39e-05	8
ENSMUSG00000116993	Gm32461	8.78653	8.53799	8.4035	8.05352	9.39e-05	6
ENSMUSG00000032827	Ppp1r9a	10.331	11.5132	10.0637	10.8284	9.43e-05	3
ENSMUSG00000022526	Zfp251	7.94334	8.51958	8.1886	8.51525	9.47e-05	3
ENSMUSG00000054342	Kcnn4	7.0521	7.32118	7.3306	7.60208	9.47e-05	5
ENSMUSG00000114608	Gm36161	6.62115	6.72479	7.24732	7.48862	9.5e-05	1
ENSMUSG00000078122	F630028O10Rik	7.13335	7.44472	7.81281	8.18636	9.52e-05	2
ENSMUSG00000029366	Dck	8.85941	8.96074	9.29991	9.57212	9.53e-05	1
ENSMUSG00000032740	Ccdc88a	7.92646	8.18874	8.44355	8.67758	9.56e-05	2
ENSMUSG00000034024	Cct2	12.361	12.4656	12.5828	12.6327	9.57e-05	2
ENSMUSG00000042249	Grk3	8.78009	10.6222	9.39002	10.5187	9.58e-05	3
ENSMUSG00000026097	Ormdl1	10.1723	9.76696	9.93284	9.81031	9.6e-05	4
ENSMUSG00000021268	Meg3	8.9554	12.2013	8.70314	12.6224	9.61e-05	3
ENSMUSG00000041078	Grid1	7.3071	7.50277	6.87086	6.72631	9.65e-05	7
ENSMUSG00000026383	Epb41l5	11.7781	11.8715	11.1776	11.3435	9.66e-05	7
ENSMUSG00000022285	Ywhaz	12.4079	12.5312	12.8989	12.971	9.68e-05	1
ENSMUSG00000067199	Frat1	8.69332	8.07989	7.92419	7.73199	9.71e-05	6
ENSMUSG00000023191	P3h3	8.08524	8.46695	8.32151	8.75342	9.74e-05	5
ENSMUSG00000030403	Vasp	10.024	10.1717	10.3859	10.7446	9.74e-05	1
ENSMUSG00000056131	Pgm3	9.74083	9.69462	10.223	10.0737	9.74e-05	8
ENSMUSG00000021196	Pfkp	8.23195	8.69679	8.87456	9.01823	9.76e-05	2
ENSMUSG00000052560	Cpne8	8.48762	8.4827	8.8394	9.23044	9.78e-05	1
ENSMUSG00000085315	A430018G15Rik	6.64957	6.63304	6.40718	6.60425	9.79e-05	7
ENSMUSG00000000881	Dlg3	10.2729	10.0784	9.61082	9.64092	9.84e-05	7
ENSMUSG00000026727	Rsu1	10.3531	10.4853	10.7879	10.895	9.86e-05	1
ENSMUSG00000029076	Sdf4	12.531	12.3259	12.3553	12.1957	9.87e-05	4
ENSMUSG00000060803	Gstp1	16.3691	15.7797	15.6751	15.271	9.87e-05	4
ENSMUSG00000026197	Zfand2b	10.3988	9.74818	9.79919	9.52022	9.88e-05	4
ENSMUSG00000085468	Gm15343	8.40019	8.40054	7.65084	8.01073	9.9e-05	7
ENSMUSG00000049128	Ivl	6.40718	6.40718	7.19661	7.25221	9.91e-05	1
ENSMUSG00000026295	Spp2	11.9181	12.0346	12.2991	12.6207	9.97e-05	1
ENSMUSG00000008036	Ap2s1	10.8677	10.7492	11.1471	11.0156	9.98e-05	8
ENSMUSG00000020728	Cep112	6.9679	7.34781	7.28601	7.7412	9.98e-05	5
ENSMUSG00000079293	Clec7a	8.56333	9.45203	10.1599	10.4154	9.98e-05	2
ENSMUSG00000031327	Chic1	8.92625	7.73575	8.2516	7.47883	0.000100509	4
ENSMUSG00000069662	Marcks	10.0142	10.2885	10.5454	11.0173	0.000100688	2
ENSMUSG00000097654	Gm26714	6.97427	7.31351	7.56801	7.41334	0.000101058	2
ENSMUSG00000020271	Fbxw11	11.2014	11.2415	11.4344	11.4717	0.000101406	1
ENSMUSG00000031146	Plp2	7.55459	7.85406	8.09459	8.6613	0.000102173	5
ENSMUSG00000027495	Fam210b	12.5865	12.3009	12.1014	11.8169	0.000102303	6
ENSMUSG00000054474	Thnsl2	11.606	11.076	11.3039	10.8866	0.00010231	4
ENSMUSG00000042766	Trim46	6.99641	7.46005	7.16588	7.61742	0.000102363	5
ENSMUSG00000023452	Pisd	9.42407	9.62322	9.70395	10.0316	0.000102773	5
ENSMUSG00000033538	Casp4	7.65046	7.90415	8.42305	8.75954	0.000103168	1
ENSMUSG00000037712	Fermt2	13.0032	12.5273	12.125	12.2174	0.0001037	6
ENSMUSG00000023921	Mmut	13.1694	13.26	12.859	12.6488	0.000103882	7
ENSMUSG00000054008	Ndst1	13.7545	13.5751	13.1815	13.0777	0.00010391	6
ENSMUSG00000018677	Slc25a39	14.0182	13.8565	14.2644	13.8207	0.000104081	8
ENSMUSG00000018565	Elp5	10.0027	10.0498	10.1552	10.384	0.000104146	5
ENSMUSG00000027859	Ngf	8.00439	8.17043	8.39387	9.28716	0.000104176	5
ENSMUSG00000027171	Prrg4	7.33346	7.32204	8.51716	8.49	0.000104278	1
ENSMUSG00000039308	Ndst2	10.6693	10.5553	10.2382	10.1088	0.00010517	6
ENSMUSG00000032500	Dclk3	9.73186	8.67957	8.65594	8.26597	0.000105178	4
ENSMUSG00000089715	Cbx6	8.69142	8.99914	8.86264	9.42948	0.000105558	5
ENSMUSG00000034487	Poglut3	9.29175	9.8247	9.336	9.72717	0.000105694	3
ENSMUSG00000030796	Tead2	7.31203	7.57479	7.62593	8.02856	0.000106017	5
ENSMUSG00000071552	Tigit	6.46298	6.48745	7.06957	6.78746	0.000106079	8
ENSMUSG00000027255	Arfgap2	11.8825	11.8497	11.4291	11.4505	0.000106184	7
ENSMUSG00000027078	Ube2l6	11.3876	11.7473	11.9394	12.1675	0.000106231	2
ENSMUSG00000079017	Ifi27l2a	8.06796	8.36718	9.16209	9.54959	0.000106294	1
ENSMUSG00000021036	Sptlc2	10.5496	10.6554	11.4696	11.4988	0.000106515	1
ENSMUSG00000022261	Sdc2	13.1914	13.0734	12.7251	12.39	0.000106585	6
ENSMUSG00000028037	Ifi44	8.09675	8.32027	9.20547	9.17969	0.000106907	1
ENSMUSG00000116539	Gm49603	6.48042	7.06192	7.95447	7.54855	0.000106991	2
ENSMUSG00000019188	H13	13.0011	12.724	12.672	12.5502	0.000107082	4
ENSMUSG00000036073	Galt	11.0165	10.7805	10.1996	10.2184	0.000107091	7
ENSMUSG00000031173	Otc	14.7602	14.611	14.0911	13.8214	0.000107127	6
ENSMUSG00000021214	Akr1c18	6.77799	6.86875	9.53958	9.05702	0.000107133	8
ENSMUSG00000052688	Rab7b	7.45399	7.85462	8.25755	8.46527	0.00010745	2
ENSMUSG00000032555	Topbp1	9.81451	10.086	10.3656	10.4909	0.000107676	2
ENSMUSG00000032911	Cspg4	6.71702	6.99667	6.91808	7.31224	0.000107951	5
ENSMUSG00000058239	Usf2	10.8291	10.5911	10.4964	10.2983	0.000108001	6
ENSMUSG00000025260	Hsd17b10	12.5807	12.2182	12.0229	11.6064	0.000108371	6
ENSMUSG00000045071	E130308A19Rik	9.11757	9.07402	8.68341	8.48254	0.000108489	7
ENSMUSG00000059060	Rad51b	7.17406	8.38935	9.45178	10.0742	0.000108588	2
ENSMUSG00000024777	Ppp2r5b	9.46067	9.94938	10.3086	10.9186	0.000109061	2
ENSMUSG00000024056	Ndc80	6.95674	7.23028	7.68166	7.97857	0.000110141	1
ENSMUSG00000033066	Gas7	9.4288	9.09852	8.88209	8.70089	0.000110174	6
ENSMUSG00000025228	Actr1a	11.8296	11.7405	12.0842	12.1174	0.000110236	8
ENSMUSG00000072849	Serpina1e	19.5843	19.7203	17.8747	18.3055	0.000110318	7
ENSMUSG00000040209	Zfp704	9.4472	10.2187	10.3971	10.9191	0.000110345	2
ENSMUSG00000026991	Pkp4	12.1915	12.097	12.7116	12.5716	0.000110447	8
ENSMUSG00000100706	Gm19744	6.71303	7.497	6.92785	7.29206	0.000110453	3
ENSMUSG00000037907	Ankrd13b	8.31135	8.84053	8.65798	9.50902	0.00011053	5
ENSMUSG00000057969	Sema3b	7.40702	8.2199	7.92952	9.27205	0.000110665	5
ENSMUSG00000031214	Ophn1	7.92364	8.13601	8.2538	8.47023	0.000111085	2
ENSMUSG00000014776	Nol3	7.13133	7.46824	7.53949	7.94635	0.000111479	5
ENSMUSG00000110659	Gm45727	8.06747	7.33447	7.2864	7.10399	0.000112215	4
ENSMUSG00000035242	Oaz1	13.626	13.3606	13.3568	13.0967	0.000112618	4
ENSMUSG00000078763	Slfn1	7.11192	7.13129	7.94464	8.03749	0.000112881	1
ENSMUSG00000045211	Nudt18	9.16304	9.34272	10.4955	10.1262	0.000112901	8
ENSMUSG00000007594	Hapln4	9.58789	8.80617	9.00176	8.42394	0.000113234	4
ENSMUSG00000007458	M6pr	12.4219	12.3574	12.6726	12.6469	0.000113254	8
ENSMUSG00000041044	Lrit1	10.269	10.0861	9.22967	9.07524	0.000113509	7
ENSMUSG00000006219	Fblim1	7.78397	8.27879	8.8301	9.41739	0.000113535	2
ENSMUSG00000078689	Mup6	7.53495	7.07842	10.7096	8.49888	0.000113932	8
ENSMUSG00000105987	AI506816	9.06654	9.98811	10.5589	10.8823	0.000114187	2
ENSMUSG00000039456	Morc3	10.0649	10.3106	10.594	10.5666	0.000114253	2
ENSMUSG00000037053	Azgp1	15.9725	15.5605	15.6154	15.2016	0.000114631	4
ENSMUSG00000025225	Nfkb2	9.03883	9.78355	9.83923	10.1806	0.000114886	2
ENSMUSG00000020315	Sptbn1	12.5631	12.8649	13.1504	13.2157	0.000114932	2
ENSMUSG00000066363	Serpina3f	7.96663	8.57281	9.28773	9.05973	0.000115505	2
ENSMUSG00000090665	Gad1-ps	6.40718	6.55277	6.88835	6.9763	0.000115524	1
ENSMUSG00000058207	Serpina3k	19.352	18.6552	18.6062	17.632	0.0001159	4
ENSMUSG00000071547	Nt5dc2	8.93323	9.50788	8.84763	9.73532	0.000116286	3
ENSMUSG00000020877	Scrn2	10.7335	10.4843	10.2023	10.0243	0.000116591	6
ENSMUSG00000001517	Foxm1	7.18804	7.96268	8.36885	8.78588	0.000116754	2
ENSMUSG00000006301	Tmbim1	11.318	11.2752	11.7296	11.717	0.000116848	8
ENSMUSG00000063506	Arhgap22	6.72279	7.003	7.52264	7.87761	0.000116893	1
ENSMUSG00000072640	Lyrm9	9.04051	8.73508	8.65927	8.49661	0.000117315	6
ENSMUSG00000000959	Oxa1l	11.3828	11.289	11.1027	11.0856	0.000117493	7
ENSMUSG00000057286	St6galnac2	7.12241	7.38564	7.44444	7.77135	0.000117687	5
ENSMUSG00000031387	Renbp	8.17425	8.96159	8.54192	9.20607	0.00011821	5
ENSMUSG00000011263	Exoc3l2	9.47381	9.16134	8.78487	8.71228	0.000118281	6
ENSMUSG00000038141	Tmem181a	8.688	8.28227	9.126	8.75726	0.000118299	8
ENSMUSG00000066150	Slc31a1	13.4823	13.2972	13.1965	12.9988	0.000118349	6
ENSMUSG00000048731	Ggnbp1	8.59427	8.71537	8.06808	8.02349	0.00011888	7
ENSMUSG00000024501	Dpysl3	8.19518	8.45943	8.80311	9.24964	0.000119251	2
ENSMUSG00000041762	Gpr155	11.0874	10.3948	10.6022	9.88043	0.000119852	4
ENSMUSG00000023484	Prph	6.61673	7.01867	7.05121	7.94301	0.000120251	5
ENSMUSG00000039232	Stx11	7.31006	7.45169	7.84313	7.89404	0.00012043	1
ENSMUSG00000019927	Ube2d1	8.9874	9.18856	9.36512	9.61308	0.000120445	2
ENSMUSG00000050541	Adra1b	12.1104	11.8917	11.2679	10.9377	0.000120608	6
ENSMUSG00000037795	N4bp2	11.1552	10.8606	10.6768	10.0753	0.000121041	6
ENSMUSG00000049775	Tmsb4x	11.9959	12.3319	12.8606	13.2189	0.000121167	2
ENSMUSG00000021286	Zfyve21	11.207	11.0065	10.719	10.4132	0.000121556	6
ENSMUSG00000026439	Rbbp5	10.5479	10.5969	10.2853	10.3023	0.00012189	7
ENSMUSG00000049489	Ccnq	8.85777	9.16067	8.55918	8.89253	0.000121898	3
ENSMUSG00000029767	Calu	12.6957	12.7393	13.1764	13.3383	0.000121968	1
ENSMUSG00000063434	Sorcs3	6.55929	6.98033	6.96987	7.36566	0.000122568	5
ENSMUSG00000046841	Ckap4	8.09654	8.30801	8.731	9.02799	0.000122827	1
ENSMUSG00000050989	Selenon	8.14051	8.4366	8.67995	9.19111	0.000123424	2
ENSMUSG00000056201	Cfl1	12.5046	12.4167	12.9048	12.9643	0.000123432	1
ENSMUSG00000057522	Spop	12.73	12.4164	12.5949	12.2851	0.000124398	4
ENSMUSG00000052396	Mogat2	6.90225	7.99412	7.64621	8.81958	0.000124661	5
ENSMUSG00000052520	Cyp2j5	15.0167	14.7258	14.5432	14.1848	0.000124976	6
ENSMUSG00000060407	Cyp2a12	14.8615	14.421	15.2175	14.6306	0.000125025	8
ENSMUSG00000051166	Eml5	9.2841	9.41453	8.55981	8.96254	0.000125379	7
ENSMUSG00000040084	Bub1b	7.36628	7.81893	8.31493	8.57094	0.000125744	2
ENSMUSG00000001763	Tspan33	10.0568	9.48675	8.95419	8.73646	0.000125996	6
ENSMUSG00000019891	Dcbld1	8.21982	8.69994	8.90909	9.18486	0.000126057	2
ENSMUSG00000022790	Igsf11	10.1759	10.4602	11.2761	11.2769	0.000126301	1
ENSMUSG00000078487	Ankrd65	6.40718	6.40718	6.47614	6.95058	0.000126475	5
ENSMUSG00000027536	Chmp4c	8.16792	8.49866	8.74283	9.48597	0.000126749	5
ENSMUSG00000027332	Ivd	13.5735	13.5494	12.9647	12.502	0.000126797	7
ENSMUSG00000016087	Fli1	8.19878	8.42757	8.66275	8.71863	0.000127687	2
ENSMUSG00000049091	Sephs2	14.5638	14.3197	13.9295	13.4975	0.000128518	6
ENSMUSG00000067700	Gm5862	6.40718	6.40718	6.4619	6.74257	0.000128577	5
ENSMUSG00000047045	Tmem164	9.60415	10.3548	9.71873	10.6016	0.00012881	3
ENSMUSG00000001555	Fkbp10	7.29076	7.68186	8.03906	8.38607	0.000128841	2
ENSMUSG00000023015	Racgap1	7.46275	8.0331	8.87374	9.23874	0.000129034	2
ENSMUSG00000031538	Plat	7.17664	7.6215	8.28319	9.17564	0.000129102	1
ENSMUSG00000021114	Atp6v1d	10.8004	10.8453	10.9467	11.1191	0.000130642	1
ENSMUSG00000026604	Ptpn14	8.43438	8.80904	9.14632	9.49476	0.00013085	2
ENSMUSG00000041199	Rpusd1	7.90873	8.43536	8.04802	8.76415	0.000131102	5
ENSMUSG00000038205	Prkab2	8.39113	9.02759	8.86014	9.21484	0.000131217	5
ENSMUSG00000020611	Gna13	11.2236	11.3709	11.5262	11.6287	0.000131548	2
ENSMUSG00000063524	Eno1	14.8061	14.7515	15.3606	15.4047	0.000131677	1
ENSMUSG00000054477	Kcnn2	10.0067	9.41726	9.51656	8.64647	0.000132209	4
ENSMUSG00000034427	Myo15b	7.29235	7.51971	7.78445	9.17096	0.000132716	5
ENSMUSG00000112302	Gm48226	8.18386	8.39532	7.8557	7.91278	0.000133136	7
ENSMUSG00000032182	Yipf2	9.64868	9.80434	9.30109	9.64686	0.000133303	3
ENSMUSG00000097630	Gm26828	6.40718	6.75719	6.40718	6.83757	0.000133562	3
ENSMUSG00000051579	Tceal8	9.67953	10.4538	10.9232	11.3706	0.000134287	2
ENSMUSG00000031443	F7	12.3795	12.123	11.4826	11.3397	0.000134606	7
ENSMUSG00000113543	Gm36264	8.52923	8.19596	7.17856	7.10536	0.00013482	7
ENSMUSG00000030022	Adamts9	7.9288	8.33179	8.81312	9.15924	0.00013508	2
ENSMUSG00000027961	Lrrc39	7.30268	7.54602	8.54338	8.53379	0.00013535	1
ENSMUSG00000031853	Map3k21	9.33886	8.7861	8.65888	8.72802	0.00013599	6
ENSMUSG00000055737	Ghr	14.8946	14.7157	14.3765	14.1528	0.000136149	6
ENSMUSG00000025804	Ccr1	6.78096	7.09182	8.07971	8.46211	0.000136256	1
ENSMUSG00000054455	Vapb	12.13	12.0951	12.4786	12.2923	0.000136325	8
ENSMUSG00000020241	Col6a2	8.90432	9.60553	9.71856	10.3368	0.000136993	5
ENSMUSG00000024659	Anxa1	8.30429	8.76973	9.15782	9.73126	0.000137956	2
ENSMUSG00000108431	Gm42375	6.45899	6.40718	6.74566	6.94625	0.000138691	1
ENSMUSG00000041891	Lman1	13.923	13.7191	13.7458	13.3781	0.000139192	4
ENSMUSG00000040883	Tmem205	13.9124	13.5147	13.4981	13.2084	0.000139263	4
ENSMUSG00000070690	Albfm1	11.1822	11.273	10.0795	10.1296	0.000139322	7
ENSMUSG00000097785	B230217O12Rik	7.40765	7.45535	7.03941	7.13297	0.000139366	7
ENSMUSG00000036943	Rab8b	8.68581	9.17624	9.40597	9.6028	0.000139482	2
ENSMUSG00000031997	Trpc6	6.40718	6.40718	6.54874	6.86399	0.000139756	1
ENSMUSG00000055675	Kbtbd11	7.44641	7.8808	7.78183	7.97556	0.000139773	5
ENSMUSG00000044393	Dsg2	13.0071	12.8425	12.3684	12.3949	0.000139829	7
ENSMUSG00000034868	Myl12b	7.47033	7.88702	8.04054	8.5281	0.000140256	5
ENSMUSG00000030254	Rad18	7.92984	8.01483	8.46452	8.42942	0.000140323	1
ENSMUSG00000056978	Hamp2	8.32318	11.0372	7.30486	8.33136	0.000140486	3
ENSMUSG00000044221	Grsf1	12.4037	12.1233	12.0445	11.8856	0.000142175	6
ENSMUSG00000008734	Gprc5b	7.24888	7.76914	8.39682	8.99123	0.000142663	2
ENSMUSG00000046840	Hnf4aos	8.8615	8.21114	7.533	7.37461	0.000142871	6
ENSMUSG00000038533	Cbfa2t2	10.0732	9.78062	9.7097	9.66801	0.000143148	6
ENSMUSG00000037405	Icam1	9.33545	9.87204	10.1331	10.5119	0.000143491	2
ENSMUSG00000042305	Tmem183a	12.6507	12.4274	12.5079	12.3122	0.000144482	4
ENSMUSG00000041362	Shtn1	11.197	11.2319	11.8194	11.7281	0.000144625	8
ENSMUSG00000002741	Ykt6	11.6392	11.5297	11.7522	11.8201	0.000144667	8
ENSMUSG00000049858	Suox	12.7774	12.8879	12.2079	12.0088	0.000144941	7
ENSMUSG00000062545	Tlr12	9.20325	9.6802	10.2655	10.5037	0.000145582	2
ENSMUSG00000040747	Cd53	8.99488	9.2526	9.74628	9.96262	0.000146065	1
ENSMUSG00000033590	Myo5c	6.93905	7.20935	7.67068	9.07586	0.000146225	5
ENSMUSG00000070003	Ssbp4	8.43114	8.55725	8.89776	9.24467	0.000146585	1
ENSMUSG00000036748	Cuedc2	9.48853	10.0548	9.64739	10.2109	0.000146799	3
ENSMUSG00000062380	Tubb3	6.48605	6.40718	7.09972	7.46679	0.000146929	1
ENSMUSG00000052974	Cyp2f2	16.0191	15.1733	15.9921	15.0364	0.000147391	4
ENSMUSG00000036412	Arsi	6.55929	6.7942	7.04922	7.14835	0.000147905	2
ENSMUSG00000035683	Melk	6.80074	7.07966	7.58767	7.90917	0.000148164	1
ENSMUSG00000027018	Hat1	9.02718	9.43216	9.4687	9.68785	0.000148261	2
ENSMUSG00000022223	Sdr39u1	7.89063	7.64984	8.44021	8.21666	0.000148356	8
ENSMUSG00000024521	Pmaip1	7.26892	7.54148	8.06729	8.25266	0.000148474	1
ENSMUSG00000028138	Adh5	14.2612	13.9068	13.6894	13.4548	0.000149161	6
ENSMUSG00000017176	Nt5c3b	7.97147	8.77161	8.38811	8.9928	0.000149321	5
ENSMUSG00000033777	Tlr13	7.75163	8.34711	8.84748	8.9056	0.000150087	2
ENSMUSG00000070594	Gm4788	14.3912	13.9873	13.5883	13.2992	0.000150449	6
ENSMUSG00000024660	Incenp	7.89668	8.35943	8.83812	9.10076	0.000151491	2
ENSMUSG00000011884	Gltp	8.44155	8.87377	9.30939	9.59708	0.000151958	2
ENSMUSG00000035455	Fignl1	6.92052	7.37361	7.58768	7.98712	0.000152181	2
ENSMUSG00000023033	Scn8a	7.31125	7.07755	8.47624	8.57958	0.000153193	8
ENSMUSG00000025075	Habp2	13.2545	12.9496	13.0789	12.6653	0.000153706	4
ENSMUSG00000029656	C8b	14.7856	14.2373	13.801	13.0697	0.000154099	6
ENSMUSG00000055114	Anxa13	7.44872	7.70613	8.59702	8.55612	0.000154328	1
ENSMUSG00000029056	Pank4	9.8206	9.72649	9.51913	9.45168	0.000154715	6
ENSMUSG00000107655	Gm44220	7.39296	7.5104	6.96722	7.14332	0.000154909	7
ENSMUSG00000017664	Slc35c2	10.4107	11.3256	10.6728	11.2247	0.000155129	3
ENSMUSG00000022228	Zscan26	11.21	11.0155	10.7933	10.6702	0.000155431	6
ENSMUSG00000032246	Calml4	7.46532	7.39411	7.64018	7.97399	0.000155665	1
ENSMUSG00000061099	Gapdhs	7.92514	8.11228	7.41406	7.50781	0.00015673	7
ENSMUSG00000085836	Gm13074	6.48042	6.7283	7.02813	7.17945	0.000156829	2
ENSMUSG00000082361	Btc	7.84293	8.43129	8.93062	9.23305	0.000157222	2
ENSMUSG00000031165	Was	7.73949	8.04117	8.29021	8.35352	0.000157579	2
ENSMUSG00000021418	Rpp40	9.13989	8.83392	8.46647	8.37307	0.00015785	6
ENSMUSG00000038094	Atp13a4	6.40718	6.47949	6.95332	6.99382	0.000157896	1
ENSMUSG00000004665	Cnn2	8.94081	9.1969	9.30597	9.85643	0.000158565	5
ENSMUSG00000064120	Mocs1	12.7569	12.1225	12.2187	11.7783	0.00015891	4
ENSMUSG00000059089	Fcgr4	8.54072	8.85277	9.48255	9.5498	0.000159397	1
ENSMUSG00000072772	Grcc10	8.2521	8.05665	8.01832	7.85865	0.000160033	4
ENSMUSG00000010025	Aldh3a2	14.0025	14.2218	15.7001	15.3025	0.00016023	8
ENSMUSG00000028669	Pithd1	10.4325	10.0911	10.0114	9.86023	0.000160481	6
ENSMUSG00000021804	Rgr	8.20014	7.9174	7.43017	7.21623	0.00016049	6
ENSMUSG00000019461	Plscr3	8.95579	9.05891	9.15173	9.53784	0.000160596	5
ENSMUSG00000014418	Hps5	10.2808	10.215	10.3848	10.2497	0.000160642	8
ENSMUSG00000039886	Tmem120a	10.9743	11.4112	11.8904	11.867	0.00016221	2
ENSMUSG00000027452	Acss1	7.10749	7.29352	7.34416	8.14845	0.000162594	5
ENSMUSG00000028860	Sytl1	8.7831	8.24128	7.9699	7.53475	0.000162774	6
ENSMUSG00000027490	E2f1	8.52295	8.71668	9.03577	9.34314	0.00016284	1
ENSMUSG00000029627	Zkscan14	8.97882	8.84237	8.65591	8.29299	0.000163023	6
ENSMUSG00000010830	Kdelr3	7.13979	7.16958	7.67135	8.05239	0.000163513	1
ENSMUSG00000038069	Cdkn2aip	9.58188	9.43439	9.24468	9.12133	0.000163727	6
ENSMUSG00000103676	Gm38204	6.40718	6.59045	6.60591	6.6869	0.000163784	2
ENSMUSG00000039693	Msantd3	6.78349	7.10683	7.7467	8.06462	0.000163987	1
ENSMUSG00000060586	H2-Eb1	9.85597	10.8233	11.1848	11.7075	0.000164063	2
ENSMUSG00000036459	Wtip	7.66464	7.86109	7.96426	8.16773	0.000164518	2
ENSMUSG00000035852	Misp	6.82379	7.03308	7.14202	7.64087	0.000164529	5
ENSMUSG00000011752	Pgam1	11.7978	11.8532	12.2179	12.0898	0.000164598	8
ENSMUSG00000000049	Apoh	16.3458	16.1626	15.8254	15.6583	0.000164844	6
ENSMUSG00000027506	Tpd52	10.146	10.2532	10.8212	11.1661	0.000165105	1
ENSMUSG00000046032	Snx12	9.41789	9.64713	9.76583	10.025	0.000166201	2
ENSMUSG00000030034	Ino80b	9.30512	9.07707	9.08361	8.83535	0.000167255	4
ENSMUSG00000049115	Agtr1a	11.6714	11.4682	10.9289	10.8257	0.000167776	7
ENSMUSG00000022824	Muc13	6.40718	6.40718	8.74274	8.93996	0.000168093	1
ENSMUSG00000037411	Serpine1	6.95949	7.58483	9.50483	9.22212	0.000168449	1
ENSMUSG00000038637	Lrrc56	8.70246	8.63475	8.03872	8.10329	0.000168682	7
ENSMUSG00000087230	Mroh3	6.40718	6.96924	6.45596	6.83344	0.000169029	3
ENSMUSG00000020897	Aurkb	6.9471	7.62975	8.23426	8.3947	0.000169202	2
ENSMUSG00000037263	Aldh3b3	6.55929	7.76278	6.63829	7.53907	0.000169368	3
ENSMUSG00000079419	Ms4a6c	7.55604	7.95801	8.46207	8.64038	0.000169592	2
ENSMUSG00000055653	Gpc3	7.40002	7.48915	7.9333	9.7043	0.00016963	5
ENSMUSG00000006342	Susd2	7.91774	8.46626	8.41369	8.78027	0.000169696	5
ENSMUSG00000036550	Cnot1	13.1334	13.13	12.9289	12.9122	0.000170089	7
ENSMUSG00000041079	Rwdd2b	9.17134	8.89899	9.15506	8.83861	0.000170124	4
ENSMUSG00000062181	Ces3b	14.7962	13.6304	13.2622	11.3222	0.00017014	6
ENSMUSG00000054555	Adam12	7.26986	7.4324	8.38206	8.49815	0.000170265	1
ENSMUSG00000029729	Zkscan1	11.6954	11.1171	11.0663	10.7273	0.000170269	4
ENSMUSG00000029376	Mthfd2l	7.82602	8.16988	8.1961	8.49223	0.000170482	5
ENSMUSG00000026589	Sec16b	12.5652	12.5114	12.0067	11.9085	0.000171356	7
ENSMUSG00000037349	Nudt22	9.00148	8.95058	8.66375	8.76408	0.000171691	7
ENSMUSG00000015711	Prune1	10.11	10.1439	10.7773	10.9524	0.000171925	1
ENSMUSG00000018585	Atox1	11.5819	11.5324	12.1527	12.0717	0.000171965	8
ENSMUSG00000016946	Kctd5	8.70901	8.78648	9.03539	9.16086	0.000172223	1
ENSMUSG00000113019	Gm47467	8.16441	7.65868	7.52817	7.46316	0.000172702	6
ENSMUSG00000057530	Ece1	13.6712	13.5749	13.2907	13.0681	0.00017295	6
ENSMUSG00000026480	Ncf2	8.32952	8.65339	9.24359	9.41445	0.000173074	1
ENSMUSG00000046727	Cystm1	9.14629	9.16801	10.1286	10.1259	0.000173568	1
ENSMUSG00000038301	Snx10	10.388	10.4164	11.6268	11.4444	0.000174889	8
ENSMUSG00000034248	Slc25a37	11.7748	11.4151	11.2204	11.2206	0.000175215	6
ENSMUSG00000022949	Clic6	6.73725	6.75159	6.87482	7.51949	0.000175656	5
ENSMUSG00000038195	Rilp	10.4758	10.1024	9.91134	9.75844	0.000176177	6
ENSMUSG00000031075	Ano1	8.14503	8.61498	7.81292	8.48684	0.000176334	3
ENSMUSG00000017639	Rab11fip4	9.40035	9.56385	8.44531	8.77449	0.000176398	7
ENSMUSG00000032487	Ptgs2	6.66129	6.7163	7.79816	7.84289	0.000176434	1
ENSMUSG00000026743	Mllt10	10.639	10.4812	10.2156	10.1134	0.000176889	6
ENSMUSG00000034394	Lif	6.60888	6.83346	7.30285	7.83522	0.000177222	1
ENSMUSG00000030609	Aen	9.61181	10.0147	10.558	10.6118	0.000177224	2
ENSMUSG00000074240	Cib3	8.91453	10.9362	10.5376	10.7846	0.000178302	2
ENSMUSG00000022129	Dct	8.66976	7.41247	8.73187	7.56205	0.000178871	4
ENSMUSG00000029580	Actb	14.5261	14.3354	15.0049	15.1771	0.000179121	1
ENSMUSG00000003585	Sec14l2	14.8178	14.8552	14.4489	14.1692	0.000179172	7
ENSMUSG00000042073	Abhd14b	12.1354	12.0168	11.6753	11.3126	0.000179313	6
ENSMUSG00000015806	Qdpr	13.5178	13.3523	12.8561	12.4646	0.000179609	6
ENSMUSG00000032702	Kank1	12.0939	11.4416	11.0375	11.0524	0.000179978	6
ENSMUSG00000024598	Fbn2	6.71046	6.90084	7.12826	8.07316	0.000180403	5
ENSMUSG00000024529	Lox	7.17456	7.45374	7.93546	8.49795	0.000180456	1
ENSMUSG00000031486	Adgra2	9.28365	9.41265	9.53887	9.81234	0.00018134	5
ENSMUSG00000037300	Ttc13	11.0117	10.7199	11.2991	10.9656	0.000181837	8
ENSMUSG00000006699	Cdc42	12.8555	12.9331	13.4251	13.57	0.000182053	1
ENSMUSG00000024862	Klc2	9.26886	9.51639	9.65252	9.92719	0.000182108	2
ENSMUSG00000020900	Myh10	10.6968	11.3112	11.8985	11.721	0.000182342	2
ENSMUSG00000056737	Capg	7.83265	8.21405	8.98697	9.22783	0.000182932	1
ENSMUSG00000032050	Rdx	13.712	13.574	13.4293	13.3483	0.000182943	6
ENSMUSG00000110035	Gm30931	7.57484	7.7304	7.24975	7.33915	0.00018385	7
ENSMUSG00000013584	Aldh1a2	6.85771	6.91012	7.22092	7.97511	0.000184018	5
ENSMUSG00000007097	Atp1a2	7.53666	7.89182	7.83275	8.25822	0.000184074	5
ENSMUSG00000028049	Scamp3	10.6759	10.8235	10.9983	10.9174	0.000184082	2
ENSMUSG00000060147	Serpinb6a	9.42277	9.98955	10.7462	11.6868	0.000184642	2
ENSMUSG00000025268	Maged2	8.82977	9.14023	9.75035	10.1515	0.000184923	1
ENSMUSG00000030579	Tyrobp	9.13166	9.54881	10.0204	10.2213	0.000185323	2
ENSMUSG00000070047	Fat1	11.8031	12.1917	12.6909	13.1108	0.000186104	2
ENSMUSG00000017843	Ppp2r5c	11.4861	11.3963	11.7802	11.8036	0.000186324	8
ENSMUSG00000027782	Kpna4	11.747	11.7639	12.1981	12.1162	0.000186347	8
ENSMUSG00000020357	Flt4	10.8129	11.1464	11.334	11.8263	0.00018728	5
ENSMUSG00000031635	Anxa10	6.40718	6.40718	6.47614	6.78819	0.000187451	5
ENSMUSG00000031103	Elf4	8.20713	8.61419	8.9379	9.26128	0.000187503	2
ENSMUSG00000041189	Chrnb1	7.23334	7.49759	7.36691	8.25378	0.000187518	5
ENSMUSG00000029283	Cdc7	6.8734	7.22905	7.43808	7.64946	0.000188108	2
ENSMUSG00000090555	Gm8893	10.7458	11.0523	9.5044	10.4847	0.000188828	7
ENSMUSG00000069922	Ces3a	16.7665	16.1436	15.9589	15.0861	0.000189044	6
ENSMUSG00000030465	Psd3	12.0513	11.9987	11.6286	11.5955	0.000189442	7
ENSMUSG00000097589	Dleu2	9.27137	9.34584	8.72322	8.86139	0.00018993	7
ENSMUSG00000024987	Cyp26a1	12.2446	10.452	10.3039	9.15541	0.000190293	4
ENSMUSG00000024098	Twsg1	11.571	11.9174	11.5802	11.8248	0.000190696	3
ENSMUSG00000045328	Cenpe	7.09684	7.74004	8.57048	8.95117	0.00019114	2
ENSMUSG00000018920	Cxcl16	8.87207	9.31811	9.2448	9.91168	0.000191294	5
ENSMUSG00000040522	Tlr8	7.83597	8.20999	8.53012	8.67507	0.000192072	2
ENSMUSG00000000184	Ccnd2	9.49427	9.54486	9.75122	10.4425	0.000192164	5
ENSMUSG00000058290	Espl1	7.11528	7.72969	8.09949	8.32065	0.000192465	2
ENSMUSG00000029675	Eln	8.48005	9.49337	9.24438	10.6748	0.000192722	5
ENSMUSG00000044408	Sptssa	10.7639	11.3635	10.7263	11.09	0.000193247	3
ENSMUSG00000085068	Gm15895	6.47106	6.40718	6.81552	6.89258	0.000193331	1
ENSMUSG00000061740	Cyp2d22	13.6246	13.3293	13.0654	12.5351	0.000193642	6
ENSMUSG00000049550	Clip1	11.3304	11.2919	11.82	11.5028	0.000193699	8
ENSMUSG00000006818	Sod2	13.4172	13.1273	13.1959	12.8792	0.000194167	4
ENSMUSG00000025202	Scd3	7.06798	6.99244	8.76528	8.2233	0.000194447	8
ENSMUSG00000037710	Cisd1	12.6451	12.5323	12.2487	11.8932	0.000195353	6
ENSMUSG00000059498	Fcgr3	8.99687	9.30642	9.77161	10.0015	0.000195636	2
ENSMUSG00000021495	Fam193b	11.7246	11.4626	11.166	11.0266	0.000195745	6
ENSMUSG00000037474	Dtl	7.27746	7.61058	7.68001	8.08772	0.000195977	5
ENSMUSG00000073405	H2-T-ps	7.00315	7.10894	7.86016	7.62242	0.000196	8
ENSMUSG00000037553	Zdhhc18	10.5375	10.5113	10.6779	10.8366	0.000196303	1
ENSMUSG00000027540	Ptpn1	10.5664	10.5996	10.9221	10.9344	0.000196307	1
ENSMUSG00000022587	Ly6e	13.1493	14.4526	14.2324	14.7448	0.000196442	5
ENSMUSG00000085148	Mir22hg	10.8295	10.0435	9.67258	9.57375	0.000197041	6
ENSMUSG00000025505	Tmem80	9.33781	9.21715	9.05976	9.04184	0.000197234	6
ENSMUSG00000026621	Mtarc1	14.4779	14.186	14.1314	13.7522	0.000197493	4
ENSMUSG00000033900	Map9	7.24453	7.69191	7.7453	7.82166	0.000197655	2
ENSMUSG00000027555	Car13	7.2118	7.41288	7.88726	8.27728	0.000198588	1
ENSMUSG00000118607	AC147806.2	6.63035	6.87545	7.09306	7.04493	0.000198805	2
ENSMUSG00000061474	Mrps36	8.90181	9.22252	9.19686	9.40431	0.000199398	5
ENSMUSG00000040139	9430038I01Rik	8.76377	8.53258	8.43819	8.01599	0.000199816	6
ENSMUSG00000097391	Mirg	6.71699	8.00818	6.96155	8.38099	0.000200212	3
ENSMUSG00000102929	Gm37154	7.6508	7.58	7.39285	7.23844	0.00020043	6
ENSMUSG00000032607	Amt	11.5825	11.5929	10.7785	10.7314	0.00020062	7
ENSMUSG00000064210	Ano6	9.47385	10.0844	10.2453	10.5396	0.000200858	2
ENSMUSG00000028121	Bcar3	11.8039	11.0607	10.7482	10.6227	0.000200859	6
ENSMUSG00000055320	Tead1	9.69115	10.0023	10.5015	10.6238	0.000201879	2
ENSMUSG00000009035	Tmem184b	10.6987	10.9037	11.1882	11.2927	0.000202054	2
ENSMUSG00000024654	Asrgl1	9.59407	9.94287	10.3326	10.2184	0.000202111	2
ENSMUSG00000029247	Paics	13.7444	13.3719	13.1965	13.0464	0.000202364	6
ENSMUSG00000078713	Tomm5	9.78985	9.87413	10.1533	10.2625	0.000202458	1
ENSMUSG00000032562	Gnai2	11.9747	12.0513	12.6551	12.7634	0.000203045	1
ENSMUSG00000020629	Adi1	12.9508	12.625	12.6856	12.18	0.000203201	4
ENSMUSG00000034227	Foxj1	6.81704	7.04868	6.95416	7.61073	0.000203496	5
ENSMUSG00000002384	Bmp8b	6.63928	8.99565	8.51563	9.70965	0.000203557	5
ENSMUSG00000047026	Acsm4	6.49746	6.40718	7.46089	6.93458	0.000205598	8
ENSMUSG00000037316	Bag4	10.4715	10.1713	10.0226	9.71378	0.000206264	6
ENSMUSG00000037725	Ckap2	7.21357	7.70366	8.6352	9.05051	0.000206396	1
ENSMUSG00000033685	Ucp2	10.1499	10.5817	11.548	11.6019	0.000206865	1
ENSMUSG00000034387	Ssu2	6.40718	6.56919	6.40718	6.85494	0.000207043	5
ENSMUSG00000030774	Pak1	8.16689	8.83539	9.33807	10.0966	0.000207043	2
ENSMUSG00000027579	Srms	7.64106	7.23306	6.93414	6.85512	0.000207161	6
ENSMUSG00000037470	Uggt1	12.7198	12.3397	12.4727	12.1487	0.00020734	4
ENSMUSG00000074345	Tnfaip8l3	7.32824	8.02218	7.00816	7.22983	0.000207445	3
ENSMUSG00000034813	Grip1	6.96452	7.38662	7.3064	8.2847	0.000207698	5
ENSMUSG00000039529	Atp8b1	11.7994	11.4769	11.0545	11.0816	0.000207852	6
ENSMUSG00000003644	Rps6ka1	9.99947	9.55597	10.1534	10.4198	0.000208039	8
ENSMUSG00000058589	Anks1b	6.40718	6.40718	6.60484	6.70886	0.000208083	1
ENSMUSG00000046718	Bst2	12.5458	12.5337	13.3612	13.1114	0.000208374	8
ENSMUSG00000037902	Sirpa	10.1553	11.2254	11.5424	12.3498	0.000208535	2
ENSMUSG00000105703	Gm43305	10.0091	13.5623	13.1481	14.1067	0.000208844	2
ENSMUSG00000039202	Abhd2	11.5322	12.6455	13.5686	13.3862	0.000209685	2
ENSMUSG00000044694	2010007H06Rik	6.68174	7.66061	7.08717	7.47574	0.000210415	3
ENSMUSG00000058921	Slc10a5	11.8969	11.8772	11.4101	11.0826	0.000210751	7
ENSMUSG00000042453	Reln	12.0106	12.3173	11.5744	11.7112	0.000211443	7
ENSMUSG00000040339	Fam102b	8.22526	8.51745	8.90895	9.12658	0.000211845	2
ENSMUSG00000036944	Tmem71	7.81065	8.36272	8.34865	8.7672	0.000212426	5
ENSMUSG00000061048	Cdh3	7.19112	7.27534	7.25825	7.77462	0.000213208	5
ENSMUSG00000079547	H2-DMb1	8.03432	8.43582	8.81175	9.15339	0.000213256	2
ENSMUSG00000008976	Gabpa	11.4889	11.2295	11.1354	10.9422	0.000214267	6
ENSMUSG00000041417	Pik3r1	12.0218	12.4519	12.9568	12.8007	0.000215167	2
ENSMUSG00000018796	Acsl1	15.6556	15.5584	14.7406	14.3882	0.000215464	7
ENSMUSG00000024096	Ralbp1	10.7713	10.991	11.1917	11.1881	0.000215809	2
ENSMUSG00000040963	Asgr2	13.0386	12.7671	12.3518	12.1141	0.00021603	6
ENSMUSG00000022982	Sod1	15.1957	14.68	14.7467	14.4833	0.000216086	4
ENSMUSG00000051236	Msrb3	9.87736	9.66382	10.313	9.97564	0.000216094	8
ENSMUSG00000044827	Tlr1	7.51006	7.9776	8.22161	8.5609	0.000216173	2
ENSMUSG00000029484	Anxa3	8.83379	8.68164	9.53937	9.90268	0.000216549	1
ENSMUSG00000025481	Urah	12.2144	12.1508	11.847	11.7472	0.000217304	7
ENSMUSG00000034584	Exph5	10.7968	10.5443	9.88799	9.72407	0.000217929	7
ENSMUSG00000026893	Gca	8.99385	9.37969	9.20144	9.4446	0.000218057	5
ENSMUSG00000030423	Pop4	9.32621	9.56468	9.58437	9.89711	0.00021841	5
ENSMUSG00000113601	Gm48735	6.40718	6.40718	6.74078	6.40718	0.000218521	8
ENSMUSG00000114715	Gm34471	6.79307	6.6795	7.31301	7.0566	0.000218788	8
ENSMUSG00000032528	Vipr1	10.9043	11.1412	10.4271	10.1811	0.000219096	7
ENSMUSG00000042961	Egflam	7.23709	7.6022	7.55177	8.53255	0.000220494	5
ENSMUSG00000023232	Serinc2	9.30012	8.57835	10.3422	9.68524	0.000221599	8
ENSMUSG00000025572	Tmc6	9.6236	10.2695	9.7997	10.3124	0.000221634	3
ENSMUSG00000038766	Gabpb2	11.3773	11.2945	11.0364	10.9728	0.000221935	7
ENSMUSG00000024391	Apom	13.4621	13.1092	12.8261	12.5721	0.000223519	6
ENSMUSG00000056032	BC018473	6.40718	6.40718	6.55348	6.80006	0.000223715	1
ENSMUSG00000034848	Ttc21b	8.44532	8.79353	8.32342	8.75848	0.000224055	3
ENSMUSG00000030805	Stx4a	10.3207	10.5486	10.1604	10.3649	0.000224301	3
ENSMUSG00000001089	Luzp1	10.4932	10.5077	10.9076	11.0904	0.000225148	1
ENSMUSG00000026737	Pip4k2a	8.58869	9.04457	9.28926	9.50284	0.000225801	2
ENSMUSG00000023908	Pkmyt1	7.52691	8.45733	8.43205	8.85243	0.000226081	5
ENSMUSG00000026623	Lpgat1	13.3571	13.3526	13.8399	13.6253	0.000226151	8
ENSMUSG00000031662	Snx20	7.29741	7.55665	8.07511	8.07961	0.000226262	1
ENSMUSG00000021403	Serpinb9b	6.48605	6.40718	7.29527	7.62519	0.000226468	1
ENSMUSG00000024610	Cd74	11.2237	12.1368	12.4481	12.9085	0.000226677	2
ENSMUSG00000038102	Trappc11	11.4786	11.4476	11.2278	11.1533	0.000227468	7
ENSMUSG00000058706	0610030E20Rik	10.966	10.5116	10.4718	10.0527	0.000227532	4
ENSMUSG00000027188	Pamr1	8.14884	8.62723	8.70884	9.06393	0.000227681	5
ENSMUSG00000055723	Rras2	9.95047	10.2804	10.5573	10.7348	0.000228059	2
ENSMUSG00000038803	Ost4	9.9949	9.92227	10.4921	10.5597	0.000228669	1
ENSMUSG00000014353	Tmem87b	10.7208	10.8374	11.0631	11.1092	0.000229271	1
ENSMUSG00000022892	App	11.6501	12.0815	12.5264	12.8516	0.000230373	2
ENSMUSG00000030835	Nomo1	11.695	11.6858	12.0767	12.1165	0.00023088	1
ENSMUSG00000022594	Lynx1	7.46591	7.76714	8.27562	8.69499	0.000231881	1
ENSMUSG00000051950	B3glct	7.96747	8.29751	8.18975	8.40426	0.000232089	5
ENSMUSG00000046618	Olfml2a	7.1124	7.28677	7.12476	7.68112	0.000232588	5
ENSMUSG00000029718	Pcolce	8.96525	9.33837	9.44223	9.85751	0.000233359	5
ENSMUSG00000035236	Scai	9.34089	9.74004	8.9378	9.14677	0.000233856	7
ENSMUSG00000032079	Apoa5	15.1636	14.9981	14.6028	14.2374	0.000234332	6
ENSMUSG00000019977	Hbs1l	11.5146	11.3544	11.2679	11.1449	0.000234781	6
ENSMUSG00000114404	Gm40915	6.88456	6.98737	6.75109	6.58875	0.00023539	7
ENSMUSG00000019143	Hars2	10.7432	10.5589	10.4153	10.331	0.000235527	6
ENSMUSG00000029414	Kntc1	7.20651	7.88074	8.34496	8.67666	0.000235668	2
ENSMUSG00000051375	Pcdh1	12.6569	12.5386	11.9153	11.9578	0.000235946	7
ENSMUSG00000031586	Rbpms	10.9454	10.8417	11.7473	11.8077	0.00023644	1
ENSMUSG00000025579	Gaa	12.3182	12.6698	12.086	12.2604	0.000237258	3
ENSMUSG00000030822	Prr14	10.9798	10.6511	10.5549	10.2815	0.000237333	6
ENSMUSG00000038482	Tfdp1	10.5558	10.1447	10.6619	10.4674	0.000237758	8
ENSMUSG00000028843	Sh3bgrl3	8.35096	8.80656	9.03606	9.28391	0.000237801	2
ENSMUSG00000028364	Tnc	7.69876	8.0647	9.16643	9.62559	0.000238308	1
ENSMUSG00000014402	Tsg101	11.0077	10.8735	11.2174	11.2062	0.000238568	8
ENSMUSG00000087413	Gm11266	7.77834	7.64479	7.18533	7.15625	0.000238792	7
ENSMUSG00000018569	Cldn7	7.08355	7.66924	6.96032	8.247	0.000239136	5
ENSMUSG00000026796	Fam129b	9.22667	11.5725	9.67149	11.1213	0.000239442	3
ENSMUSG00000033436	Armcx2	7.97428	8.2003	8.44488	8.94904	0.000239641	5
ENSMUSG00000034457	Eda2r	7.14409	8.17482	8.76344	9.18438	0.00023965	2
ENSMUSG00000019179	Mdh2	13.089	13.2659	13.5065	13.5072	0.000240062	2
ENSMUSG00000030921	Trim30a	9.18356	9.48383	10.0571	10.1311	0.00024055	1
ENSMUSG00000033898	Cfhr2	15.2531	14.836	14.7213	14.3837	0.000240561	6
ENSMUSG00000030207	Fam234b	10.7808	10.3756	10.481	9.79949	0.000241318	4
ENSMUSG00000040447	Spns2	10.513	10.3118	9.77728	9.61907	0.000241528	7
ENSMUSG00000017756	Slc12a7	12.7154	12.8562	12.1542	12.2531	0.000241955	7
ENSMUSG00000028979	Masp2	13.1616	12.9909	12.6067	12.4164	0.000242482	6
ENSMUSG00000030839	Sergef	8.06093	8.26978	8.30169	8.60224	0.00024288	5
ENSMUSG00000029561	Oasl2	8.53247	8.94825	9.86363	9.87347	0.00024293	1
ENSMUSG00000024736	Tmem132a	7.72012	8.10868	8.25579	8.54561	0.000243323	2
ENSMUSG00000024672	Ms4a7	7.28035	7.73152	7.68975	8.37484	0.000243335	5
ENSMUSG00000038704	Aspdh	12.3958	12.3846	11.5113	11.3172	0.000243784	7
ENSMUSG00000028167	Bdh2	9.93988	9.16003	9.12758	8.54586	0.000244327	4
ENSMUSG00000025871	4833439L19Rik	11.8523	11.705	12.0187	11.8571	0.000244379	8
ENSMUSG00000051483	Cbr1	11.9366	11.7897	13.3237	13.1745	0.000244494	8
ENSMUSG00000040725	Hnrnpul1	12.0897	11.8484	11.8895	11.7452	0.000245091	4
ENSMUSG00000047749	Zc3hav1l	7.49432	7.84168	7.4838	8.09009	0.000245404	5
ENSMUSG00000040710	St8sia4	7.53412	7.77592	7.89494	8.18177	0.000245426	2
ENSMUSG00000034429	Zfp707	11.075	10.2085	9.89307	9.64552	0.000245822	6
ENSMUSG00000025647	Shisa5	10.3455	10.6656	10.9977	11.1732	0.000245855	2
ENSMUSG00000017868	Sgk2	11.9911	11.5903	11.0234	10.7918	0.000246673	6
ENSMUSG00000005800	Mmp8	6.40718	6.94076	6.8948	7.25431	0.000247712	5
ENSMUSG00000039533	Mmd2	8.60789	11.3681	8.08576	10.0028	0.000247741	3
ENSMUSG00000118366	9130016M20Rik	12.4688	12.2021	11.8951	11.7224	0.000247922	6
ENSMUSG00000071713	Csf2rb	9.09278	9.54454	9.95865	10.2609	0.000248576	2
ENSMUSG00000003849	Nqo1	8.77692	9.09379	10.0275	10.2809	0.000248718	1
ENSMUSG00000031826	Usp10	12.3003	11.9465	12.1408	11.8625	0.000249517	4
ENSMUSG00000025044	Msr1	9.80217	9.99948	10.379	10.6493	0.000249832	1
ENSMUSG00000020782	Llgl2	11.0778	11.0356	10.3501	10.7247	0.000249859	7
ENSMUSG00000029165	Agbl5	9.00749	9.24428	8.61407	9.06118	0.000249864	3
ENSMUSG00000101356	Gm28876	7.42687	7.18183	6.78781	6.97758	0.000251225	7
ENSMUSG00000026222	Sp100	9.4025	9.70302	9.89257	10.0372	0.00025125	2
ENSMUSG00000030515	Tarsl2	9.99278	9.97799	9.7079	9.64759	0.000251481	7
ENSMUSG00000084954	Gm16351	6.40718	6.40718	6.63951	6.73084	0.000251911	1
ENSMUSG00000033308	Dpyd	15.0011	14.5425	14.1604	13.7001	0.000251953	6
ENSMUSG00000069170	Adgrv1	7.82376	8.54896	9.56227	9.08781	0.000252128	2
ENSMUSG00000001017	Chtop	11.6061	11.4957	11.2174	11.2205	0.000252737	7
ENSMUSG00000054793	Cadm4	9.59916	8.37595	8.82012	8.14993	0.000252894	4
ENSMUSG00000030443	Zfp583	6.7494	7.21124	7.02879	7.1924	0.000254345	3
ENSMUSG00000021135	Slc10a1	14.983	14.3698	13.988	13.1957	0.000255831	6
ENSMUSG00000021669	Col4a3bp	11.1341	11.2875	11.4654	11.3614	0.000256354	2
ENSMUSG00000031963	Bmper	7.08432	7.67402	8.35936	8.112	0.000256417	2
ENSMUSG00000025354	Dnajc14	10.9345	10.9044	11.1492	11.0432	0.00025665	8
ENSMUSG00000028433	Ubap2	10.4616	10.6165	10.9048	10.9676	0.000257134	1
ENSMUSG00000043895	S1pr2	9.01693	9.12467	9.55299	9.89387	0.000257499	1
ENSMUSG00000115049	Gm49172	7.57525	7.85691	7.93383	8.03524	0.000257693	2
ENSMUSG00000052459	Atp6v1a	11.7363	11.7794	12.292	12.3033	0.000258139	1
ENSMUSG00000017002	Slpi	6.99871	7.39427	8.32443	8.81202	0.000258277	1
ENSMUSG00000066366	Serpina1a	16.6236	16.3818	15.7149	15.7447	0.000259053	7
ENSMUSG00000028541	B4galt2	7.11389	7.25995	7.20226	7.83632	0.000259659	5
ENSMUSG00000036745	Ttll7	7.79401	8.25487	8.62798	9.24602	0.000259753	2
ENSMUSG00000042104	Uggt2	8.28867	8.63602	8.08316	8.42629	0.000261327	3
ENSMUSG00000035104	Eva1a	12.3531	11.6055	11.5393	11.1372	0.000261391	4
ENSMUSG00000034201	Gas2l1	10.3562	10.4149	11.056	11.0778	0.000261675	1
ENSMUSG00000112532	Gm36283	7.07165	7.53626	7.72669	8.24846	0.000261888	5
ENSMUSG00000095990	Zfp97	8.51827	8.08376	8.0798	7.95803	0.000262307	4
ENSMUSG00000029864	Gstk1	12.0037	12.0546	11.7893	11.5001	0.000263069	7
ENSMUSG00000056054	S100a8	7.13578	7.2952	7.51011	8.2142	0.000263093	5
ENSMUSG00000068196	Col8a1	7.45279	7.65472	7.8881	8.45387	0.000263235	5
ENSMUSG00000086141	9030622O22Rik	10.1681	9.79505	8.70787	8.68097	0.000263521	7
ENSMUSG00000033722	BC034090	6.96445	7.52686	7.16276	7.78124	0.000263642	5
ENSMUSG00000038976	Ppp1r9b	9.3829	9.703	10.005	10.3535	0.000264164	2
ENSMUSG00000074219	Gm10644	7.57324	7.61789	7.16308	7.03857	0.000264613	7
ENSMUSG00000052595	A1cf	13.2084	12.9988	12.6601	12.3922	0.000264745	6
ENSMUSG00000049130	C5ar1	7.54866	7.81862	8.43353	8.7002	0.000265187	1
ENSMUSG00000022875	Kng1	16.807	16.5691	16.1839	15.981	0.000265507	6
ENSMUSG00000074604	Mgst2	6.87531	6.61288	7.28197	8.03409	0.000267291	1
ENSMUSG00000021226	Acot2	8.05922	8.80813	10.5264	10.2448	0.00026878	1
ENSMUSG00000038023	Atp6v0a2	11.0154	10.9446	11.4494	11.2049	0.000269925	8
ENSMUSG00000020644	Id2	12.6276	11.9065	11.3932	11.8045	0.000269946	6
ENSMUSG00000035547	Capn5	8.48095	8.81424	8.73526	9.19144	0.000269992	5
ENSMUSG00000010307	Tmem86a	8.83858	9.76548	10.0196	10.8523	0.000270633	5
ENSMUSG00000030826	Bcat2	10.2397	10.0042	9.36111	9.25947	0.000270821	7
ENSMUSG00000021340	Gpld1	13.522	13.5737	12.7232	12.4657	0.000271627	7
ENSMUSG00000034926	Dhcr24	14.9282	15.0863	15.8737	15.4713	0.000271821	8
ENSMUSG00000020326	Ccng1	10.9805	11.2923	11.9424	12.1116	0.000272249	1
ENSMUSG00000035836	Ugt2b1	15.6038	14.794	15.2692	14.2467	0.000272404	4
ENSMUSG00000020886	Dlg4	7.57874	7.87563	7.72039	8.00362	0.000272949	5
ENSMUSG00000007656	Arpp19	10.8543	10.9435	11.657	11.7125	0.000273402	1
ENSMUSG00000064302	Clasp1	10.3196	10.6355	11.0183	11.0246	0.000273648	2
ENSMUSG00000040997	Abhd4	11.027	11.1183	11.6397	11.585	0.000273711	1
ENSMUSG00000027556	Car1	8.81773	7.80854	8.10194	7.53573	0.00027383	4
ENSMUSG00000110935	Gm8834	6.74775	6.99463	7.7095	7.68285	0.000274123	1
ENSMUSG00000002732	Fkbp7	8.04662	8.06197	8.63612	8.69798	0.000275176	1
ENSMUSG00000030122	Ptms	14.2649	13.9401	13.7975	13.5555	0.000275383	6
ENSMUSG00000038843	Gcnt1	7.12921	7.51369	7.99182	8.01125	0.000275736	2
ENSMUSG00000026628	Atf3	7.29471	8.21654	9.55907	9.32186	0.00027601	2
ENSMUSG00000059908	Mug1	18.1786	17.3903	17.8753	17.0373	0.00027717	4
ENSMUSG00000026159	Agfg1	10.8113	11.1726	11.1865	11.7247	0.000277219	5
ENSMUSG00000093904	Tomm20	11.3114	11.3437	11.6915	11.679	0.000277324	1
ENSMUSG00000031820	Babam1	11.5098	11.3126	11.3878	11.3018	0.000277467	4
ENSMUSG00000107552	Gm44096	7.54683	7.29765	7.10814	7.05567	0.000278452	6
ENSMUSG00000000673	Haao	14.6293	14.3561	13.6957	13.5029	0.000279422	6
ENSMUSG00000099974	Bcl2a1d	6.60888	7.17705	7.50941	7.63208	0.000283125	2
ENSMUSG00000093402	Gm18588	7.8585	7.59964	7.57311	7.42934	0.000283254	4
ENSMUSG00000040675	Mthfd1l	7.38941	8.30923	8.83025	9.0108	0.00028343	2
ENSMUSG00000046814	Gchfr	11.5625	11.0961	11.0267	10.3754	0.000283707	4
ENSMUSG00000020736	Nt5c	9.79949	9.69907	10.0276	10.1384	0.000283731	1
ENSMUSG00000114818	Gm35164	7.70315	7.71428	7.53206	7.10999	0.000283783	6
ENSMUSG00000050640	Tmem150c	6.73729	7.10196	7.2336	8.02362	0.000284257	5
ENSMUSG00000026509	Capn2	11.3566	11.0304	11.7066	11.618	0.000284367	8
ENSMUSG00000004317	Clcn5	9.32644	9.49794	10.1735	10.4007	0.000284531	1
ENSMUSG00000006398	Cdc20	7.43174	8.28014	9.16643	9.66571	0.000284619	2
ENSMUSG00000024245	Tmem178	6.9709	7.1985	7.25887	7.60196	0.000284647	5
ENSMUSG00000038375	Trp53inp2	13.3126	13.6609	14.0117	13.8886	0.000284922	2
ENSMUSG00000033576	Apol6	6.40718	6.40718	6.68727	6.963	0.000285693	1
ENSMUSG00000034613	Ppm1h	8.20288	8.53061	9.29943	9.05138	0.000286186	1
ENSMUSG00000026395	Ptprc	9.62706	10.2591	10.5024	10.6709	0.000288325	2
ENSMUSG00000024038	Ndufv3	11.6172	11.2689	11.3384	11.222	0.000289244	4
ENSMUSG00000031755	Bbs2	8.03002	8.16981	7.86792	8.06078	0.00028974	3
ENSMUSG00000030342	Cd9	9.84064	10.2127	11.1291	11.5289	0.000290569	1
ENSMUSG00000043991	Pura	10.9753	10.8834	10.6935	10.6091	0.000290822	6
ENSMUSG00000022965	Ifngr2	9.97928	10.2445	10.6685	10.9157	0.000291353	2
ENSMUSG00000021748	Pdhb	12.8487	12.7217	13.4232	13.2091	0.00029219	8
ENSMUSG00000013539	Tango2	10.8566	10.395	10.9335	10.6263	0.000292311	8
ENSMUSG00000042436	Mfap4	7.70025	8.1185	8.26742	8.70861	0.000292547	5
ENSMUSG00000027180	Fbxo3	12.7944	12.6941	12.2794	12.2231	0.000293744	7
ENSMUSG00000069806	Cacng7	7.26305	8.01173	7.84552	8.07	0.000293763	5
ENSMUSG00000021948	Prkcd	9.96233	10.0517	10.2239	10.4829	0.000293772	1
ENSMUSG00000106734	Gm20559	8.30595	8.72312	8.91467	9.2624	0.000294129	2
ENSMUSG00000029723	Tsc22d4	9.44824	10.1567	9.54786	10.0741	0.000294258	3
ENSMUSG00000000682	Cd52	8.31024	8.59397	9.06774	9.28446	0.000294542	1
ENSMUSG00000047603	Zfp235	8.93306	8.88701	8.62969	8.58842	0.000294726	7
ENSMUSG00000016763	Scube1	7.27896	7.8606	7.88916	8.42974	0.00029639	5
ENSMUSG00000029594	Rbm19	9.26011	9.79876	9.40406	9.61853	0.000296394	3
ENSMUSG00000029910	Mad2l1	8.2	8.73254	9.31958	9.6624	0.000296502	2
ENSMUSG00000031703	Itfg1	11.6357	11.5933	12.0067	11.8073	0.000296597	8
ENSMUSG00000024158	Hagh	13.4531	13.214	12.9751	12.7156	0.000298561	6
ENSMUSG00000039069	Mtg2	9.9316	9.67086	9.7068	9.51246	0.000299254	4
ENSMUSG00000032783	Troap	6.48042	6.98635	7.45557	7.68337	0.000300122	2
ENSMUSG00000040785	Ttc3	10.725	11.0166	11.0906	11.4943	0.000300392	5
ENSMUSG00000021423	Ly86	8.33394	8.49469	9.11056	9.31175	0.000300807	1
ENSMUSG00000109293	Dcst2	6.87213	8.37987	7.13185	8.0605	0.000301049	3
ENSMUSG00000025991	Cps1	18.0141	18.1341	17.1926	16.7099	0.00030181	7
ENSMUSG00000069895	Atxn1l	10.7619	10.7179	10.4593	10.4646	0.000301933	7
ENSMUSG00000039450	Dcxr	11.5844	11.3444	10.6378	10.2243	0.000302062	6
ENSMUSG00000110697	Gm31718	7.02635	7.44108	7.71043	7.95085	0.000303343	2
ENSMUSG00000049303	Syt12	7.66231	8.18459	8.70848	8.92571	0.000303873	2
ENSMUSG00000111055	D030034A15Rik	7.3306	7.26857	6.90658	6.92172	0.000304119	7
ENSMUSG00000036155	Mgat5	9.81004	10.4832	10.3281	10.4077	0.000304378	5
ENSMUSG00000020419	Hormad2	6.63416	7.09596	7.53395	7.77466	0.000305038	2
ENSMUSG00000041632	Mrps27	10.3312	10.2148	9.74898	9.697	0.000305133	7
ENSMUSG00000073490	Ifi207	8.77826	9.64017	10.2845	10.2356	0.000305242	2
ENSMUSG00000009741	Ubp1	11.6868	11.4362	11.5139	11.3082	0.000305692	4
ENSMUSG00000039840	Epg5	11.3587	11.3489	11.0635	10.7647	0.00030608	6
ENSMUSG00000039682	Lap3	14.1022	13.8456	13.7944	13.3933	0.000306142	4
ENSMUSG00000044350	Lacc1	9.40302	10.3002	10.1426	10.6248	0.000306642	5
ENSMUSG00000037379	Spon2	9.58141	10.4988	12.136	12.7786	0.00030676	1
ENSMUSG00000030739	Myh14	10.371	10.505	11.5801	11.8998	0.000307038	1
ENSMUSG00000020520	Galnt10	9.30106	9.92114	10.0917	10.5138	0.000307097	2
ENSMUSG00000024620	Pdgfrb	9.52067	10.0042	9.66669	10.4209	0.000307213	5
ENSMUSG00000028830	AU040320	10.7914	10.7841	11.2445	11.3245	0.000307598	1
ENSMUSG00000030109	Slc6a12	12.0699	11.875	11.401	11.0916	0.000307649	6
ENSMUSG00000034206	Polq	6.81704	7.16457	7.62462	7.96218	0.000307894	2
ENSMUSG00000001247	Lsr	12.3637	12.8581	12.3175	12.8246	0.000309037	3
ENSMUSG00000016494	Cd34	7.71672	8.31384	8.37258	9.00986	0.000309913	5
ENSMUSG00000024683	Mrpl16	10.5863	10.7884	11.1326	11.08	0.000309948	2
ENSMUSG00000027304	Rtf1	10.7488	10.4498	10.4646	10.3178	0.000310471	4
ENSMUSG00000068699	Flnc	6.95089	7.04763	7.61645	7.84282	0.000310751	1
ENSMUSG00000021338	Carmil1	11.0537	9.70699	10.1665	9.98806	0.000310875	4
ENSMUSG00000049493	Pls1	7.80328	8.09001	9.27021	9.61439	0.000311077	1
ENSMUSG00000038495	Otud7b	10.9023	11.2358	11.6971	11.7695	0.000311482	2
ENSMUSG00000002297	Dbf4	8.69479	8.82284	9.22236	9.38136	0.000312045	1
ENSMUSG00000024381	Bin1	9.67363	9.8608	10.0842	10.4225	0.000312679	2
ENSMUSG00000048163	Selplg	8.10832	8.60633	8.91318	9.02345	0.00031326	2
ENSMUSG00000019966	Kitl	8.57488	9.75539	9.01309	10.1334	0.000313669	5
ENSMUSG00000073424	Cyp4f15	12.7916	13.0321	12.0714	11.6939	0.000313713	7
ENSMUSG00000035208	Slfn8	7.76695	8.18789	8.74964	8.88145	0.000313906	2
ENSMUSG00000029810	Tmem176b	13.1051	13.5291	13.9498	14.4919	0.000314108	2
ENSMUSG00000024640	Psat1	7.31471	8.91966	8.52571	10.1079	0.000314518	5
ENSMUSG00000026715	Serpinc1	16.7277	16.6354	16.3129	16.2032	0.000315543	7
ENSMUSG00000029059	Prxl2b	9.67302	9.10587	9.23266	9.08354	0.000315649	4
ENSMUSG00000024969	Mark2	10.4875	10.6722	10.7621	10.9075	0.00031636	2
ENSMUSG00000026944	Abca2	12.5056	11.9115	11.774	11.3702	0.000316957	6
ENSMUSG00000024851	Pitpnm1	9.03868	9.54482	9.66147	10.028	0.000317823	2
ENSMUSG00000026094	Stk17b	9.09321	9.55662	9.74451	9.76932	0.000317934	2
ENSMUSG00000068551	Zfp467	10.5388	10.1437	9.6762	9.83559	0.000317994	7
ENSMUSG00000021486	Prelid1	12.6848	12.6221	13.1582	13.0425	0.000318214	8
ENSMUSG00000020105	Lrig3	9.64709	9.34984	9.23639	9.00057	0.000318295	6
ENSMUSG00000036570	Fxyd1	12.5018	12.81	12.1203	12.3724	0.000319146	7
ENSMUSG00000004451	Ralb	9.54268	9.72015	10.2948	10.3782	0.000319244	1
ENSMUSG00000065954	Tacc1	11.735	11.368	11.1739	11.1957	0.000319541	6
ENSMUSG00000033998	Kcnk1	6.99153	7.67505	7.09601	7.90011	0.0003196	3
ENSMUSG00000048938	Nr1h5	8.29005	8.44318	7.84808	7.97635	0.000319699	7
ENSMUSG00000024201	Kdm4b	10.5192	10.4208	10.039	10.0518	0.000320946	7
ENSMUSG00000020863	Luc7l3	11.6255	11.5156	11.254	11.4179	0.000322148	7
ENSMUSG00000021371	Mcur1	11.3706	11.1897	11.5416	11.197	0.000322651	8
ENSMUSG00000027249	F2	16.4919	16.3048	15.9149	15.7303	0.000323065	6
ENSMUSG00000024350	Dnajc18	9.51136	10.1099	9.62123	10.1685	0.000323978	3
ENSMUSG00000019998	Stx7	10.2625	10.3603	10.8445	10.8978	0.000325271	1
ENSMUSG00000035212	Leprot	9.88746	9.99814	10.4559	10.7465	0.000325717	1
ENSMUSG00000029630	Cyp3a25	15.4474	14.8307	14.576	14.1674	0.000327482	6
ENSMUSG00000036833	Pnpla7	12.8143	12.3954	12.7852	12.2393	0.000327551	4
ENSMUSG00000001175	Calm1	13.3433	13.2951	13.7651	13.7999	0.000327976	1
ENSMUSG00000097863	1010001B22Rik	7.0521	6.94901	6.658	6.93856	0.000328685	7
ENSMUSG00000106874	Gm20186	7.54339	7.8223	7.77265	8.01527	0.000328929	5
ENSMUSG00000015837	Sqstm1	14.3364	14.3942	15.0797	15.0305	0.00032911	1
ENSMUSG00000024990	Rbp4	16.9148	16.6126	16.5256	16.1218	0.000329119	6
ENSMUSG00000030789	Itgax	7.46669	8.35278	8.99764	9.49312	0.000329879	2
ENSMUSG00000025780	Itih5	11.0927	10.0934	11.3915	10.669	0.000329921	8
ENSMUSG00000070730	Rmdn3	11.3095	11.1001	11.7438	11.1642	0.00032998	8
ENSMUSG00000026548	Slamf9	7.2165	7.56057	7.80696	8.22141	0.000330322	2
ENSMUSG00000018927	Ccl6	9.04792	9.29782	10.3544	10.5286	0.000331199	1
ENSMUSG00000002020	Ltbp2	7.54083	7.96878	8.17365	8.48524	0.000331452	2
ENSMUSG00000024772	Ehd1	11.1082	11.3956	11.4875	11.8463	0.000331613	5
ENSMUSG00000015647	Lama5	8.91938	9.20152	9.30753	10.3425	0.000331623	5
ENSMUSG00000078716	Tmem8b	8.09328	8.41213	7.76303	7.73054	0.000331739	7
ENSMUSG00000000489	Pdgfb	7.68322	7.99193	8.06683	8.66408	0.000332193	5
ENSMUSG00000040690	Col16a1	8.24578	8.7243	8.77469	9.55995	0.000332495	5
ENSMUSG00000086447	Gm13522	8.18989	8.16286	7.52498	7.1945	0.000332537	7
ENSMUSG00000032112	Trappc4	9.71648	9.69338	10.259	10.3504	0.000333001	1
ENSMUSG00000028293	Slc35a1	10.2651	10.2182	9.84266	9.92285	0.000334179	7
ENSMUSG00000033022	Cdo1	15.798	15.534	14.9475	14.7716	0.000334374	6
ENSMUSG00000071356	Reg3b	6.40718	6.40718	6.40718	6.72156	0.000334631	5
ENSMUSG00000074738	Fndc10	7.00559	7.32433	8.22693	8.44821	0.000335209	1
ENSMUSG00000078247	Airn	7.32492	7.80809	7.7813	8.0641	0.000335941	5
ENSMUSG00000028007	Snx7	10.2929	10.2495	10.5731	10.9049	0.000336602	1
ENSMUSG00000011034	Slc5a1	7.58119	8.26673	7.71775	9.06608	0.000336654	5
ENSMUSG00000033207	Mamdc2	8.15191	8.47251	7.97332	7.7308	0.000336717	7
ENSMUSG00000030986	Dhx32	10.9328	10.8076	11.1512	11.6149	0.000336871	1
ENSMUSG00000020777	Acox1	16.8247	16.658	16.401	15.9317	0.000337186	6
ENSMUSG00000028159	Dapp1	7.61707	7.91042	7.96469	8.63875	0.000338623	5
ENSMUSG00000054720	Lrrc8c	8.65048	9.04566	9.34356	9.20699	0.000339302	2
ENSMUSG00000058690	Ccser2	11.5979	11.7439	12.0197	12.1802	0.000339913	1
ENSMUSG00000050002	Idnk	10.1711	10.0151	9.81715	9.84245	0.000340606	6
ENSMUSG00000021509	Slc25a48	9.79576	9.60831	9.11242	8.76742	0.000341889	6
ENSMUSG00000043004	Gng2	7.53802	7.96291	8.27922	8.33705	0.000342365	2
ENSMUSG00000018339	Gpx3	8.60605	9.41134	9.70247	10.8106	0.000343529	5
ENSMUSG00000108449	Gm44507	6.97663	6.9242	7.23279	6.89598	0.000343755	8
ENSMUSG00000028587	Orc1	6.72985	6.90948	6.90941	7.13104	0.000344102	5
ENSMUSG00000028718	Stil	7.1436	7.38214	7.72753	8.05307	0.000344175	2
ENSMUSG00000048779	P2ry6	7.62952	8.10767	8.31965	8.52523	0.000344483	2
ENSMUSG00000005982	Naa60	11.6982	11.287	11.3335	10.8716	0.000344842	4
ENSMUSG00000114053	Gm35330	6.40718	6.40718	6.6719	6.75114	0.00034489	1
ENSMUSG00000036381	P2ry14	7.52932	7.68067	8.32001	8.32744	0.000344985	1
ENSMUSG00000035373	Ccl7	6.40718	6.927	7.51242	7.46314	0.0003466	2
ENSMUSG00000036672	Cenpt	7.98151	7.98939	8.5284	8.73013	0.000347248	1
ENSMUSG00000036620	Mgat4b	10.6718	10.8114	10.8675	11.1498	0.000349006	5
ENSMUSG00000027843	Ptpn22	7.33143	7.71461	7.95336	7.91977	0.000350591	2
ENSMUSG00000048285	Frmd6	8.72729	9.13348	9.05329	9.37892	0.000350845	5
ENSMUSG00000027962	Vcam1	9.18499	10.5719	11.2978	11.3289	0.000350946	2
ENSMUSG00000019802	Sec63	13.219	12.9305	12.9035	12.6882	0.000351455	4
ENSMUSG00000005681	Apoa2	17.491	17.0288	16.8042	16.4763	0.000352126	6
ENSMUSG00000015597	Zfp318	10.8894	10.8249	10.4942	10.4608	0.000354478	7
ENSMUSG00000045751	Mms22l	7.82845	8.05355	8.24971	8.58219	0.000354525	2
ENSMUSG00000016757	Ttll12	9.62462	9.74015	9.96626	10.1239	0.00035463	1
ENSMUSG00000040721	Zfhx2	9.79312	9.47409	9.1071	9.17169	0.000354718	6
ENSMUSG00000090841	Myl6	12.8766	12.9201	13.3119	13.5374	0.000355987	1
ENSMUSG00000027187	Cat	17.3374	17.0605	17.0083	16.6177	0.000356369	4
ENSMUSG00000109703	Gm45299	7.46702	7.20957	6.96784	6.92974	0.000356752	6
ENSMUSG00000028136	Snx27	10.9111	11.1086	11.2991	11.23	0.000357006	2
ENSMUSG00000058135	Gstm1	16.2289	16.5743	17.7505	17.9521	0.000357061	1
ENSMUSG00000031749	St3gal2	8.31526	8.47061	8.55192	9.05309	0.000357162	5
ENSMUSG00000053862	Slc51b	6.9329	7.06539	7.20106	7.58101	0.00035757	5
ENSMUSG00000027750	Postn	9.23709	9.83862	10.6741	11.0668	0.000357653	2
ENSMUSG00000020231	Dip2a	8.92314	9.10587	9.01962	9.37584	0.000357679	5
ENSMUSG00000027469	Tpx2	7.23807	7.96985	8.9103	9.31598	0.000358609	2
ENSMUSG00000043336	Filip1l	8.8367	9.37692	9.66057	10.071	0.000358724	2
ENSMUSG00000000058	Cav2	8.75812	8.85243	9.02291	9.82031	0.000358976	5
ENSMUSG00000037035	Inhbb	7.75915	8.28624	9.41382	9.21482	0.000359555	1
ENSMUSG00000037946	Fgd3	7.66495	8.04445	8.44265	8.59099	0.000359586	2
ENSMUSG00000024754	Cemip2	10.067	10.5683	10.8301	10.8207	0.000360508	2
ENSMUSG00000020717	Pecam1	10.3752	10.6744	10.8247	10.9759	0.000362503	2
ENSMUSG00000022422	Dscc1	6.40718	6.80802	6.87989	7.08724	0.00036309	2
ENSMUSG00000041439	Mfsd6	10.0582	9.91741	10.3885	10.4413	0.000363265	8
ENSMUSG00000021902	Phf7	9.2327	8.93211	8.79969	8.53318	0.000363398	6
ENSMUSG00000027822	Slc33a1	11.5804	11.1004	11.2721	10.8991	0.000363663	4
ENSMUSG00000025736	Jmjd8	10.2005	10.056	10.0423	9.89175	0.000363724	4
ENSMUSG00000057963	Itpk1	10.3684	9.85054	10.11	9.71958	0.000364719	4
ENSMUSG00000026177	Slc11a1	9.16014	9.70751	9.96306	10.206	0.000365348	2
ENSMUSG00000020463	Ppp4r3b	11.6415	11.6014	11.5222	11.4212	0.000366214	6
ENSMUSG00000009687	Fxyd5	8.09119	8.46889	8.96462	9.22557	0.000366343	2
ENSMUSG00000052751	Repin1	11.3952	11.1204	10.662	10.5631	0.000366754	6
ENSMUSG00000113800	2210039B01Rik	8.17942	7.98776	7.75792	7.35202	0.000367297	6
ENSMUSG00000022025	Cnmd	7.96208	7.06174	7.49889	7.38505	0.000368104	4
ENSMUSG00000024675	Ms4a4c	7.04568	7.1044	7.73117	8.02135	0.000368445	1
ENSMUSG00000022378	Fam49b	9.30152	9.46068	9.69946	9.93611	0.000368522	2
ENSMUSG00000022146	Osmr	8.54672	9.10304	9.56742	9.94647	0.000369391	2
ENSMUSG00000042569	Dhrs7b	10.2172	10.2587	10.5004	10.4817	0.000369775	1
ENSMUSG00000109814	Gm45847	6.75013	6.72134	7.47003	7.27344	0.000370194	8
ENSMUSG00000056215	Lrguk	6.45899	6.83832	6.78309	6.81276	0.000370269	2
ENSMUSG00000039683	Sdk1	7.07562	7.343	7.65732	8.16458	0.00037106	2
ENSMUSG00000037419	Endod1	8.27234	8.62074	9.50207	9.39829	0.000371207	1
ENSMUSG00000060317	Acnat2	9.66084	10.2813	11.301	11.3923	0.000371568	2
ENSMUSG00000087179	Gm14230	6.73549	6.98417	6.80281	7.15402	0.000371621	5
ENSMUSG00000057321	Usp17ld	6.40718	6.40718	6.40718	6.70077	0.00037391	5
ENSMUSG00000020914	Top2a	7.93813	8.96894	9.85138	10.3866	0.000374093	2
ENSMUSG00000039878	Slc39a5	7.11402	8.11899	7.98692	9.11067	0.000374281	5
ENSMUSG00000031523	Dlc1	12.1438	11.4993	10.9505	11.0437	0.000375094	6
ENSMUSG00000029518	Rab35	9.94408	9.97098	10.3044	10.2798	0.000375653	1
ENSMUSG00000015083	C8g	13.9114	13.4801	13.1655	12.8041	0.000376635	6
ENSMUSG00000004849	Ap1s1	10.2737	10.4917	10.8346	10.9595	0.000376791	2
ENSMUSG00000038463	Olfml2b	7.13546	7.50014	7.52558	8.14089	0.00037681	5
ENSMUSG00000034254	Agpat1	9.2333	9.51294	9.62669	9.7137	0.000376913	2
ENSMUSG00000026914	Psmd14	11.2734	11.1053	11.6686	11.5066	0.000378967	8
ENSMUSG00000026109	Tmeff2	7.52101	8.55896	7.21165	7.94731	0.00037915	3
ENSMUSG00000026176	Ctdsp1	12.8091	12.8009	12.6411	12.5948	0.000379322	7
ENSMUSG00000042167	Tent2	10.725	10.5963	10.1971	10.3662	0.000379344	7
ENSMUSG00000015745	Plekho1	8.54781	8.73373	9.10986	9.34128	0.000379635	1
ENSMUSG00000035226	Rims4	6.48605	6.73287	7.29322	7.45792	0.00037978	1
ENSMUSG00000048988	Elfn1	6.59184	6.79364	7.32396	7.0105	0.000380624	8
ENSMUSG00000035517	Tdrd7	11.081	11.1568	11.334	11.5062	0.000381876	1
ENSMUSG00000111774	Gm38398	6.46298	6.40718	7.22903	6.72081	0.000381993	8
ENSMUSG00000117406	Ntn3	8.92641	8.58566	8.53958	8.32787	0.000382803	4
ENSMUSG00000024063	Lbh	9.51966	9.92824	9.71716	10.2864	0.000383462	5
ENSMUSG00000047454	Gphn	11.9219	11.825	11.3751	11.095	0.000385005	6
ENSMUSG00000060227	Casc4	8.99846	10.3458	8.93573	10.2771	0.000385344	3
ENSMUSG00000028538	St3gal3	11.7753	11.5492	12.2807	11.7227	0.000386302	8
ENSMUSG00000079057	Cyp4v3	14.4922	14.567	13.9713	13.5697	0.000386985	7
ENSMUSG00000109771	Gm35315	8.36267	8.03948	7.72194	7.65212	0.000388048	6
ENSMUSG00000002588	Pon1	15.0821	14.4479	14.0074	13.3336	0.000390089	6
ENSMUSG00000031360	Ctps2	9.23782	9.85151	9.75385	10.1596	0.000390691	5
ENSMUSG00000026073	Il1r2	6.67981	6.62411	7.26368	7.32957	0.000390909	1
ENSMUSG00000086266	Igf2os	6.54928	9.37722	6.40718	8.33766	0.000392866	3
ENSMUSG00000026608	Kctd3	9.92984	10.1733	10.5957	10.9176	0.000393217	1
ENSMUSG00000031584	Gsr	11.9036	11.7116	12.3573	12.3957	0.000393395	8
ENSMUSG00000039601	Rcan2	8.64337	8.91371	9.16093	10.2356	0.000394399	5
ENSMUSG00000032309	Fbxo22	11.3608	11.1051	11.2181	11.1102	0.000394492	4
ENSMUSG00000041238	Rbbp8	9.02945	9.20882	9.99237	10.0845	0.000395557	1
ENSMUSG00000000378	Ccm2	10.0756	10.0879	10.5022	10.5588	0.000396776	1
ENSMUSG00000106889	Gm7463	8.71703	8.73526	7.73372	7.80544	0.00039681	7
ENSMUSG00000073802	Cdkn2b	6.89172	7.01112	7.20986	7.68681	0.000396853	5
ENSMUSG00000031393	Mecp2	10.2438	10.3395	9.95116	9.99068	0.000397422	7
ENSMUSG00000033597	Caskin1	6.90429	7.42856	6.87445	7.27694	0.000397736	3
ENSMUSG00000028779	Pef1	10.9982	10.9174	11.3023	11.0399	0.00039788	8
ENSMUSG00000001034	Mapk7	8.29922	8.43776	8.58763	9.03003	0.000398344	5
ENSMUSG00000038007	Acer2	9.5884	10.3308	10.8112	10.5541	0.000398451	2
ENSMUSG00000042312	S100a13	9.63288	8.94537	9.26566	9.12897	0.000398692	4
ENSMUSG00000023965	Fbxl17	10.4471	10.1076	10.1645	9.83363	0.000398927	4
ENSMUSG00000057614	Gnai1	8.13138	8.05306	9.63447	8.75478	0.000401211	8
ENSMUSG00000026166	Ccl20	6.40718	6.56073	6.97653	7.3608	0.000403334	1
ENSMUSG00000047821	Trim16	7.00633	7.20661	7.50711	7.52583	0.000403351	2
ENSMUSG00000091421	Gm4202	6.96474	7.04417	7.48207	7.47433	0.0004035	1
ENSMUSG00000068463	B630019A10Rik	11.2272	10.9837	10.6722	10.0359	0.00040412	6
ENSMUSG00000026605	Cenpf	7.15459	8.01604	8.7797	9.07791	0.000404159	2
ENSMUSG00000031169	Porcn	8.58394	8.36923	7.81	7.78871	0.000404856	7
ENSMUSG00000039899	Fgl2	8.53577	8.76658	9.22403	9.42174	0.000405241	1
ENSMUSG00000033629	Hacd3	12.9672	12.8332	12.8514	12.6283	0.000405796	4
ENSMUSG00000057123	Gja5	7.41787	7.63246	7.56328	8.34635	0.000405923	5
ENSMUSG00000028639	Ybx1	13.3594	13.0318	13.3	13.2299	0.000405944	4
ENSMUSG00000042770	Hebp1	13.2365	12.7991	12.8029	12.4456	0.000406151	4
ENSMUSG00000039763	Dnajc28	9.78067	9.62192	9.31146	8.97177	0.000406642	6
ENSMUSG00000099413	Gm17767	7.45686	7.8993	8.72719	8.68861	0.000407268	1
ENSMUSG00000026616	Cr2	7.35065	7.29887	6.83467	7.14463	0.000407477	7
ENSMUSG00000042903	Foxo4	10.7913	10.6442	10.3842	10.3201	0.000407924	6
ENSMUSG00000006445	Epha2	9.90469	10.0519	10.8013	10.9653	0.000407966	1
ENSMUSG00000027330	Cdc25b	7.44012	7.86494	8.01672	8.41572	0.000408701	2
ENSMUSG00000029581	Fscn1	8.53561	8.83226	9.07513	9.28795	0.00040873	2
ENSMUSG00000028480	Glipr2	7.61202	8.00188	8.20382	8.82575	0.000409007	5
ENSMUSG00000054619	Mettl7a1	13.8164	13.726	13.415	13.1264	0.000411798	6
ENSMUSG00000041301	Cftr	6.80512	6.71956	6.9053	7.63448	0.000411845	5
ENSMUSG00000028470	Hint2	11.3172	11.0122	11.0126	10.6514	0.000412577	4
ENSMUSG00000030291	Med21	9.52009	9.41269	10.0691	10.1176	0.000413225	8
ENSMUSG00000003352	Cacnb3	7.18306	7.43158	7.68936	8.11801	0.00041443	2
ENSMUSG00000015027	Galns	9.43613	10.4541	10.0005	10.6345	0.000415347	5
ENSMUSG00000047945	Marcksl1	9.46527	9.71005	9.96472	10.3105	0.000415369	2
ENSMUSG00000063568	Jazf1	7.42362	8.33562	8.32242	8.85242	0.000415621	5
ENSMUSG00000010796	Asz1	6.40718	6.48046	6.4619	7.08841	0.00041655	5
ENSMUSG00000030268	Bcat1	6.40718	6.40718	6.68798	6.65733	0.000416588	8
ENSMUSG00000074466	Gm15417	8.70154	8.33373	8.37715	8.25051	0.000416595	4
ENSMUSG00000043460	Elfn2	6.40718	6.53219	6.74287	7.17572	0.000416625	5
ENSMUSG00000022707	Gbe1	12.5803	12.7953	13.5631	13.6235	0.000416864	1
ENSMUSG00000037366	Pafah2	12.5296	12.5968	12.773	12.4105	0.000417284	8
ENSMUSG00000030584	Dpf1	6.61267	7.45131	6.7727	7.4301	0.000417785	3
ENSMUSG00000029373	Pf4	7.13905	7.53496	7.62414	8.11543	0.000418795	5
ENSMUSG00000027715	Ccna2	7.44054	8.12276	8.97921	9.39859	0.000419725	2
ENSMUSG00000022057	Adamdec1	7.82706	8.21986	8.58485	9.16143	0.000421336	2
ENSMUSG00000102259	Gm38230	6.66599	6.40718	6.79881	6.68032	0.000421608	8
ENSMUSG00000011382	Dhdh	12.8789	12.7932	12.6131	12.2431	0.000423553	6
ENSMUSG00000028149	Rap1gds1	10.7586	10.7604	11.0836	11.0993	0.000424112	1
ENSMUSG00000041775	Mapk1ip1	8.91953	9.15717	8.64688	8.72544	0.000424421	7
ENSMUSG00000036594	H2-Aa	10.2879	11.2097	11.5266	12.0877	0.000424567	2
ENSMUSG00000029407	Uso1	12.6858	12.4456	12.8696	12.6954	0.000424713	8
ENSMUSG00000029048	Rer1	12.2693	12.2527	12.7698	12.7109	0.000425361	8
ENSMUSG00000025161	Slc16a3	7.14439	7.17534	7.8285	7.99202	0.00042555	1
ENSMUSG00000029369	Afm	13.5634	13.3012	12.5161	12.5379	0.000426205	7
ENSMUSG00000050195	Scd4	6.71702	6.88903	7.06253	7.01341	0.000426508	2
ENSMUSG00000024503	Spink1	6.5707	6.50934	7.57932	7.69716	0.000426688	1
ENSMUSG00000060143	Gm10076	11.9208	11.6124	11.8659	12.0396	0.000426735	8
ENSMUSG00000041431	Ccnb1	7.13335	7.95599	8.85007	9.45147	0.000426978	2
ENSMUSG00000005510	Ndufs3	12.1861	12.0762	11.9247	11.7831	0.000427408	6
ENSMUSG00000001942	Siae	11.3112	11.414	11.9519	11.7497	0.00042791	8
ENSMUSG00000063590	Slc22a28	10.4726	8.96948	9.17094	8.03755	0.000429285	4
ENSMUSG00000051439	Cd14	7.84448	8.38016	9.59512	9.7301	0.000430938	1
ENSMUSG00000057842	Zfp595	9.22688	8.94023	8.7237	8.58967	0.000431236	6
ENSMUSG00000037353	Letmd1	10.8277	11.3095	10.7869	10.9291	0.000431631	3
ENSMUSG00000020752	Recql5	9.83729	9.82598	9.55569	9.62225	0.000432103	7
ENSMUSG00000053746	Ptrh1	7.25378	7.5659	7.77927	7.85694	0.000432793	2
ENSMUSG00000021957	Tkt	12.8864	12.7205	13.6034	13.7684	0.000432956	1
ENSMUSG00000018930	Ccl4	6.65674	6.96624	7.65129	7.60699	0.00043316	1
ENSMUSG00000038642	Ctss	10.6086	11.2817	11.8648	12.1129	0.000433252	2
ENSMUSG00000069910	Spdl1	6.93494	7.46993	7.74055	8.11132	0.000433745	2
ENSMUSG00000097229	Platr23	6.40718	6.79364	6.47978	6.40718	0.000434286	3
ENSMUSG00000084970	1700060J05Rik	7.05396	6.87362	6.73997	6.73939	0.000434894	6
ENSMUSG00000000804	Usp32	11.3592	11.1845	11.192	11.0611	0.000435382	4
ENSMUSG00000090145	Ugt1a6b	11.4351	10.96	11.1991	10.9778	0.000436707	4
ENSMUSG00000054065	Pkp3	7.75833	8.39429	7.62666	8.26651	0.000437197	3
ENSMUSG00000049313	Sorl1	8.35026	8.65351	9.03032	9.41528	0.00043723	2
ENSMUSG00000027374	Mrps5	11.1975	10.9816	10.9836	10.7348	0.000437825	4
ENSMUSG00000020901	Pik3r5	7.49816	7.86937	8.42943	8.54374	0.00043847	2
ENSMUSG00000024758	Rtn3	12.4853	12.6684	12.8361	12.9459	0.000438536	2
ENSMUSG00000046402	Rbp1	9.74621	11.5427	9.64054	10.6956	0.000439679	3
ENSMUSG00000035247	Hectd1	13.6401	13.3623	13.2074	13.0485	0.000440542	6
ENSMUSG00000018507	Trpv2	7.61034	7.92352	7.99529	8.43935	0.000440748	5
ENSMUSG00000068874	Selenbp1	13.9023	13.3611	13.5119	12.7741	0.000442415	4
ENSMUSG00000086108	Gm5602	6.84693	6.7949	7.17713	7.18087	0.000442827	8
ENSMUSG00000000244	Tspan32	6.85307	7.13632	7.41082	7.5273	0.000444285	2
ENSMUSG00000041596	Nlrp5-ps	7.45967	7.1024	6.70344	6.83289	0.000444296	6
ENSMUSG00000066037	Hnrnpr	10.8697	10.8148	10.514	10.61	0.000444497	7
ENSMUSG00000039438	Ttc36	11.5213	11.3595	10.8424	10.6086	0.00044555	6
ENSMUSG00000033417	Cacul1	11.8353	11.9276	12.3798	12.4517	0.00044566	1
ENSMUSG00000001435	Col18a1	15.7099	15.6548	15.1877	14.9966	0.000446347	7
ENSMUSG00000076431	Sox4	8.24438	8.60154	9.90756	10.8481	0.000447314	1
ENSMUSG00000041481	Serpina3g	7.84112	8.14073	8.86918	8.83667	0.000447534	1
ENSMUSG00000002699	Lcp2	8.67985	9.00245	9.42323	9.53015	0.000447852	2
ENSMUSG00000031760	Mt3	6.40718	6.40718	6.45596	6.67877	0.00044813	5
ENSMUSG00000006403	Adamts4	7.29043	7.41865	8.4497	8.72929	0.000448673	1
ENSMUSG00000057103	Nat8f1	12.8918	12.1887	11.595	11.1554	0.000449839	6
ENSMUSG00000029310	Nudt9	10.2549	10.2377	10.6229	10.5439	0.000451845	8
ENSMUSG00000026211	Obsl1	7.50466	8.03162	8.30566	8.45808	0.000451955	2
ENSMUSG00000020099	Unc5b	8.45123	8.72586	9.38851	9.86035	0.000452335	1
ENSMUSG00000023007	Prpf40b	9.79038	9.96641	9.44904	9.65445	0.000452626	7
ENSMUSG00000015947	Fcgr1	8.22656	8.6506	9.05574	9.28479	0.00045329	2
ENSMUSG00000044177	Wfikkn2	6.40718	7.02275	6.59915	7.17223	0.000453337	3
ENSMUSG00000086868	Gm15883	9.66497	9.27002	9.0089	8.56517	0.000453523	6
ENSMUSG00000074649	BC029722	9.20272	9.5296	10.0298	10.1239	0.000453727	2
ENSMUSG00000115426	Gm19510	6.40718	6.59385	6.90281	7.03041	0.000454064	1
ENSMUSG00000065990	Aurkaip1	11.3799	11.1138	11.1449	11.0135	0.00045411	4
ENSMUSG00000060716	Plekhh1	7.1035	7.42409	7.93489	8.52047	0.000454329	1
ENSMUSG00000005625	Psmd4	12.2937	11.9303	12.3209	12.1701	0.000454419	8
ENSMUSG00000022347	A1bg	6.40718	6.80881	6.83488	6.80195	0.000455044	2
ENSMUSG00000082292	Gm12250	7.42369	7.66052	8.44823	8.15564	0.000458042	8
ENSMUSG00000071047	Ces1a	6.85266	6.79735	7.39348	7.12733	0.00045849	8
ENSMUSG00000032527	Pccb	13.2557	12.8018	12.8197	12.373	0.000458813	4
ENSMUSG00000024431	Nr3c1	12.4379	12.3674	11.8739	11.9043	0.000458932	7
ENSMUSG00000000295	Hddc2	7.5802	7.49674	7.66555	7.85182	0.000459613	1
ENSMUSG00000026421	Csrp1	9.5013	9.76775	10.289	10.4928	0.000460154	1
ENSMUSG00000046994	Mars2	8.47765	8.89944	9.01239	9.06008	0.000461507	2
ENSMUSG00000022194	Pabpn1	10.402	10.0892	10.0116	9.87349	0.00046161	6
ENSMUSG00000015880	Ncapg	7.15889	7.59397	7.98321	8.4312	0.000462621	2
ENSMUSG00000060183	Cxcl11	7.44532	7.54909	7.34889	6.92539	0.000464937	6
ENSMUSG00000032420	Nt5e	9.27118	9.73666	11.4003	11.2961	0.000467021	1
ENSMUSG00000018654	Ikzf1	8.13268	8.30796	8.59041	8.7763	0.0004682	1
ENSMUSG00000002769	Gnmt	16.4601	16.3475	15.0457	14.5173	0.00046972	7
ENSMUSG00000061397	Krt79	6.68151	6.72293	7.66578	7.32928	0.000469746	8
ENSMUSG00000048458	Inka2	6.90709	7.02362	7.34045	7.89485	0.000470573	1
ENSMUSG00000030359	Pzp	18.25	18.0387	17.7206	17.5366	0.000472419	6
ENSMUSG00000020577	Tspan13	7.52464	7.69571	8.01735	8.28158	0.000474046	1
ENSMUSG00000029649	Pomp	11.8553	11.5954	11.8657	11.6962	0.00047433	4
ENSMUSG00000010095	Slc3a2	10.9603	11.0166	11.6479	11.6475	0.000475333	1
ENSMUSG00000002980	Bcam	8.54167	8.61357	8.90857	9.41795	0.000475706	1
ENSMUSG00000028494	Plin2	14.1056	14.183	15.7111	15.7048	0.000475959	1
ENSMUSG00000044340	Phlpp1	10.7898	10.4961	10.3919	10.1085	0.000477518	6
ENSMUSG00000068284	Usf3	12.2655	11.8922	12.1195	11.5356	0.000478355	4
ENSMUSG00000051855	Mest	8.15254	8.36263	8.89469	9.29173	0.000479256	1
ENSMUSG00000112249	Gm30262	9.79709	9.66474	8.89574	8.74425	0.000479722	7
ENSMUSG00000038838	Vars2	10.4733	10.2358	10.0753	9.95655	0.000480339	6
ENSMUSG00000035401	Emsy	10.1754	10.0613	10.0568	9.84294	0.000481246	4
ENSMUSG00000040616	Tmem51	8.97562	9.47263	8.68664	9.45413	0.000481621	3
ENSMUSG00000023039	Krt7	7.26364	7.28156	7.14333	8.10697	0.000481622	5
ENSMUSG00000028582	Cc2d1b	9.42762	9.581	9.83546	9.96415	0.000481629	1
ENSMUSG00000048826	Dact2	9.93851	9.73263	9.12984	9.2579	0.000482108	7
ENSMUSG00000033106	Slc7a6os	10.1817	10.0584	9.8688	9.83194	0.0004844	6
ENSMUSG00000072571	Tmem253	8.19992	8.05043	7.69945	7.6694	0.000484897	7
ENSMUSG00000049047	Armcx3	9.28195	9.28508	9.70111	9.97441	0.000486405	1
ENSMUSG00000020814	Mxra7	8.11088	8.41351	8.42621	8.71827	0.000487982	5
ENSMUSG00000016528	Mapkapk2	11.8476	11.7102	12.1821	12.0355	0.00048897	8
ENSMUSG00000049037	Clec4a1	7.70384	8.03398	8.36843	8.42912	0.000489373	2
ENSMUSG00000033579	Fa2h	6.40718	6.47949	6.95685	7.03967	0.0004902	1
ENSMUSG00000004709	Cd244a	6.89992	7.30718	7.27028	7.45986	0.000490318	5
ENSMUSG00000005802	Slc30a4	9.99987	10.0949	10.3142	10.409	0.000490617	1
ENSMUSG00000026471	Mr1	8.99869	9.61051	8.99608	9.59744	0.000491924	3
ENSMUSG00000037816	Fbxw17	7.66361	7.87083	8.13708	8.03813	0.000492182	2
ENSMUSG00000034687	Fras1	9.40616	10.0964	8.59373	9.22414	0.000492471	7
ENSMUSG00000001029	Icam2	8.17011	8.27141	8.52648	8.57577	0.000493403	1
ENSMUSG00000027195	Hsd17b12	13.1356	13.0541	13.7559	13.3609	0.000495486	8
ENSMUSG00000020309	Chac2	10.5459	10.1158	9.99765	9.77171	0.00049597	6
ENSMUSG00000062169	Cnih4	9.36169	9.61009	9.82153	10.0426	0.000496097	2
ENSMUSG00000025608	Podxl	9.46249	9.5369	9.518	9.95728	0.000497331	5
ENSMUSG00000026883	Dab2ip	9.9674	10.717	10.2927	10.8271	0.000498744	3
ENSMUSG00000032388	Spg21	10.4509	10.3345	10.8084	10.7826	0.00049981	8
ENSMUSG00000045232	Rln3	6.40718	6.73575	6.40718	6.44971	0.000500831	3
ENSMUSG00000020919	Stat5b	12.3351	11.8741	11.8004	11.5528	0.000501486	4
ENSMUSG00000030737	Slco2b1	12.8065	12.7042	12.3625	11.7946	0.000502084	6
ENSMUSG00000058216	Gstp3	9.27869	9.62488	9.68712	10.1277	0.000502154	5
ENSMUSG00000029553	Tfec	7.98592	8.13756	8.47246	8.53345	0.000502284	1
ENSMUSG00000043542	Zc2hc1a	7.4035	7.93966	8.02595	8.65539	0.000502511	5
ENSMUSG00000053168	9030619P08Rik	8.48212	8.08713	10.5902	9.62002	0.000503963	8
ENSMUSG00000038122	Tbc1d32	9.20658	9.35808	9.07363	8.90736	0.000504118	7
ENSMUSG00000046805	Mpeg1	11.6495	12.197	13.2522	13.0584	0.000507789	1
ENSMUSG00000115839	Gm49233	6.40718	6.75044	6.45854	6.45665	0.0005095	3
ENSMUSG00000033533	Acsm1	14.4162	13.8248	13.8214	13.4237	0.000510832	4
ENSMUSG00000084963	Gm14936	6.40718	6.40718	6.70748	6.74342	0.000511682	1
ENSMUSG00000032171	Pin1	9.7699	9.77957	10.0024	10.0912	0.000513236	1
ENSMUSG00000046062	Ppp1r15b	12.4904	12.205	11.9421	11.7997	0.000514113	6
ENSMUSG00000025759	Mfsd8	9.76181	9.3073	9.66904	9.2479	0.000514473	4
ENSMUSG00000074923	Pak6	7.11737	8.57941	7.9477	9.27572	0.000514612	5
ENSMUSG00000068036	Afdn	12.1033	11.9059	11.831	11.715	0.000514759	6
ENSMUSG00000005370	Msh6	10.0373	10.2328	9.87666	10.0384	0.000515095	3
ENSMUSG00000041842	Fhdc1	7.16075	7.08507	7.66643	8.16729	0.000518067	1
ENSMUSG00000091955	Gm9844	6.48042	6.48745	6.86067	7.09883	0.000518323	1
ENSMUSG00000021767	Kat6b	10.3951	10.1018	9.83888	9.64182	0.000521144	6
ENSMUSG00000006304	Arpc2	12.4028	12.276	12.6605	12.6774	0.000521291	8
ENSMUSG00000019923	Zwint	11.5514	11.6113	11.9953	12.079	0.000521317	1
ENSMUSG00000026848	Tor1b	11.2549	11.3491	11.7837	11.7559	0.000521677	1
ENSMUSG00000028068	Iqgap3	7.18399	7.8697	8.83104	9.08967	0.000521872	2
ENSMUSG00000006599	Gtf2h1	10.7897	10.6581	11.1363	11.067	0.000522443	8
ENSMUSG00000024712	Rfk	11.2236	11.3919	11.8984	11.6493	0.000522938	8
ENSMUSG00000039942	Ptger4	7.16466	7.29611	7.43865	7.77341	0.000524409	5
ENSMUSG00000036180	Gatad2a	11.5728	11.5163	11.8893	11.9174	0.000524597	1
ENSMUSG00000021822	Plau	7.71805	7.8761	8.32892	8.50118	0.000524658	1
ENSMUSG00000027356	Fermt1	7.33838	8.05275	7.54814	8.09685	0.000525527	3
ENSMUSG00000040528	Milr1	7.10192	7.27699	7.56252	7.55629	0.000525973	2
ENSMUSG00000027709	Mccc1	11.3984	11.415	11.2042	11.0026	0.000526041	7
ENSMUSG00000021708	Rasgrf2	7.38522	7.59903	8.08644	8.37899	0.000527177	1
ENSMUSG00000022178	Ajuba	9.16866	9.47475	10.4626	11.1306	0.000527575	1
ENSMUSG00000075702	Selenom	7.52642	7.76019	7.62816	8.07076	0.000528439	5
ENSMUSG00000035385	Ccl2	6.94812	7.55111	8.61918	8.49242	0.00052849	1
ENSMUSG00000054453	Sytl5	6.94846	8.104	7.98643	8.56254	0.000528954	5
ENSMUSG00000003484	Cyp4f18	7.2114	7.3116	7.96235	8.22069	0.000529059	1
ENSMUSG00000024215	Spdef	6.5338	8.29365	6.58904	7.80237	0.00052915	3
ENSMUSG00000035944	Ttc38	12.259	12.2693	11.7637	11.4796	0.000529177	7
ENSMUSG00000042642	Flad1	11.1683	10.867	10.7021	10.5882	0.000529339	6
ENSMUSG00000032497	Lrrfip2	10.998	10.7187	11.1649	10.9837	0.000529386	8
ENSMUSG00000037313	Tacc3	7.75137	8.01299	8.57014	8.90438	0.000529671	1
ENSMUSG00000007570	Fance	9.43575	9.2742	8.99344	8.78897	0.000531627	6
ENSMUSG00000089960	Ugt1a1	11.9984	11.7222	10.6249	10.6352	0.000532233	7
ENSMUSG00000006958	Chrd	9.24361	8.81246	8.55391	8.50495	0.000532916	6
ENSMUSG00000025648	Pfkfb4	7.41847	7.74971	7.92979	8.25336	0.000533417	2
ENSMUSG00000074925	Ptar1	10.1465	10.3325	9.98042	9.95076	0.000533465	7
ENSMUSG00000063972	Nr6a1	10.2038	9.78954	9.19045	9.17015	0.000533775	6
ENSMUSG00000015340	Cybb	9.82727	10.8472	10.8636	11.2347	0.00053394	2
ENSMUSG00000035914	Cd276	9.28212	9.88504	9.4097	10.103	0.000534126	3
ENSMUSG00000053192	Mllt11	7.42645	7.58152	7.81083	8.09257	0.000534333	1
ENSMUSG00000041498	Kif14	6.6492	7.07405	7.54745	7.65473	0.000536197	2
ENSMUSG00000026981	Il1rn	7.54298	8.60123	9.35878	9.51945	0.000536667	2
ENSMUSG00000036667	Tcaf1	8.42775	9.24357	8.95022	9.68745	0.000537185	5
ENSMUSG00000000982	Ccl3	6.64085	7.00202	7.65041	7.55894	0.000538081	1
ENSMUSG00000027104	Atf2	11.0737	10.9309	10.8716	10.7926	0.000538332	6
ENSMUSG00000059714	Flot1	10.0813	10.2297	10.8979	11.3688	0.000538602	1
ENSMUSG00000041997	Tlk1	11.4078	11.2167	11.1093	11.0863	0.000539752	6
ENSMUSG00000026479	Lamc2	7.31998	7.42919	7.47893	8.13126	0.000541204	5
ENSMUSG00000044155	Lsm8	8.54633	8.60796	8.90197	9.13929	0.000541344	1
ENSMUSG00000057604	Lmcd1	7.31684	7.51024	7.66423	8.2162	0.000541605	5
ENSMUSG00000048217	Nags	11.6405	11.2975	10.9972	10.7135	0.000542445	6
ENSMUSG00000060969	Irx1	7.06214	6.72174	6.7394	6.47712	0.00054254	4
ENSMUSG00000026342	Slc35f5	11.4311	11.4962	11.8108	11.962	0.000542584	1
ENSMUSG00000042029	Ncapg2	7.69922	8.57541	8.79668	9.09473	0.000543079	2
ENSMUSG00000030972	Acsm5	13.1191	12.2763	12.4542	11.6335	0.000545064	4
ENSMUSG00000054309	Cpsf3	11.0718	11.0436	10.9306	10.9109	0.000545868	7
ENSMUSG00000031161	Hdac6	10.3936	10.1548	9.97163	9.86151	0.000545893	6
ENSMUSG00000097134	1110002J07Rik	7.27562	7.57797	6.99767	7.16723	0.000546205	7
ENSMUSG00000094724	Rnaset2b	7.35812	7.0628	7.10932	7.06295	0.000546459	4
ENSMUSG00000060860	Ube2s	9.65355	9.73633	10.0631	10.2831	0.000547066	1
ENSMUSG00000026921	Egfl7	9.78235	9.98832	10.0564	10.1056	0.00054776	2
ENSMUSG00000038816	Ctnnal1	8.73181	8.96733	8.70489	9.11154	0.000548015	3
ENSMUSG00000005973	Rcn1	9.17716	9.31761	9.63825	9.81227	0.000548047	1
ENSMUSG00000000204	Slfn4	6.95588	7.09888	8.16203	8.47978	0.000548876	1
ENSMUSG00000032324	Tspan3	8.42487	9.0321	8.88673	9.2866	0.000548933	5
ENSMUSG00000029465	Arpc3	11.3685	11.3795	11.6609	11.8188	0.000549344	1
ENSMUSG00000072294	Klf12	11.0607	10.9258	10.3165	10.1638	0.000550493	7
ENSMUSG00000054203	Ifi205	7.26486	7.44057	7.91699	8.01247	0.000550587	1
ENSMUSG00000075602	Ly6a	8.81417	8.9904	9.7361	9.826	0.000550716	1
ENSMUSG00000028476	Reck	9.02798	9.07638	8.17653	8.27686	0.000551214	7
ENSMUSG00000030650	Tmc5	6.73198	6.63304	8.08083	7.89703	0.00055141	8
ENSMUSG00000040506	Ambra1	10.8624	10.7178	10.6474	10.5228	0.000551547	6
ENSMUSG00000062328	Rpl17	13.2327	12.9203	13.0578	13.0441	0.000551668	4
ENSMUSG00000094526	Gm21451	6.61942	6.76273	6.82979	6.99827	0.000551714	2
ENSMUSG00000025809	Itgb1	13.3445	13.3435	13.7272	13.8389	0.000552331	1
ENSMUSG00000021987	Mtmr6	10.8455	11.0877	11.2115	11.317	0.000552946	2
ENSMUSG00000086136	Gm12718	7.80832	7.79144	7.01862	6.8118	0.000553011	7
ENSMUSG00000019979	Apaf1	8.45283	8.79251	9.13044	9.35831	0.000553696	2
ENSMUSG00000027244	Atg13	11.9003	11.5895	11.5585	11.2618	0.000554218	4
ENSMUSG00000031489	Adrb3	8.97024	9.85543	8.28891	8.84867	0.000554579	3
ENSMUSG00000046679	C87436	9.53963	9.36275	9.30643	9.21766	0.000554627	6
ENSMUSG00000031479	Vps36	10.5622	10.8693	10.9777	11.1882	0.000555099	2
ENSMUSG00000041329	Atp1b2	7.28288	8.24816	7.28563	7.8021	0.000556474	3
ENSMUSG00000078532	Nkain1	6.40718	6.67033	6.86368	7.08476	0.000557226	2
ENSMUSG00000037499	Nenf	8.92858	8.82231	9.34133	9.4385	0.000557421	1
ENSMUSG00000008730	Hipk1	12.0097	11.8462	12.0071	11.7074	0.000558074	4
ENSMUSG00000032383	Ppib	12.3729	11.9027	11.9314	11.7236	0.000559278	4
ENSMUSG00000029379	Cxcl3	6.40718	6.50934	7.31825	7.58531	0.000560587	1
ENSMUSG00000095307	Gm12573	6.40718	6.76887	6.40718	6.47629	0.000561042	3
ENSMUSG00000024944	Arl2	8.37363	8.34665	8.17771	8.40495	0.000561957	3
ENSMUSG00000068744	Psrc1	6.55929	7.03936	7.38133	7.61351	0.000562324	2
ENSMUSG00000040722	Scamp5	10.1497	10.8047	11.3126	11.6884	0.000563286	2
ENSMUSG00000026490	Cdc42bpa	11.0424	11.0204	11.5704	11.4452	0.00056381	8
ENSMUSG00000031875	Cmtm3	8.85447	9.36736	9.5788	9.68674	0.000565568	2
ENSMUSG00000038135	Crygn	7.81617	8.91041	7.87054	8.69843	0.000565988	3
ENSMUSG00000026023	Cdk15	6.71702	6.66329	6.40718	6.45607	0.00056614	7
ENSMUSG00000031980	Agt	14.7948	14.4338	14.2936	13.8615	0.000567782	6
ENSMUSG00000037552	Plekhg2	9.05306	9.32389	9.29814	9.62954	0.000568559	5
ENSMUSG00000105940	Gm42635	6.40718	6.40718	6.40718	6.70446	0.000568573	5
ENSMUSG00000116542	Gm17783	6.40718	6.40718	6.40718	6.70446	0.000568573	5
ENSMUSG00000024782	Ak3	13.8408	13.6368	13.5992	13.3702	0.00057031	4
ENSMUSG00000028466	Creb3	10.5704	10.5088	10.8828	10.9028	0.000570571	8
ENSMUSG00000015290	Ubl4a	10.5879	10.4619	10.8602	10.7381	0.000570589	8
ENSMUSG00000021327	Zkscan3	12.5327	12.4598	11.7143	11.5833	0.000570797	7
ENSMUSG00000009291	Pttg1ip	13.4245	13.2614	13.3577	13.0248	0.000571908	4
ENSMUSG00000026389	Steap3	10.7599	10.4879	10.2193	9.88237	0.000572099	6
ENSMUSG00000033174	Mgll	12.616	12.6712	13.6545	13.3334	0.000573343	8
ENSMUSG00000056481	Cd248	7.3351	7.46164	7.68235	7.9853	0.000574621	1
ENSMUSG00000018126	Baiap2l2	6.48605	7.89818	6.40718	7.72151	0.000575074	3
ENSMUSG00000026426	Arl8a	9.70687	9.77306	10.3786	10.4019	0.000575955	1
ENSMUSG00000037544	Dlgap5	6.89045	7.37559	8.01004	8.30402	0.000576078	2
ENSMUSG00000005682	Pan2	10.9963	11.0002	10.6807	10.5794	0.00057693	7
ENSMUSG00000051817	Sox12	8.905	9.03278	8.23507	8.63723	0.000578037	7
ENSMUSG00000056310	Tyw1	10.4712	10.4124	10.7062	10.781	0.00057865	1
ENSMUSG00000044147	Arf6	10.8673	10.8079	11.1941	11.2388	0.000581576	1
ENSMUSG00000049532	Sall2	8.91358	8.78198	8.21479	8.73355	0.000583732	7
ENSMUSG00000034192	Lsm3	7.81397	8.04052	8.3279	8.50442	0.000583913	2
ENSMUSG00000022856	Tmem41a	9.05019	8.54732	9.5417	9.66619	0.000584015	8
ENSMUSG00000073563	Csnk1g3	10.818	10.7106	11.1299	11.0966	0.000584331	8
ENSMUSG00000076577	Igkv8-30	6.74957	6.40718	6.47978	6.40718	0.000585871	4
ENSMUSG00000049327	Kmt5a	10.7813	10.8558	11.5239	11.5698	0.000586445	1
ENSMUSG00000041605	Inava	6.67097	7.62671	7.05754	8.23755	0.00058698	5
ENSMUSG00000020974	Pole2	7.08937	7.30872	7.25448	7.68663	0.000587359	5
ENSMUSG00000020300	Cpeb4	12.1419	11.6134	11.3184	11.3197	0.000587559	6
ENSMUSG00000046756	Mrps7	11.4818	11.3448	11.4454	11.2927	0.00058759	4
ENSMUSG00000048170	Mcmbp	10.8272	10.5572	10.5848	10.5469	0.000588903	4
ENSMUSG00000033386	Frrs1	10.9859	11.3958	11.6235	11.8833	0.00058966	2
ENSMUSG00000050270	Tmem220	10.0058	9.74425	9.35194	9.24818	0.000590275	6
ENSMUSG00000021811	Dnajc9	8.65614	8.81173	9.1094	9.25035	0.000591345	1
ENSMUSG00000070305	Mpzl3	9.316	9.0402	9.78308	9.08029	0.000592195	8
ENSMUSG00000015224	Cyp2j9	9.88746	9.01651	8.89184	9.01035	0.0005925	4
ENSMUSG00000109674	Gm45470	9.02672	9.8484	8.35268	8.58869	0.000593895	7
ENSMUSG00000007655	Cav1	8.4143	8.26793	8.73069	9.03415	0.000593939	1
ENSMUSG00000040462	Os9	13.711	13.6148	13.3869	13.1338	0.000595172	6
ENSMUSG00000022634	Yaf2	10.3161	9.83685	10.4335	10.1805	0.00059551	8
ENSMUSG00000024665	Fads2	14.4167	15.1174	15.418	15.613	0.000595687	2
ENSMUSG00000090942	F830016B08Rik	11.2753	11.1678	10.5167	10.3857	0.000596311	7
ENSMUSG00000003363	Pld3	10.409	11.007	10.8179	11.2419	0.000596314	5
ENSMUSG00000016664	Pacsin2	11.7669	11.5286	11.9155	11.8217	0.000599358	8
ENSMUSG00000024211	Grm8	7.91805	8.15425	7.23089	7.04548	0.000599951	7
ENSMUSG00000112006	Gm48633	10.5952	10.3162	9.62307	9.49489	0.000600508	7
ENSMUSG00000046364	Rpl27a	13.5207	13.1458	13.1611	13.1183	0.00060081	4
ENSMUSG00000066154	Mup3	18.9389	17.5351	18.0737	17.1871	0.000602683	4
ENSMUSG00000024112	Cacna1h	6.71702	6.79669	6.40718	6.74936	0.000603092	3
ENSMUSG00000028618	Tmem59	13.062	12.8841	13.0145	12.795	0.000603245	4
ENSMUSG00000025255	Zfhx4	10.6792	10.5352	9.95844	9.87292	0.000604755	7
ENSMUSG00000022033	Pbk	6.87286	7.6137	8.19818	8.52145	0.000605207	2
ENSMUSG00000059481	Plg	16.6887	16.4337	15.9596	15.7196	0.000606607	6
ENSMUSG00000024039	Cbs	14.8048	14.7804	13.9056	13.8087	0.000606691	7
ENSMUSG00000037075	Rnf139	10.9003	10.6775	10.6426	10.4604	0.000607455	4
[truncated: 6,806 more rows]

## Sheet: S2. enrichedTFs by TRRUST
Table S2. Enriched transcription factors from 8 clusters by TRRUST based on DEGs and DEPs (Differentially expressed phosphosites). The p-value was performed by hypergeometric test and p-value < 0.001 is considered significant.
_MEMBER_Cluster1	_MEMBER_Cluster2	_MEMBER_Cluster3	_MEMBER_Cluster4	_MEMBER_Cluster5	_MEMBER_Cluster6	_MEMBER_Cluster7	_MEMBER_Cluster8	_LogP_Cluster1	_LogP_Cluster2	_LogP_Cluster3	_LogP_Cluster4	_LogP_Cluster5	_LogP_Cluster6	_LogP_Cluster7	_LogP_Cluster8	GO	_PATTERN_	_RANK_	GiniIndex	Category	Description	LogP	Enrichment	Z-score	#TotalGeneInLibrary	#GeneInGO	#GeneInHitList	#GeneInGOAndHitList	%InGO	STDV %InGO	GeneID	Hits	Log(q-value)	EvidenceCutoff	OmicsLevel
0	1	0	0	0	0	0	0	0	-5.6	0	0	0	0	0	0	TRR01357	M01000000	1	0	TRRUST	Regulated by: Spi1	-5.6	4.7	6.3	20580	51	1117	13	1.2	0.32	12978|14127|14961|15900|16416|17193|17969|17972|18733|19264|20304|21898|21926	Csf1r|Fcer1g|H2-Ab1|Irf8|Itgb3|Mbd4|Ncf1|Ncf4|Pirb|Ptprc|Ccl5|Tlr4|Tnf	-3.6	0	RNAseq
1	0	0	0	1	0	0	0	-2.1	0	0	0	-5	0	0	0	TRR01347	M10001000	2	0	TRRUST	Regulated by: Sp1	-5	2.3	5	20580	280	971	31	3.2	0.56	11689|11739|12443|12444|12480|12977|13433|14114|15234|17002|17196|17250|17313|17319|17390|17395|18008|18806|19088|19294|20537|20779|20965|21813|21859|22070|24088|57816|68738|83396|236539	Alox5|Slc25a4|Ccnd1|Ccnd2|Cd1d2|Csf1|Dnmt1|Fbln1|Hgf|Ltf|Mbp|Abcc1|Mgp|Mif|Mmp2|Mmp9|Nes|Pld2|Prkar2b|Nectin2|Slc5a1|Src|Syn2|Tgfbr2|Timp3|Tpt1|Tlr2|Tesc|Acss1|Glis2|Phgdh	-3.1	0	RNAseq
0	1	0	0	0	0	0	0	0	-4.8	0	0	0	0	0	0	TRR00638	M01000000	1	0	TRRUST	Regulated by: Irf8	-4.8	6.4	6.2	20580	23	1117	8	0.72	0.25	12260|14453|18126|18173|20304|20375|21926|384059	C1qb|Gas2|Nos2|Slc11a1|Ccl5|Spi1|Tnf|Tlr12	-3	0	RNAseq
1	1	0	0	0	0	0	0	-2.7	-4.7	0	0	0	0	0	0	TRR01494	M11000000	2	0	TRRUST	Regulated by: Trp53	-4.7	2.6	4.9	20580	173	1117	24	2.1	0.43	11783|11799|11910|12018|12428|12575|12649|13537|14235|15368|16598|17758|18140|18669|21933|23886|26362|56501|56742|64058|73690|74747|268697|382985	Apaf1|Birc5|Atf3|Bak1|Ccna2|Cdkn1a|Chek1|Dusp2|Foxm1|Hmox1|Klf2|Map4|Uhrf1|Abcb1b|Tnfrsf10b|Gdf15|Axl|Elf4|Psrc1|Perp|Glipr1|Ddit4|Ccnb1|Rrm2b	-3	0	RNAseq
0	1	0	0	0	0	0	0	0	-4.6	0	0	0	0	0	0	TRR01197	M01000000	1	0	TRRUST	Regulated by: Rfx5	-4.6	12	7.1	20580	8	1117	5	0.45	0.2	14960|14961|14969|14998|14999	H2-Aa|H2-Ab1|H2-Eb1|H2-DMa|H2-DMb1	-3	0	RNAseq
0	1	0	0	0	0	0	0	0	-4.6	0	0	0	0	0	0	TRR01198	M01000000	1	0	TRRUST	Regulated by: Rfxank	-4.6	12	7.1	20580	8	1117	5	0.45	0.2	14960|14961|14969|14998|14999	H2-Aa|H2-Ab1|H2-Eb1|H2-DMa|H2-DMb1	-3	0	RNAseq
0	1	0	0	0	0	0	0	0	-4.6	0	0	0	0	0	0	TRR01199	M01000000	1	0	TRRUST	Regulated by: Rfxap	-4.6	12	7.1	20580	8	1117	5	0.45	0.2	14960|14961|14969|14998|14999	H2-Aa|H2-Ab1|H2-Eb1|H2-DMa|H2-DMb1	-3	0	RNAseq
0	1	0	0	0	0	0	0	0	-4.3	0	0	0	0	0	0	TRR00328	M01000000	1	0	TRRUST	Regulated by: Ets2	-4.3	5.7	5.7	20580	26	1117	8	0.72	0.25	12978|12986|14247|15368|16476|16691|18126|279572	Csf1r|Csf3r|Fli1|Hmox1|Jun|Krt8|Nos2|Tlr13	-2.7	0	RNAseq
1	1	0	0	0	0	0	0	-3.5	-4.1	0	0	0	0	0	0	TRR00951	M11000000	2	0	TRRUST	Regulated by: Nfkb1	-4.1	2.3	4.5	20580	210	1117	26	2.3	0.45	11799|12047|12229|12494|12524|12575|12842|13052|13654|15368|15945|16819|17873|18126|18733|18783|19698|20304|21356|21803|21898|21926|21929|22160|22329|30948	Birc5|Bcl2a1d|Btk|Cd38|Cd86|Cdkn1a|Col1a1|Cxadr|Egr2|Hmox1|Cxcl10|Lcn2|Gadd45b|Nos2|Pirb|Pla2g4a|Relb|Ccl5|Tapbp|Tgfb1|Tlr4|Tnf|Tnfaip3|Twist1|Vcam1|Bin1	-2.6	0	RNAseq
1	1	0	0	0	0	0	0	-4	-3.8	0	0	0	0	0	0	TRR00652	M11000000	2	0	TRRUST	Regulated by: Jun	-4	2.6	4.5	20580	137	1089	19	1.7	0.4	11520|12475|13038|14283|16160|16447|17386|18787|18792|18793|19225|20288|20296|20310|20750|21857|75766|76650|108989	Plin2|Cd14|Ctsk|Fosl1|Il12b|Ivl|Mmp13|Serpine1|Plau|Plaur|Ptgs2|Msr1|Ccl2|Cxcl2|Spp1|Timp1|Dcstamp|Srxn1|Tpr	-2.4	0	RNAseq
1	0	0	0	0	0	0	1	-2.2	0	0	0	0	0	0	-3.8	TRR00944	M10000001	2	0	TRRUST	Regulated by: Nfe2l2	-3.8	4.5	5.1	20580	53	772	9	1.2	0.39	13087|14102|14629|16153|17246|18024|18477|21672|76408	Cyp2a5|Fas|Gclc|Il10|Mdm2|Nfe2l2|Prdx1|Prdx2|Abcc3	-2.4	0	RNAseq
0	0	0	0	1	0	0	0	0	0	0	0	-3.8	0	0	0	TRR00812	M00001000	1	0	TRRUST	Regulated by: Meis1	-3.8	12	6.5	20580	7	971	4	0.41	0.21	14255|16669|21813|56744	Flt3|Krt19|Tgfbr2|Pf4	-2.3	0	RNAseq
0	1	0	0	0	0	0	0	0	-3.8	0	0	0	0	0	0	TRR00086	M01000000	1	0	TRRUST	Regulated by: Batf2	-3.8	18	7.2	20580	3	1117	3	0.27	0.15	18126|20304|21926	Nos2|Ccl5|Tnf	-2.3	0	RNAseq
0	1	0	0	0	0	0	0	0	-3.6	0	0	0	0	0	0	TRR00631	M01000000	1	0	TRRUST	Regulated by: Irf1	-3.6	5.2	5	20580	25	1117	7	0.63	0.24	12265|12575|14469|15945|18126|20304|21926	Ciita|Cdkn1a|Gbp2|Cxcl10|Nos2|Ccl5|Tnf	-2.2	0	RNAseq
1	0	0	0	0	0	0	0	-3.4	0	0	0	0	0	0	0	TRR00399	M10000000	1	0	TRRUST	Regulated by: Foxo1	-3.4	3.6	4.4	20580	53	1089	10	0.92	0.29	11647|12028|12370|12772|17386|18127|19016|20296|20297|22778	Alpl|Bax|Casp8|Ccr2|Mmp13|Nos3|Pparg|Ccl2|Ccl20|Ikzf1	-2	0	RNAseq
0	1	0	0	0	0	0	1	0	-3.3	0	0	0	0	0	-2	TRR01366	M01000001	2	0	TRRUST	Regulated by: Stat1	-3.3	4.2	4.6	20580	35	1117	8	0.72	0.25	11820|12265|12491|12609|14129|14469|15945|18126	App|Ciita|Cd36|Cebpd|Fcgr1|Gbp2|Cxcl10|Nos2	-2	0	RNAseq
0	0	0	0	1	0	0	0	0	0	0	0	-3.3	0	0	0	TRR00331	M00001000	1	0	TRRUST	Regulated by: Etv4	-3.3	7.1	5.2	20580	15	971	5	0.51	0.23	12444|13866|17392|17395|21813	Ccnd2|Erbb2|Mmp3|Mmp9|Tgfbr2	-2	0	RNAseq
1	0	0	0	0	0	0	0	-3.3	0	0	0	0	0	0	0	TRR01205	M10000000	1	0	TRRUST	Regulated by: Runx2	-3.3	3.2	4.3	20580	64	1089	11	1	0.3	11647|12028|15205|16854|17386|19016|19225|20750|21819|21825|22778	Alpl|Bax|Hes1|Lgals3|Mmp13|Pparg|Ptgs2|Spp1|Tg|Thbs1|Ikzf1	-2	0	RNAseq
0	1	0	0	1	0	0	0	0	-2.3	0	0	-3.3	0	0	0	TRR00238	M01001000	2	0	TRRUST	Regulated by: E2f1	-3.3	3.8	4.4	20580	50	971	9	0.93	0.31	12443|12578|13433|14119|18968|21808|22059|22070|66634	Ccnd1|Cdkn2a|Dnmt1|Fbn2|Pola1|Tgfb2|Trp53|Tpt1|Mcm8	-2	0	RNAseq
1	0	0	0	1	0	0	0	-2	0	0	0	-3.3	0	0	0	TRR00653	M10001000	2	0	TRRUST	Regulated by: Junb	-3.3	9.4	5.6	20580	9	971	4	0.41	0.21	12443|17390|20371|98932	Ccnd1|Mmp2|Foxp3|Myl9	-2	0	RNAseq
1	0	0	0	0	0	0	0	-3.2	0	0	0	0	0	0	0	TRR00990	M10000000	1	0	TRRUST	Regulated by: Nr3c1	-3.2	5.4	4.8	20580	21	1089	6	0.55	0.22	12189|12571|12642|15205|19225|22337	Brca1|Cdk6|Ch25h|Hes1|Ptgs2|Vdr	-1.9	0	RNAseq
0	0	0	0	1	0	0	0	0	0	0	0	-3	0	0	0	TRR00155	M00001000	1	0	TRRUST	Regulated by: Chd7	-3	13	5.8	20580	5	971	3	0.31	0.18	14634|16449|20666	Gli3|Jag1|Sox11	-1.8	0	RNAseq
0	0	0	0	1	0	0	0	0	0	0	0	-3	0	0	0	TRR00225	M00001000	1	0	TRRUST	Regulated by: Dnmt1	-3	13	5.8	20580	5	971	3	0.31	0.18	13433|17075|22059	Dnmt1|Epcam|Trp53	-1.8	0	RNAseq
1	1	0	0	1	0	0	0	-2.4	-2.9	0	0	-2.2	0	0	0	TRR00327	M11001000	3	0	TRRUST	Regulated by: Ets1	-2.9	3.1	3.8	20580	60	1117	10	0.9	0.28	11601|12142|12562|12978|12986|14219|14247|15368|16691|21898	Angpt2|Prdm1|Cdh5|Csf1r|Csf3r|Ccn2|Fli1|Hmox1|Krt8|Tlr4	-1.6	0	RNAseq
1	0	0	0	0	0	0	0	-2.9	0	0	0	0	0	0	0	TRR01318	M10000000	1	0	TRRUST	Regulated by: Smad6	-2.9	11	5.5	20580	5	1089	3	0.28	0.16	12394|12571|15901	Runx1|Cdk6|Id1	-1.6	0	RNAseq
0	1	0	0	0	0	0	0	0	-2.8	0	0	0	0	0	0	TRR01190	M01000000	1	0	TRRUST	Regulated by: Rela	-2.8	2.3	3.6	20580	127	1117	16	1.4	0.36	12047|12494|12524|12767|12842|13052|15894|15945|18126|18613|18654|20304|21926|21929|22160|22329	Bcl2a1d|Cd38|Cd86|Cxcr4|Col1a1|Cxadr|Icam1|Cxcl10|Nos2|Pecam1|Pgf|Ccl5|Tnf|Tnfaip3|Twist1|Vcam1	-1.6	0	RNAseq
1	0	0	0	0	0	0	0	-2.8	0	0	0	0	0	0	0	TRR01126	M10000000	1	0	TRRUST	Regulated by: Pparg	-2.8	3.3	3.9	20580	52	1089	9	0.83	0.27	11520|11770|12389|14311|18787|19225|20278|22228|26754	Plin2|Fabp4|Cav1|Cidec|Serpine1|Ptgs2|Scnn1g|Ucp2|Cops5	-1.6	0	RNAseq
0	0	0	0	1	0	0	0	0	0	0	0	-2.7	0	0	0	TRR00460	M00001000	1	0	TRRUST	Regulated by: Gtf2ird1	-2.7	11	5.2	20580	6	971	3	0.31	0.18	13386|21808|21813	Dlk1|Tgfb2|Tgfbr2	-1.5	0	RNAseq
0	0	0	0	1	0	0	0	0	0	0	0	-2.7	0	0	0	TRR01311	M00001000	1	0	TRRUST	Regulated by: Skil	-2.7	11	5.2	20580	6	971	3	0.31	0.18	11576|22059|22070	Afp|Trp53|Tpt1	-1.5	0	RNAseq
0	0	0	0	1	0	0	0	0	0	0	0	-2.7	0	0	0	TRR01475	M00001000	1	0	TRRUST	Regulated by: Tfdp1	-2.7	11	5.2	20580	6	971	3	0.31	0.18	12443|17865|22059	Ccnd1|Mybl2|Trp53	-1.5	0	RNAseq
0	1	0	0	0	0	0	0	0	-2.7	0	0	0	0	0	0	TRR00090	M01000000	1	0	TRRUST	Regulated by: Bcl3	-2.7	5.1	4.2	20580	18	1117	5	0.45	0.2	13039|15945|18034|21926|21929	Ctsl|Cxcl10|Nfkb2|Tnf|Tnfaip3	-1.5	0	RNAseq
0	1	0	0	0	0	0	0	0	-2.7	0	0	0	0	0	0	TRR01188	M01000000	1	0	TRRUST	Regulated by: Rbpj	-2.7	5.1	4.2	20580	18	1117	5	0.45	0.2	11799|12142|12575|22177|234779	Birc5|Prdm1|Cdkn1a|Tyrobp|Plcg2	-1.5	0	RNAseq
0	0	0	0	0	0	0	1	0	0	0	0	0	0	0	-2.6	TRR00822	M00000001	1	0	TRRUST	Regulated by: Mlxipl	-2.6	6.7	4.5	20580	16	772	4	0.52	0.26	14102|14732|20249|27402	Fas|Gpam|Scd1|Pdhx	-1.5	0	RNAseq
1	0	0	0	0	0	0	0	-2.6	0	0	0	0	0	0	0	TRR00094	M10000000	1	0	TRRUST	Regulated by: Bmi1	-2.6	6.3	4.3	20580	12	1089	4	0.37	0.18	12534|15364|22778|58801	Cdk1|Hmga2|Ikzf1|Pmaip1	-1.4	0	RNAseq
0	1	0	0	0	0	0	0	0	-2.5	0	0	0	0	0	0	TRR00301	M01000000	1	0	TRRUST	Regulated by: Elf1	-2.5	6.1	4.3	20580	12	1117	4	0.36	0.18	12978|14127|14247|21673	Csf1r|Fcer1g|Fli1|Dntt	-1.4	0	RNAseq
0	1	0	0	0	0	0	0	0	-2.5	0	0	0	0	0	0	TRR00618	M01000000	1	0	TRRUST	Regulated by: Ikbkb	-2.5	6.1	4.3	20580	12	1117	4	0.36	0.18	12767|15945|21926|24047	Cxcr4|Cxcl10|Tnf|Ccl19	-1.4	0	RNAseq
0	0	0	0	1	0	0	0	0	0	0	0	-2.5	0	0	0	TRR00813	M00001000	1	0	TRRUST	Regulated by: Meis2	-2.5	9.1	4.8	20580	7	971	3	0.31	0.18	12579|16669|21813	Cdkn2b|Krt19|Tgfbr2	-1.4	0	RNAseq
0	0	0	0	1	0	0	0	0	0	0	0	-2.5	0	0	0	TRR00181	M00001000	1	0	TRRUST	Regulated by: Cux1	-2.5	6.1	4.2	20580	14	971	4	0.41	0.21	17967|18591|18968|22428	Ncam1|Pdgfb|Pola1|Dctn6	-1.4	0	RNAseq
0	1	0	0	0	0	0	0	0	-2.4	0	0	0	0	0	0	TRR01368	M01000000	1	0	TRRUST	Regulated by: Stat3	-2.4	2.5	3.2	20580	81	1117	11	0.98	0.3	12142|12495|12609|12842|18126|18708|20375|21803|21926|22160|53314	Prdm1|Entpd1|Cebpd|Col1a1|Nos2|Pik3r1|Spi1|Tgfb1|Tnf|Twist1|Batf	-1.3	0	RNAseq
1	0	0	0	0	0	0	0	-2.4	0	0	0	0	0	0	0	TRR01341	M10000000	1	0	TRRUST	Regulated by: Sox4	-2.4	8.1	4.4	20580	7	1089	3	0.28	0.16	12387|14056|109624	Ctnnb1|Ezh2|Cald1	-1.3	0	RNAseq
0	1	0	0	0	0	0	0	0	-2.3	0	0	0	0	0	0	TRR01300	M01000000	1	0	TRRUST	Regulated by: Sin3a	-2.3	7.9	4.4	20580	7	1117	3	0.27	0.15	17758|18126|20586	Map4|Nos2|Smarca4	-1.3	0	RNAseq
1	0	0	0	0	0	0	0	-2.3	0	0	0	0	0	0	0	TRR01349	M10000000	1	0	TRRUST	Regulated by: Sp3	-2.3	2.4	3.1	20580	86	1089	11	1	0.3	11475|12257|13178|15364|16403|16905|18127|19225|22228|23960|107476	Acta2|Tspo|Dck|Hmga2|Itga6|Lmna|Nos3|Ptgs2|Ucp2|Oas1g|Acaca	-1.2	0	RNAseq
0	1	0	0	0	0	0	0	0	-2.2	0	0	0	0	0	0	TRR01189	M01000000	1	0	TRRUST	Regulated by: Rel	-2.2	3.6	3.4	20580	31	1117	6	0.54	0.22	12047|12609|18126|20304|21926|21929	Bcl2a1d|Cebpd|Nos2|Ccl5|Tnf|Tnfaip3	-1.2	0	RNAseq
1	0	0	0	0	0	0	0	-2.2	0	0	0	0	0	0	0	TRR00036	M10000000	1	0	TRRUST	Regulated by: Ahr	-2.2	4.1	3.5	20580	23	1089	5	0.46	0.2	14857|18104|19225|57257|239273	Gsta1|Nqo1|Ptgs2|Vav3|Abcc4	-1.2	0	RNAseq
1	0	0	0	0	0	0	0	-2.2	0	0	0	0	0	0	0	TRR01523	M10000000	1	0	TRRUST	Regulated by: Vdr	-2.2	7.1	4.1	20580	8	1089	3	0.28	0.16	12387|20750|53973	Ctnnb1|Spp1|Cyp3a41a	-1.2	0	RNAseq
0	0	0	0	1	0	0	0	0	0	0	0	-2.1	0	0	0	TRR00400	M00001000	1	0	TRRUST	Regulated by: Foxo3	-2.1	7.1	4	20580	9	971	3	0.31	0.18	12443|12444|78688	Ccnd1|Ccnd2|Nol3	-1.2	0	RNAseq
0	0	0	0	1	0	0	0	0	0	0	0	-2.1	0	0	0	TRR00787	M00001000	1	0	TRRUST	Regulated by: Maf	-2.1	7.1	4	20580	9	971	3	0.31	0.18	12444|12955|22059	Ccnd2|Cryab|Trp53	-1.2	0	RNAseq
0	1	0	0	0	0	0	0	0	-2.1	0	0	0	0	0	0	TRR00223	M01000000	1	0	TRRUST	Regulated by: Dmtf1	-2.1	6.9	4	20580	8	1117	3	0.27	0.15	11839|23871|23872	Areg|Ets1|Ets2	-1.1	0	RNAseq
0	0	1	0	0	0	0	0	0	0	-2.1	0	0	0	0	0	TRR01203	M00100000	1	0	TRRUST	Regulated by: Runx1	-2.1	7	4	20580	17	518	3	0.58	0.33	16009|59049|83430	Igfbp3|Slc22a17|Il23a	-1.1	0	RNAseq
0	1	0	0	0	0	0	0	0	-2.1	0	0	0	0	0	0	TRR01184	M01000000	1	0	TRRUST	Regulated by: Rb1	-2.1	3.8	3.3	20580	24	1117	5	0.45	0.2	11799|12575|16476|20375|30948	Birc5|Cdkn1a|Jun|Spi1|Bin1	-1.1	0	RNAseq
1	0	0	0	0	0	0	0	-2.1	0	0	0	0	0	0	0	TRR00293	M10000000	1	0	TRRUST	Regulated by: Egr1	-2.1	2.4	2.9	20580	79	1089	10	0.92	0.29	12028|13806|16478|18787|20296|20310|21825|54720|64292|433182	Bax|Eno1|Jund|Serpine1|Ccl2|Cxcl2|Thbs1|Rcan1|Ptges|Eno1b	-1.1	0	RNAseq
0	0	0	0	0	0	0	1	0	0	0	0	0	0	0	-2.1	TRR01124	M00000001	1	0	TRRUST	Regulated by: Ppara	-2.1	3.3	3.2	20580	48	772	6	0.78	0.32	11671|12683|18631|56637|57279|105349	Aldh3a2|Cidea|Pex11a|Gsk3b|Slc25a20|Akr1c18	-1.1	0	RNAseq
0	1	0	0	0	0	0	0	0	-4.2	0	0	0	0	0	0	TRR00097	M01000000	1	0	TRRUST	Regulated by: Brca1	-4.2	16	7.7	20580	9	565	4	0.71	0.35	11651|12575|17246|56150	Akt1|Cdkn1a|Mdm2|Mad2l1	-1.9	0	phosphosites
0	1	0	0	0	0	0	0	0	-4	0	0	0	0	0	0	TRR01494	M01000000	1	0	TRRUST	Regulated by: Trp53	-4	3.2	4.8	20580	173	565	15	2.7	0.68	12018|12369|12566|12575|14083|15368|16337|16598|16669|17246|17758|17988|19192|56188|56501	Bak1|Casp7|Cdk2|Cdkn1a|Ptk2|Hmox1|Insr|Klf2|Krt19|Mdm2|Map4|Ndrg1|Psme3|Fxyd1|Elf4	-1.9	0	phosphosites
0	1	0	0	0	0	0	0	0	-3.2	0	0	0	0	0	0	TRR00328	M01000000	1	0	TRRUST	Regulated by: Ets2	-3.2	7	5.1	20580	26	565	5	0.88	0.39	14247|15368|16476|16691|17246	Fli1|Hmox1|Jun|Krt8|Mdm2	-1.2	0	phosphosites
1	0	0	0	1	0	0	0	-3	0	0	0	-2	0	0	0	TRR00822	M10001000	2	0	TRRUST	Regulated by: Mlxipl	-3	8.7	5.3	20580	16	594	4	0.67	0.34	14104|14732|100705|107476	Fasn|Gpam|Acacb|Acaca	-1.1	0	phosphosites
0	1	0	0	0	0	0	0	0	-2.9	0	0	0	0	0	0	TRR00536	M01000000	1	0	TRRUST	Regulated by: Hdac1	-2.9	6.1	4.7	20580	30	565	5	0.88	0.39	12575|16476|19651|20750|83397	Cdkn1a|Jun|Rbl2|Spp1|Akap12	-1.1	0	phosphosites
0	0	1	0	0	0	0	0	0	0	-2.8	0	0	0	0	0	TRR01347	M00100000	1	0	TRRUST	Regulated by: Sp1	-2.8	2.6	3.6	20580	280	368	13	3.5	0.96	12215|13178|13601|15361|15364|16478|17295|17319|17880|17988|21816|56233|107476	Bsg|Dck|Ecm1|Hmga1|Hmga2|Jund|Met|Mif|Myh11|Ndrg1|Tgm1|Hdac7|Acaca	-0.98	0	phosphosites
1	0	0	0	0	0	1	0	-2.5	0	0	0	0	0	-2.7	0	TRR00980	M10000010	2	0	TRRUST	Regulated by: Nr1h4	-2.7	11	5.4	20580	11	495	3	0.61	0.35	12780|15242|27413	Abcc2|Hhex|Abcb11	-0.96	0	phosphosites
0	0	0	0	0	0	1	0	0	0	0	0	0	0	-2.6	0	TRR01361	M00000010	1	0	TRRUST	Regulated by: Srebf2	-2.6	10	5.1	20580	12	495	3	0.61	0.35	13112|15357|15378	Cyp3a11|Hmgcr|Hnf4a	-0.87	0	phosphosites
0	0	1	0	0	0	0	0	0	0	-2.5	0	0	0	0	0	TRR00293	M00100000	1	0	TRRUST	Regulated by: Egr1	-2.5	4.2	3.9	20580	79	368	6	1.6	0.66	15979|16478|17295|17988|19049|19211	Ifngr1|Jund|Met|Ndrg1|Ppp1r1b|Pten	-0.85	0	phosphosites
0	1	0	0	0	0	0	0	0	-2.5	0	0	0	0	0	0	TRR00944	M01000000	1	0	TRRUST	Regulated by: Nfe2l2	-2.5	4.1	3.8	20580	53	565	6	1.1	0.43	12780|14629|14857|15368|17246|18412	Abcc2|Gclc|Gsta1|Hmox1|Mdm2|Sqstm1	-0.85	0	phosphosites
0	0	0	0	1	0	0	0	0	0	0	0	-2.5	0	0	0	TRR00638	M00001000	1	0	TRRUST	Regulated by: Irf8	-2.5	6.2	4.3	20580	23	573	4	0.7	0.35	14453|16451|18015|110279	Gas2|Jak1|Nf1|Bcr	-0.85	0	phosphosites
0	0	0	0	0	0	1	0	0	0	0	0	0	0	-2.4	0	TRR00168	M00000010	1	0	TRRUST	Regulated by: Crebbp	-2.4	4.6	3.8	20580	45	495	5	1	0.45	12914|16828|17978|18044|19014	Crebbp|Ldha|Ncoa2|Nfya|Med1	-0.8	0	phosphosites
0	1	0	0	0	0	0	0	0	-2.1	0	0	0	0	0	0	TRR00315	M01000000	1	0	TRRUST	Regulated by: Ep300	-2.1	3.4	3.2	20580	65	565	6	1.1	0.43	12575|13433|15368|16367|16828|20750	Cdkn1a|Dnmt1|Hmox1|Irs1|Ldha|Spp1	-0.53	0	phosphosites

## Sheet: S3. DEPs
Table S3. 8,459 differentially expressed phosphosites (DEPs) and their clustering. The p-value was calculated by ANOVA test and p-value < 0.05 is considered significant.
	Gene name	Amino Acid	Position in protein	CTRL_PBS_average	ATP_PBS_average	CTRL_2W_average	ATP_2W_average	ANOVA_Pvalue	Mfuzz_Cluster
Srcap_T583	Srcap	T	583	15.4395	14.9676	14.8796	14.3815	0.0344077	4
Gm9774_S405	Gm9774	S	405	16.7019	17.1842	17.3196	17.3666	0.00545014	2
Pcdh7_S974	Pcdh7	S	974	11.9992	12.0887	12.7305	14.7322	0.00434773	5
Crybg1_T870	Crybg1	T	870	14.1893	13.8271	14.5858	15.0297	0.0182072	8
Crybg1_S493	Crybg1	S	493	13.5438	14.2841	14.5248	15.124	0.0340201	5
Crybg1_S490	Crybg1	S	490	13.996	14.5942	14.9651	15.213	0.0356948	2
Nrg1_S621	Nrg1	S	621	NA	10.8466	14.945	14.5373	0.0010053	2
Gm4779_S444	Gm4779	S	444	14.098	12.3604	13.4061	15.906	0.0383715	8
Fat1_S4530	Fat1	S	4530	16.8236	17.1292	17.2927	17.8122	0.000192522	5
Fat1_S4535	Fat1	S	4535	16.8168	17.1418	16.801	17.8067	0.0195256	5
Kif13b_S661	Kif13b	S	661	17.7764	17.9451	19.3968	19.146	5.15122e-05	1
Kif13b_S859	Kif13b	S	859	15.8019	15.4934	15.1234	14.8212	0.00549671	6
Kif13b_S858	Kif13b	S	858	15.2378	14.9965	14.5624	14.3751	0.0261309	6
Kif13b_S658	Kif13b	S	658	17.4301	17.4707	19.3269	18.4415	0.000313993	1
Kif13b_S1818	Kif13b	S	1818	12.3977	11.8366	14.9772	14.1993	0.0016142	1
Kif13b_T1814	Kif13b	T	1814	13.6602	12.984	16.1955	15.2425	0.00217	1
Kif13b_S1399	Kif13b	S	1399	14.7366	15.0224	15.9089	15.1348	0.0411932	1
Kif13b_T1820	Kif13b	T	1820	11.852	11.4929	14.2989	13.3031	0.00364919	1
Kif13b_S1390	Kif13b	S	1390	13.6224	14.0253	14.8149	14.0741	0.033186	1
Kif13b_S1816	Kif13b	S	1816	11.9907	11.8116	14.6725	13.4802	0.00419338	1
Trappc8_T332	Trappc8	T	332	16.6914	16.5737	18.3347	18.3772	0.000365952	1
Crybg2_S728	Crybg2	S	728	11.4981	15.4183	12.738	16.0541	0.00390101	3
Crybg2_S728	Crybg2	S	728	11.2915	15.6432	13.589	16.7803	0.0430536	3
Crybg2_S44	Crybg2	S	44	11.5415	12.643	11.0155	13.7575	0.00185514	3
Crybg2_S731	Crybg2	S	731	NA	15.1743	13.1493	16.0839	0.0323181	2
Fndc1_S653	Fndc1	S	653	20.0562	19.9872	19.4867	19.5637	0.00742171	7
Slc9a6_S687	Slc9a6	S	687	17.9931	18.3119	17.9772	17.42	0.0188762	6
Slc9a6_S700	Slc9a6	S	700	13.8805	13.3956	14.4209	14.0207	0.0400144	8
Slc9a6_S687	Slc9a6	S	687	12.7134	12.41	13.5346	13.1109	0.0466805	8
Ripor3_S22	Ripor3	S	22	14.5418	15.1311	15.5225	15.6114	0.00372177	2
Ripor3_S24	Ripor3	S	24	14.44	15.1015	15.3153	15.5457	0.0148757	2
Cul4b_T106	Cul4b	T	106	15.044	15.319	15.4682	15.6206	0.0137893	5
Cul4b_S82	Cul4b	S	82	14.135	11.3196	14.4576	14.1929	0.0406499	8
Cul4b_T109	Cul4b	T	109	13.2039	13.252	13.6541	13.7327	0.00351288	1
Zmynd8_S674	Zmynd8	S	674	16.7875	16.8561	16.3469	16.8145	0.00952914	7
Arfgef2_S276	Arfgef2	S	276	19.1914	18.4568	17.647	20.4956	0.0372906	5
Arfgef2_S1521	Arfgef2	S	1521	17.3932	17.7886	17.9238	18.3255	0.0409279	5
Arfgef2_S1518	Arfgef2	S	1518	15.9949	16.3958	16.559	17.2063	0.0147614	5
Arfgef2_S1520	Arfgef2	S	1520	16.3999	16.7812	16.9141	17.3793	0.020635	5
Arfgef2_S214	Arfgef2	S	214	14.7266	13.7615	14.2617	13.9988	0.0368611	4
Arfgef2_S1535	Arfgef2	S	1535	13.3761	13.7064	14.1229	14.8049	0.00165873	5
Arfgef2_S1532	Arfgef2	S	1532	13.3761	13.7064	14.1229	14.8049	0.00165873	5
Bptf_S1388	Bptf	S	1388	17.5175	17.2343	17.0475	17.1245	0.0298627	7
Bptf_S1312	Bptf	S	1312	15.9437	15.6147	15.6317	14.9812	0.00832588	4
Bptf_S1302	Bptf	S	1302	15.6139	15.0037	15.1928	15.3223	0.0134472	4
Tanc2_S1549	Tanc2	S	1549	16.2496	15.6626	16.7217	16.303	0.023544	8
Tanc2_S1462	Tanc2	S	1462	12.1652	11.3224	12.9508	12.4187	0.0230511	8
Tanc2_Y1458	Tanc2	Y	1458	12.0615	11.0444	12.7827	12.4286	0.0061636	8
Tanc2_S1742	Tanc2	S	1742	11.1682	10.6304	13.056	11.5124	0.0436594	8
Fam171a2_T787	Fam171a2	T	787	14.4558	14.4168	13.5991	14.5283	0.0279342	3
Fam171a2_S788	Fam171a2	S	788	14.1918	14.3481	13.5055	14.501	0.00303532	3
Gpatch8_S1039	Gpatch8	S	1039	17.343	17.6616	17.7035	17.9549	0.00111853	5
Gpatch8_S648	Gpatch8	S	648	12.9276	13.0942	13.7178	14.2889	0.00233877	5
Gpatch8_T650	Gpatch8	T	650	13.0393	13.3538	13.7821	14.2812	0.00391626	5
Osbpl7_S267	Osbpl7	S	267	14.9419	16.4221	15.6651	16.7373	0.000528223	3
Kiaa1522_S543	Kiaa1522	S	543	17.8854	17.9443	18.4745	18.9918	0.0161461	5
Kiaa1522_T183	Kiaa1522	T	183	16.9287	16.7641	18.3011	18.4014	0.0182569	1
Kiaa1522_S909	Kiaa1522	S	909	17.0304	16.5979	17.555	17.6604	0.0108456	8
Kiaa1522_S445	Kiaa1522	S	445	15.7677	15.6052	17.2615	17.1757	0.0397111	1
Kiaa1522_S610	Kiaa1522	S	610	13.5663	12.5832	14.6931	16.1819	0.00232996	5
Kiaa1522_T98	Kiaa1522	T	98	14.699	15.1537	14.3794	14.1629	0.00882637	7
Kiaa1522_S96	Kiaa1522	S	96	14.2249	14.5605	13.7267	13.0932	0.0148958	6
Kiaa1522_S407	Kiaa1522	S	407	14.0762	15.0197	14.5395	15.1994	0.0266502	3
Kiaa1522_S402	Kiaa1522	S	402	14.1354	14.9898	14.5174	15.1691	0.0170817	3
Kiaa1522_S106	Kiaa1522	S	106	13.4087	12.7031	11.5856	11.55	0.0261694	6
Kiaa1522_S812	Kiaa1522	S	812	15.2815	14.8697	17.9119	16.7351	0.00260902	1
Kiaa1522_S337	Kiaa1522	S	337	13.7378	13.6298	16	15.7845	0.0101068	1
Kiaa1522_S349	Kiaa1522	S	349	11.5861	NA	14.365	12.07	0.0204286	8
Kiaa1522_S356	Kiaa1522	S	356	10.7155	7.22748	12.631	12.1545	0.000421329	8
Kiaa1522_S349	Kiaa1522	S	349	12.4927	8.83742	14.2434	13.7429	0.000370777	8
Kiaa1522_T363	Kiaa1522	T	363	12.1208	NA	13.6238	13.1115	0.00116671	8
Kiaa1522_S350	Kiaa1522	S	350	11.0862	NA	12.5767	12.1162	0.00163369	8
Kiaa1522_S352	Kiaa1522	S	352	10.787	NA	12.6435	12.1933	0.000132484	8
Ptprf_S1290	Ptprf	S	1290	13.3786	14.7261	14.6024	13.3333	0.0100197	2
Ptprf_S1296	Ptprf	S	1296	13.206	14.5922	14.4404	13.1916	0.0118037	2
Fyb2_S585	Fyb2	S	585	13.5569	16.0018	15.1226	15.8634	4.07178e-05	2
Fyb2_S581	Fyb2	S	581	13.5757	15.9997	15.1253	15.8489	4.16041e-05	2
Szt2_S3230	Szt2	S	3230	9.53447	NA	13.6495	14.1583	0.000489278	8
Szt2_S3226	Szt2	S	3226	9.88992	NA	13.6495	14.1583	0.00269639	8
Kiaa1109_T2598	Kiaa1109	T	2598	14.5651	15.0911	15.4167	15.3675	0.0211269	2
Kiaa1109_S4124	Kiaa1109	S	4124	13.9749	13.9322	13.4262	14.796	0.0140304	3
Kiaa1109_S3562	Kiaa1109	S	3562	13.0517	13.5428	14.1901	14.519	0.000508908	5
Kiaa1109_S3653	Kiaa1109	S	3653	14.1371	13.4803	13.6059	14.9817	0.0282633	8
Kiaa1109_S3636	Kiaa1109	S	3636	12.3706	13.0086	13.8716	12.9657	0.0367912	1
Sh3pxd2b_S528	Sh3pxd2b	S	528	12.3588	14.4074	14.9888	14.8331	0.0143979	2
Sh3pxd2b_S551	Sh3pxd2b	S	551	12.0601	13.3638	14.7228	15.8337	0.00774865	5
Arhgap27_S458	Arhgap27	S	458	15.8202	16.6921	16.128	16.1033	0.00475851	3
Arhgap27_S462	Arhgap27	S	462	15.6926	16.5807	16.0205	16.0719	0.00788777	3
Arhgap27_S459	Arhgap27	S	459	14.8571	15.7553	15.386	15.3812	0.000931786	3
Arhgap27_T464	Arhgap27	T	464	14.5595	15.812	15.303	15.0243	0.00313922	3
Arhgap27_S458	Arhgap27	S	458	16.0724	17.3914	16.897	16.5858	0.00152115	2
Arhgap27_S462	Arhgap27	S	462	15.4936	16.7996	16.3313	15.9995	0.00413822	2
Arhgap27_S459	Arhgap27	S	459	15.4762	16.7676	16.3111	15.9508	0.00152603	2
Ccdc120_S357	Ccdc120	S	357	0.0323353	13.4365	16.0416	15.7511	0.000660105	2
Ccdc120_S355	Ccdc120	S	355	NA	13.5457	16.0319	15.3854	0.00419438	2
Ccdc120_T614	Ccdc120	T	614	NA	13.2775	16.5633	16.3786	0.0124783	2
Bclaf3_S205	Bclaf3	S	205	14.6375	15.0108	14.6481	15.0705	0.0198153	3
Ckap5_T1863	Ckap5	T	1863	13.3294	13.4788	12.8243	12.2211	0.0345764	6
Ckap5_S1861	Ckap5	S	1861	13.3116	13.4866	12.7759	12.2415	0.0239683	6
Ckap5_Y1860	Ckap5	Y	1860	13.1005	13.3352	12.5228	12.1861	0.0224578	7
Camsap1_S1407	Camsap1	S	1407	13.0848	15.5174	14.6616	14.9935	0.00480896	2
Camsap1_T559	Camsap1	T	559	17.8649	17.9798	18.1634	18.6193	0.00900463	5
Lzts3_T675	Lzts3	T	675	16.2535	15.6378	15.2899	15.5376	0.0158792	7
Lzts3_S673	Lzts3	S	673	15.8953	15.5807	15.144	15.4466	0.00746864	7
Lzts3_T677	Lzts3	T	677	15.7226	14.9893	14.7662	14.9634	0.020112	4
Tprn_S457	Tprn	S	457	16.3451	15.6828	16.8798	16.8358	0.0135665	8
Entr1_S241	Entr1	S	241	13.4067	12.5458	12.4851	11.5564	0.0184848	4
Entr1_S238	Entr1	S	238	13.4055	12.5495	12.4389	11.5273	0.0160435	6
Man1b1_S102	Man1b1	S	102	18.1576	18.1629	18.9175	18.8102	0.0116395	1
Pnpla7_S341	Pnpla7	S	341	18.9502	19.2767	19.2724	18.8425	0.0497631	6
Map7d1_S552	Map7d1	S	552	19.6744	19.8275	19.8477	20.2625	0.0114131	5
Map7d1_S548	Map7d1	S	548	19.8596	20.02	20.0179	20.4332	0.0183134	5
Map7d1_S544	Map7d1	S	544	20.33	20.4859	20.4971	20.9038	0.0153492	5
Map7d1_T554	Map7d1	T	554	19.6706	19.8257	19.8442	20.2409	0.0147746	5
Map7d1_S544	Map7d1	S	544	17.6945	17.634	17.954	18.0578	0.0452928	1
Map7d1_S548	Map7d1	S	548	17.3341	17.278	17.6033	17.7244	0.0478172	1
Map7d1_S401	Map7d1	S	401	18.0415	17.8185	18.828	18.4678	0.0144856	1
Map7d1_S114	Map7d1	S	114	16.4558	16.9274	16.7323	17.1441	0.00688007	2
Map7d1_T121	Map7d1	T	121	15.4558	15.2836	16.9666	17.2252	0.000589844	1
Map7d1_S114	Map7d1	S	114	15.9831	16.4107	16.1765	16.6273	0.00818336	3
Map7d1_S127	Map7d1	S	127	11.2026	9.2262	13.2059	12.8588	0.00401715	8
Map7d1_S125	Map7d1	S	125	9.92188	5.66587	12.4912	12.3788	0.0305772	8
Chd7_S2548	Chd7	S	2548	16.3844	16.2898	15.6823	15.7725	0.0162727	7
Chd7_S1872	Chd7	S	1872	13.0275	12.5733	11.4993	11.1387	0.0394426	7
Ppp1r3d_S25	Ppp1r3d	S	25	11.8416	12.7229	14.0083	14.7144	0.00469978	5
Ppp1r3d_S58	Ppp1r3d	S	58	12.8665	13.6989	13.9786	15.1672	0.000834891	5
Ppp1r3d_S52	Ppp1r3d	S	52	12.3347	13.458	13.3556	14.6778	0.00627031	5
Ppp1r3d_S54	Ppp1r3d	S	54	10.7877	10.4561	12.4365	13.0975	0.0438831	5
Dcaf10_S57	Dcaf10	S	57	15.2201	15.3666	15.7609	16.0883	0.0334427	5
Dcaf10_S100	Dcaf10	S	100	15.2796	15.2811	15.7617	15.6833	0.0138832	1
Dcaf10_T87	Dcaf10	T	87	14.0528	14.0325	14.4128	14.4299	0.00614027	1
Dcaf10_S91	Dcaf10	S	91	13.3229	13.4783	14.0666	13.9614	0.00252463	1
Ptpn3_S421	Ptpn3	S	421	14.4108	13.197	13.4489	14.2922	0.0169867	8
Rap1gap_S499	Rap1gap	S	499	11.4701	13.0942	14.4946	15.4512	1.72825e-05	5
Rap1gap_S441	Rap1gap	S	441	NA	NA	13.8717	15.0351	0.0337941	1
Rap1gap_S484	Rap1gap	S	484	NA	NA	10.2838	11.5697	0.0383721	1
Shroom2_Y966	Shroom2	Y	966	17.2416	18.2237	19.1091	19.5273	0.0123287	2
Shroom2_Y933	Shroom2	Y	933	18.1074	17.5887	16.7708	17.0037	0.00190236	7
Shroom2_S285	Shroom2	S	285	16.9244	16.4806	17.4524	17.3012	0.0442422	8
Shroom2_S935	Shroom2	S	935	17.6322	17.0743	16.1659	16.463	0.00181287	7
Shroom2_T739	Shroom2	T	739	15.1208	15.1966	14.6042	12.4572	0.0320751	6
Shroom2_S957	Shroom2	S	957	16.9204	17.9904	18.926	19.373	0.0139365	2
Shroom2_S330	Shroom2	S	330	15.2606	14.5461	17.1035	16.4708	0.0035932	1
Shroom2_S318	Shroom2	S	318	15.3569	14.6436	17.2096	16.5762	0.00349574	1
Shroom2_S219	Shroom2	S	219	10.804	10.8849	13.6118	13.5859	0.00825075	1
Shroom2_S213	Shroom2	S	213	10.9998	10.6007	13.6403	13.4417	0.00443357	1
Shroom2_S330	Shroom2	S	330	17.3824	17.4225	19.0342	19.1661	1.82003e-06	1
Shroom2_S332	Shroom2	S	332	11.3323	11.7496	13.3249	12.7112	0.000427178	1
Shroom2_S217	Shroom2	S	217	11.1997	11.2037	13.9503	13.8912	0.000906252	1
Shroom2_T220	Shroom2	T	220	7.92584	8.85927	11.9335	11.6524	0.000841043	1
Ubr4_S2897	Ubr4	S	2897	16.8365	16.9986	16.0163	16.8385	0.0221048	7
Ubr4_S619	Ubr4	S	619	15.2072	13.6868	14.9917	16.2446	0.00181578	8
Ubr4_S2892	Ubr4	S	2892	14.368	15.8193	14.9859	14.2209	0.00883685	7
Ubr4_S178	Ubr4	S	178	13.7624	14.6061	14.8176	14.6586	0.00168063	2
Ubr4_S3857	Ubr4	S	3857	15.674	14.1079	16.1351	14.1424	0.0379989	4
Ubr4_S620	Ubr4	S	620	14.5394	13.6337	14.9076	16.348	0.000762657	8
Mdn1_S4827	Mdn1	S	4827	15.8876	16.1568	15.5976	15.4669	0.00935455	7
Tpx2_S737	Tpx2	S	737	10.2055	13.7278	15.7186	16.1575	0.00275622	2
Klhdc7a_S361	Klhdc7a	S	361	19.6205	18.9234	19.6927	19.5307	0.0271971	8
Klhdc7a_T94	Klhdc7a	T	94	17.3673	16.3127	17.1601	16.5958	0.0138612	4
Klhdc7a_S99	Klhdc7a	S	99	14.898	13.5214	13.8132	12.7588	0.01653	4
Klhdc7a_Y98	Klhdc7a	Y	98	15.9128	14.5142	14.8057	13.7658	0.0180347	4
Klhdc7a_S89	Klhdc7a	S	89	14.902	13.4824	13.775	12.759	0.0192439	4
Klhdc7a_Y98	Klhdc7a	Y	98	17.4085	16.3748	17.1917	16.6212	0.0183212	4
Fmnl2_S171	Fmnl2	S	171	17.7403	17.3153	17.989	17.5241	0.0038154	8
Skt_S353	Skt	S	353	15.474	15.0885	17.0729	16.6045	0.000245977	1
Skt_S169	Skt	S	169	11.0908	11.985	13.2924	12.9894	0.0109622	1
Ralgps1_S298	Ralgps1	S	298	13.8216	13.7692	13.1243	14.1668	0.045595	3
Baz2b_T1200	Baz2b	T	1200	13.8566	14.3395	13.7963	13.9981	0.00758422	3
Baz2b_T1202	Baz2b	T	1202	13.0858	13.5916	13.0043	13.2696	0.0127023	3
Prr5l_S29	Prr5l	S	29	14.0755	14.4541	14.6151	14.8402	0.0166698	5
Prr5l_S28	Prr5l	S	28	13.8182	14.1376	14.3372	14.5067	0.0146991	5
Rabgap1_S503	Rabgap1	S	503	13.7038	13.7873	12.9773	12.6946	0.0375419	6
Gpr155_S835	Gpr155	S	835	17.6972	15.7935	16.6807	15.5726	1.02509e-05	4
Gpr155_S839	Gpr155	S	839	17.8528	16.3636	17.4599	16.1102	2.26623e-05	4
Gpr155_S635	Gpr155	S	635	14.3346	12.8232	13.2377	11.3545	0.00522193	4
Atxn7l3_S281	Atxn7l3	S	281	15.3059	15.6788	15.3147	15.701	0.0286873	3
Atxn7l3_S283	Atxn7l3	S	283	14.1897	14.512	14.1663	14.6212	0.00268239	3
Arid1a_S384	Arid1a	S	384	12.9461	10.466	12.8569	13.8643	0.00888849	8
Arid1a_S383	Arid1a	S	383	12.8383	10.466	13.0376	14.7615	0.00992473	8
Kalrn_T1881	Kalrn	T	1881	11.3041	12.8772	13.0748	11.6757	0.0309388	2
Uhrf1bp1l_S418	Uhrf1bp1l	S	418	15.7803	14.9929	15.4293	15.0685	0.0189722	4
Uhrf1bp1l_S1020	Uhrf1bp1l	S	1020	14.1292	14.091	13.3184	13.2179	0.0245431	7
Dennd5b_S178	Dennd5b	S	178	19.1529	18.6654	18.9831	18.1084	0.0229436	4
Dennd5b_T185	Dennd5b	T	185	16.7321	16.2243	16.4152	14.4445	0.021363	4
Ccdc9b_T146	Ccdc9b	T	146	12.454	13.0912	12.9811	14.2962	0.0185236	5
Ralgapa2_S486	Ralgapa2	S	486	17.7641	18.0155	18.3767	18.3061	0.0129431	1
Ralgapa2_S696	Ralgapa2	S	696	16.2269	16.4527	17.1526	17.4885	0.00204731	5
Ralgapa2_S694	Ralgapa2	S	694	16.0294	16.2711	16.9642	17.2924	0.00208303	5
Ralgapa2_Y1346	Ralgapa2	Y	1346	13.5023	14.2484	13.4286	13.131	0.012	7
Ralgapa2_S1349	Ralgapa2	S	1349	13.4996	14.2484	13.4286	13.131	0.0118647	7
Ralgapa2_S1341	Ralgapa2	S	1341	13.4163	14.2373	13.35	13.0727	0.00416092	7
Ralgapa2_T1357	Ralgapa2	T	1357	13.2682	13.9542	13.1602	12.8847	0.0154095	7
Ralgapa2_T715	Ralgapa2	T	715	12.9947	12.1618	16.298	16.5784	0.00163444	1
Odf2_S821	Odf2	S	821	12.6421	12.1897	11.6444	11.4231	0.0481257	6
Phf11_S17	Phf11	S	17	13.8777	16.5368	17.1497	17.5241	0.000353994	2
Phrf1_S864	Phrf1	S	864	16.644	17.021	18.0209	18.4014	0.00153431	5
Dennd4c_S1274	Dennd4c	S	1274	20.1732	20.0454	20.3037	19.3162	0.01331	4
Dennd4c_S1272	Dennd4c	S	1272	20.1293	20.0263	20.2803	19.2485	0.0119731	4
Dennd4c_T973	Dennd4c	T	973	20.2437	19.5284	19.8627	19.2585	0.00443389	4
Dennd4c_S971	Dennd4c	S	971	19.7489	19.0253	19.3679	18.7534	0.00469762	4
Dennd4c_T966	Dennd4c	T	966	19.425	18.6884	19.0132	18.4639	0.00425429	4
Dennd4c_S1321	Dennd4c	S	1321	17.9159	17.8909	19.0208	18.685	0.0035217	1
Dennd4c_S1221	Dennd4c	S	1221	11.9974	12.2826	14.2983	13.9047	0.0045823	1
Dennd4c_S1310	Dennd4c	S	1310	15.1601	14.6507	15.6365	15.6455	0.00830821	8
Dennd4c_T973	Dennd4c	T	973	13.7718	15.1631	13.3415	16.047	0.010661	3
Arhgap31_S464	Arhgap31	S	464	11.3483	10.9889	11.5907	12.3264	0.0184725	5
Dpy19l1_S22	Dpy19l1	S	22	23.039	23.0847	22.5753	22.5566	0.0354447	7
Dpy19l1_S23	Dpy19l1	S	23	22.3607	22.4128	21.9915	21.9005	0.0353912	7
Dpy19l1_S31	Dpy19l1	S	31	21.1797	21.1657	20.5497	20.2964	0.0329138	6
Pfkfb3_T492	Pfkfb3	T	492	17.843	17.3671	18.3331	17.8539	0.0341695	8
Pfkfb3_S507	Pfkfb3	S	507	15.4809	14.9435	14.848	13.6636	0.00414485	6
Pfkfb3_T127	Pfkfb3	T	127	13.1728	14.4596	13.7986	13.3124	0.0418561	3
Hbb-bs_S53	Hbb-bs	S	53	17.9405	17.878	18.797	17.964	0.0188999	8
Hbb-bs_S81	Hbb-bs	S	81	8.87159	8.30884	10.8769	10.5403	0.0197871	8
Tmem238_S130	Tmem238	S	130	15.6497	15.3159	16.4919	16.853	0.00607661	1
Tmem238_T128	Tmem238	T	128	15.412	14.9732	16.265	16.6559	0.00112147	1
Tmem238_S124	Tmem238	S	124	16.4964	16.6253	17.496	17.463	0.0225579	1
Tmem238_T128	Tmem238	T	128	13.7296	13.6808	14.3952	14.9541	0.0208812	5
Tmem238_S124	Tmem238	S	124	14.4664	14.266	15.1886	15.6407	0.00894957	1
Tmem238_S130	Tmem238	S	130	13.1082	12.6463	13.8845	14.2204	0.0069852	8
Usp36_S903	Usp36	S	903	12.3172	11.8989	10.8673	11.1838	0.0423592	7
Chd3_S1651	Chd3	S	1651	14.9889	15.4617	14.5595	15.1115	0.0117275	3
Chd3_T767	Chd3	T	767	14.2213	14.4625	13.1554	14.0212	0.00672943	7
Chd3_S1657	Chd3	S	1657	13.4627	14.2296	12.3098	13.7149	0.00601882	3
Chd3_S1653	Chd3	S	1653	13.4627	14.2296	12.3098	13.7149	0.00601882	3
Chd3_S765	Chd3	S	765	14.2555	14.6575	13.3444	13.8059	0.0187304	7
Chd3_S1657	Chd3	S	1657	13.0274	13.9072	12.8095	13.6194	0.0349589	3
Vps13d_S2128	Vps13d	S	2128	12.0436	13.1376	15.1798	15.1727	0.000197763	1
Vps13d_S1569	Vps13d	S	1569	14.6945	13.5221	14.5041	13.6487	0.0454443	4
Vps13d_S664	Vps13d	S	664	12.8564	14.0374	12.218	11.9104	0.0286381	7
Vps13d_S3803	Vps13d	S	3803	11.8776	13.3205	11.5725	12.8455	0.00678617	3
Zcchc7_S117	Zcchc7	S	117	13.299	12.942	12.2098	10.8441	0.000342115	6
Zcchc7_T120	Zcchc7	T	120	13.2295	12.8066	11.8779	11.26	0.00781234	6
Zcchc7_S121	Zcchc7	S	121	13.036	12.6368	11.8834	10.4054	0.0269618	6
Nhsl2_S573	Nhsl2	S	573	12.522	13.5416	14.7163	14.696	0.0334059	1
Nhsl2_S497	Nhsl2	S	497	12.8789	13.2226	13.5053	14.3921	0.00760014	5
Nhsl2_T284	Nhsl2	T	284	12.007	12.4646	13.0627	13.3676	0.0250797	5
Usp24_S1940	Usp24	S	1940	13.1241	3.91938	0.750269	12.0154	0.00723907	7
Usp24_S1296	Usp24	S	1296	19.1074	18.8345	19.5195	18.5598	0.0267185	4
Tmem245_S16	Tmem245	S	16	18.6698	18.6607	19.6623	19.2153	0.0267981	1
Tmem245_S12	Tmem245	S	12	18.7159	18.6909	19.7005	19.2532	0.025539	1
Tmem245_S329	Tmem245	S	329	17.8778	18.0145	19.0802	18.7918	0.00186863	1
Tmem245_T331	Tmem245	T	331	17.3855	17.5256	18.5574	18.3359	0.00333026	1
Tmem245_S12	Tmem245	S	12	16.7192	16.1977	17.0272	17.6334	0.0227415	8
Tmem245_S327	Tmem245	S	327	15.552	15.9228	16.5147	16.8487	0.000936425	5
Tmem245_S323	Tmem245	S	323	16.2212	16.573	17.1729	17.5183	0.00127787	5
Tmem245_T331	Tmem245	T	331	14.7581	15.0761	15.6939	16.0711	0.00229388	5
Tmem245_S323	Tmem245	S	323	13.2169	13.3845	15.1678	15.1246	0.00385203	1
Tmem245_S21	Tmem245	S	21	13.6269	12.9922	14.3427	13.9024	0.0125037	8
Dlgap4_S973	Dlgap4	S	973	18.1857	18.2527	18.775	18.1684	0.0113744	1
Dlgap4_S977	Dlgap4	S	977	18.1836	18.2489	18.7736	18.1633	0.0108212	1
Dlgap4_S716	Dlgap4	S	716	11.6438	NA	12.3698	12.4009	0.0286884	8
Uhrf1bp1_S1098	Uhrf1bp1	S	1098	18.5508	18.9789	19.5328	19.3042	0.000903271	1
Uhrf1bp1_S1095	Uhrf1bp1	S	1095	17.8387	18.2997	18.7843	18.6067	0.00361452	1
Uhrf1bp1_T1093	Uhrf1bp1	T	1093	18.0983	18.513	19.0465	18.818	0.00459174	1
Uhrf1bp1_S1098	Uhrf1bp1	S	1098	16.1488	16.2328	16.5742	16.5212	0.0217427	1
Uhrf1bp1_S433	Uhrf1bp1	S	433	15.3367	15.1294	17.6883	17.3759	0.00288556	1
Arhgap42_T725	Arhgap42	T	725	15.1267	15.6827	16.0669	15.5025	0.0108756	2
Arhgap42_S726	Arhgap42	S	726	13.7896	14.396	14.8027	14.1247	0.023822	2
Arhgap42_S720	Arhgap42	S	720	14.119	13.1721	14.101	12.91	0.00868259	4
Arhgap42_S718	Arhgap42	S	718	13.9574	12.9339	13.9501	12.591	0.00624641	4
Phf3_T385	Phf3	T	385	16.2386	16.2976	14.8056	14.7166	0.00364676	7
Phf3_T367	Phf3	T	367	16.2446	16.2748	14.8067	14.7073	0.00328864	7
Phf3_Y388	Phf3	Y	388	16.0937	16.0161	14.8481	14.3657	0.0045303	6
Ythdc2_S1274	Ythdc2	S	1274	13.4368	13.6327	14.6212	14.052	0.00981937	1
Otud4_S1017	Otud4	S	1017	16.3853	16.3186	15.9681	15.7046	0.00111867	6
Otud4_S1016	Otud4	S	1016	15.9217	15.6683	14.9405	14.7647	0.00288299	6
Unc13d_S149	Unc13d	S	149	16.1421	16.3613	16.8201	17.0542	0.0488616	5
Otud7b_S467	Otud7b	S	467	17.9625	18.4288	18.6661	18.9572	0.00722998	5
Otud7b_S464	Otud7b	S	464	17.022	17.6275	17.7649	18.0833	0.00915247	2
Otud7b_S460	Otud7b	S	460	17.7948	18.2685	18.3644	18.5286	0.014401	2
Otud7b_S471	Otud7b	S	471	16.8577	17.4776	17.8041	18.3322	0.0347327	5
Otud7b_S471	Otud7b	S	471	16.7565	17.0468	17.2756	17.2302	0.0493272	2
Otud7b_S467	Otud7b	S	467	16.346	16.6574	16.8561	16.8393	0.0475376	2
Otud7b_S475	Otud7b	S	475	15.9088	16.1833	16.4682	16.404	0.0430138	1
Otud7b_S476	Otud7b	S	476	15.7487	16.0483	16.2835	16.2363	0.0369256	2
Otud7b_S449	Otud7b	S	449	13.682	14.2316	14.4005	14.5104	0.0142378	2
Otud7b_T451	Otud7b	T	451	13.6745	14.1965	14.3923	14.5048	0.0154715	2
Otud7b_S104	Otud7b	S	104	4.79294	4.23105	13.9799	13.393	0.0289123	1
Otud7b_S100	Otud7b	S	100	4.2553	7.38327	15.0125	14.4515	0.0140129	1
Otud7b_S105	Otud7b	S	105	0.477872	6.65865	14.02	13.4937	0.00410138	2
Otud7b_S105	Otud7b	S	105	12.1175	12.021	14.1344	13.2714	0.0407817	1
Abcc3_S903	Abcc3	S	903	21.1528	20.8586	21.5888	19.8688	0.000820588	4
Abcc3_S904	Abcc3	S	904	21.1236	20.8228	21.5717	19.8401	0.000855383	4
Abcc3_S906	Abcc3	S	906	19.6608	18.7383	20.0212	18.9031	0.00146516	8
Abcc3_S903	Abcc3	S	903	19.5277	18.8692	20.0496	18.8517	0.00281911	8
Abcc3_S904	Abcc3	S	904	19.4143	18.7088	19.9101	18.6969	0.00305178	4
Abcc3_S907	Abcc3	S	907	19.3245	18.3683	19.6796	18.6055	0.00145444	8
Abcc3_S906	Abcc3	S	906	18.8047	18.2538	18.7817	17.6269	0.00352417	4
Abcc3_S1137	Abcc3	S	1137	11.0577	5.46223	15.9504	15.2892	0.0381341	1
Abcc3_S907	Abcc3	S	907	17.907	16.9242	17.6037	16.991	0.00499998	4
Abcc3_S923	Abcc3	S	923	14.2768	13.8492	15.899	15.1371	0.0116674	1
Ppfia1_S692	Ppfia1	S	692	14.7525	15.2787	14.9573	15.831	1.90656e-05	3
Ppfia1_S1236	Ppfia1	S	1236	12.6003	NA	15.1004	16.3911	0.0124909	8
Ppfia1_S690	Ppfia1	S	690	11.8683	12.5625	14.0556	14.5744	0.0185555	1
Ppfia1_T1223	Ppfia1	T	1223	11.1867	11.661	13.9671	14.4006	0.0442948	1
Plxnb2_S1574	Plxnb2	S	1574	15.864	15.7962	15.4394	15.4772	0.0146357	7
Plxnb2_S1248	Plxnb2	S	1248	12.1253	14.6199	15.721	14.9398	7.06957e-05	2
Cyp2a22_S130	Cyp2a22	S	130	NA	NA	13.5581	12.0859	0.00710818	1
Dock5_T1807	Dock5	T	1807	18.4135	17.8373	18.5497	18.3378	0.0326339	8
Dock5_S1656	Dock5	S	1656	9.70123	11.2655	11.7915	11.8029	0.0483487	2
Pdzd8_S515	Pdzd8	S	515	16.8757	16.9033	17.667	17.4469	0.0362822	1
Pdzd8_S490	Pdzd8	S	490	11.1659	12.3221	12.2327	13.1491	0.0253073	2
Osbpl8_S14	Osbpl8	S	14	19.4088	19.5256	19.127	19.2127	0.0208353	7
Osbpl8_S810	Osbpl8	S	810	14.5999	14.1829	12.4852	12.7228	0.0139813	7
Osbpl8_S65	Osbpl8	S	65	13.7702	13.4283	14.8161	14.7756	0.00375734	1
Osbpl8_S305	Osbpl8	S	305	12.8039	12.7736	12.3014	10.869	0.0200618	6
Tmf1_S324	Tmf1	S	324	15.9266	16.6279	16.9671	16.8187	0.0015694	2
Mfap1a_S116	Mfap1a	S	116	16.9587	16.9922	16.1819	16.3383	0.0243481	7
Zbed6_S381	Zbed6	S	381	16.4334	16.711	16.0068	16.2409	0.0185666	7
Zbed6_S383	Zbed6	S	383	16.4112	16.7119	15.9966	16.2459	0.0171304	7
Mtx3_S284	Mtx3	S	284	17.3353	16.718	17.7964	17.5133	0.0106193	8
Ccnyl1_S352	Ccnyl1	S	352	17.9718	18.3284	18.3404	18.6502	0.00215275	5
Ccnyl1_S350	Ccnyl1	S	350	9.92688	10.7183	13.018	17.5159	0.0483215	5
Exoc3l2_S100	Exoc3l2	S	100	17.4169	16.7704	17.2968	16.9383	0.0360958	4
Exoc3l2_S143	Exoc3l2	S	143	16.2186	12.8875	13.9201	15.5647	0.0166092	8
Samd1_S150	Samd1	S	150	16.6581	16.6572	16.1912	16.5289	0.000998843	7
Safb_S366	Safb	S	366	23.3059	23.3167	23.0128	22.9385	0.00349734	7
Safb_S24	Safb	S	24	19.5659	19.245	19.0308	18.7631	0.00785869	6
Safb_T26	Safb	T	26	19.507	19.1843	18.9711	18.6913	0.00708465	6
Safb_S21	Safb	S	21	19.4924	19.1624	18.9267	18.6209	0.00518358	6
Safb_T28	Safb	T	28	19.4255	19.0837	18.8653	18.5532	0.00555173	6
Safb_S227	Safb	S	227	16.8168	16.898	15.9556	16.2073	5.51103e-05	7
Safb_S235	Safb	S	235	17.2651	17.3591	16.3512	16.5737	0.00104106	7
Safb_S623	Safb	S	623	15.7825	15.8958	15.5022	16.3533	0.0199924	3
Arhgef26_S390	Arhgef26	S	390	19.9997	19.6744	19.6757	19.4855	0.047727	4
Arhgef26_S221	Arhgef26	S	221	16.8745	16.3879	17.3162	16.4324	0.0208369	8
Arhgef26_S112	Arhgef26	S	112	17.2501	16.3017	16.9847	16.8645	0.0379889	8
Arhgef26_S420	Arhgef26	S	420	13.3551	14.6126	15.5445	15.393	0.012173	2
Ccdc6_S233	Ccdc6	S	233	17.4352	17.937	14.0498	18.116	0.000543817	3
Ccdc6_T342	Ccdc6	T	342	14.4636	14.0649	16.5373	16.8376	0.00333364	1
Ccdc6_S367	Ccdc6	S	367	9.74971	12.0639	13.7734	13.1827	0.0375545	1
Ccdc6_S344	Ccdc6	S	344	14.5357	14.667	16.5251	16.762	0.000883672	1
Ccdc6_S344	Ccdc6	S	344	11.7001	12.1789	14.6793	14.4845	0.00719859	1
Ccdc6_S45	Ccdc6	S	45	10.8008	11.5244	11.7139	12.135	0.00176217	5
Fam124a_S392	Fam124a	S	392	13.4535	13.82	16.0289	15.498	0.000381241	1
Fam124a_S422	Fam124a	S	422	9.87281	9.97319	13.5423	13.5573	0.000288427	1
Bin2_T407	Bin2	T	407	15.8813	16.5383	17.3846	17.2843	0.000720247	1
Bin2_S430	Bin2	S	430	15.6039	15.2672	16.2632	16.381	0.0386506	1
Piezo1_S1646	Piezo1	S	1646	14.7615	15.3868	15.7262	15.9308	0.0143958	2
Dgkd_S725	Dgkd	S	725	11.7855	12.1757	13.9749	14.0518	0.044038	5
Fga_S383	Fga	S	383	11.7151	12.5197	12.8803	13.4221	0.000452395	5
Fga_S307	Fga	S	307	15.1057	14.6143	15.8444	16.3393	0.0137797	8
Fga_S283	Fga	S	283	14.2036	14.1763	14.4695	15.6008	0.025517	5
Fga_S319	Fga	S	319	13.1714	13.038	14.5358	14.952	0.0207442	1
Ces2g_S234	Ces2g	S	234	13.0512	12.4255	13.1496	12.5092	0.0305264	4
Mki67_S2423	Mki67	S	2423	11.9083	14.3899	15.7286	16.8161	6.02797e-05	2
Mki67_S2424	Mki67	S	2424	11.4534	13.9495	15.3449	16.4947	1.52792e-05	5
Mki67_S2397	Mki67	S	2397	10.7659	13.3329	14.3388	15.1413	0.00553723	2
Mki67_S212	Mki67	S	212	8.63296	NA	9.31033	13.2021	0.0188682	8
Mki67_S517	Mki67	S	517	11.2097	14.8253	15.1012	16.1116	0.000878044	2
Mki67_S2425	Mki67	S	2425	11.4772	13.9523	15.1004	16.2592	0.00285514	2
Mki67_S2392	Mki67	S	2392	10.667	13.8141	14.6804	15.6071	0.000649628	2
Mki67_S2649	Mki67	S	2649	14.4169	13.7497	12.9305	14.2403	0.0163432	7
Golgb1_S2655	Golgb1	S	2655	17.3768	17.9356	16.343	16.8565	0.0353056	7
Golgb1_S2766	Golgb1	S	2766	12.3254	12.8791	13.098	13.0279	0.0315432	2
Golgb1_S546	Golgb1	S	546	13.598	13.3469	13.1429	12.7058	0.0183761	6
Rasal2_S788	Rasal2	S	788	14.1518	12.4217	13.4111	12.1794	0.023379	4
Rasal2_S786	Rasal2	S	786	12.9175	11.2996	12.2162	10.9261	0.0289915	4
Mcc_S469	Mcc	S	469	16.9229	16.4345	16.6371	16.3995	0.0347107	4
Mcc_S889	Mcc	S	889	14.6892	14.237	14.6642	13.4788	0.0343841	4
Mcc_T887	Mcc	T	887	14.6882	14.1962	14.6454	13.4777	0.0303257	4
Dip2c_S5	Dip2c	S	5	13.0824	12.6234	12.4547	12.3783	0.0180302	6
Dip2c_T264	Dip2c	T	264	12.3232	10.5534	12.617	11.4388	0.00885633	8
Rsf1_S608	Rsf1	S	608	15.76	15.8185	15.4845	15.5506	0.0125378	7
Rsf1_Y1285	Rsf1	Y	1285	12.6188	12.2262	12.0267	12.2774	0.0423443	7
Rsf1_S1286	Rsf1	S	1286	12.9793	14.2225	12.4977	13.7288	0.019996	3
Fam98c_S129	Fam98c	S	129	21.6732	20.8274	20.8882	20.2215	0.000557589	4
Fam98c_S128	Fam98c	S	128	20.9152	20.2892	20.3605	19.7071	0.000107254	4
Lmo7_S1020	Lmo7	S	1020	19.4684	19.2657	19.0045	19.1084	0.0435679	7
Lmo7_S1010	Lmo7	S	1010	18.322	18.1989	17.9251	18.1777	0.0499138	7
Lmo7_T927	Lmo7	T	927	13.075	13.6935	15.9437	16.2482	0.000426625	1
Lmo7_S1476	Lmo7	S	1476	12.7645	14.2932	14.5455	14.3569	0.013236	2
Ap1ar_T225	Ap1ar	T	225	17.3004	17.7863	18.6675	18.5997	8.53349e-05	1
Ap1ar_S27	Ap1ar	S	27	13.6879	14.7104	15.1556	15.812	0.000586775	5
Setd1a_S531	Setd1a	S	531	9.63226	NA	NA	12.9145	0.0163168	8
Setd1a_S530	Setd1a	S	530	9.63226	NA	NA	12.9145	0.0163168	8
Nbeal1_S2668	Nbeal1	S	2668	15.3609	16.0287	16.8014	16.4838	0.0019032	1
Nbeal1_S2669	Nbeal1	S	2669	15.3647	16.0208	16.7976	16.4803	0.00176088	1
Nbeal1_S2676	Nbeal1	S	2676	11.765	12.949	13.9262	13.6998	0.00517736	2
Nbeal1_S2673	Nbeal1	S	2673	12.239	13.1117	14.2201	14.0086	0.00413643	1
Chd2_S1365	Chd2	S	1365	15.6407	15.7799	15.3309	15.1553	0.0127041	7
Scaf11_T412	Scaf11	T	412	15.7936	16.0267	15.2601	15.6056	0.0406589	7
Scaf11_S823	Scaf11	S	823	10.933	11.5286	10.1107	12.3285	0.0465904	3
Herc1_S1491	Herc1	S	1491	18.3488	18.2876	18.4728	17.7925	0.00714859	4
Herc1_S2710	Herc1	S	2710	13.7755	14.0717	14.4028	14.8164	0.0173365	5
Herc1_S2704	Herc1	S	2704	14.697	14.7769	15.3177	15.6974	0.0243333	5
Herc1_T2699	Herc1	T	2699	14.3237	14.4008	14.9452	15.265	0.0455078	5
Herc1_S2703	Herc1	S	2703	12.5445	12.8193	13.1553	13.7093	0.0102818	5
Tns1_S792	Tns1	S	792	22.0769	22.0185	21.6094	21.2857	0.0393829	6
Tns1_S790	Tns1	S	790	22.0725	22.0154	21.6048	21.2799	0.0401599	6
Tns1_S1346	Tns1	S	1346	21.8156	21.9387	21.3767	21.4987	0.0439783	7
Tns1_S1535	Tns1	S	1535	22.0437	22.3118	21.5374	21.6002	0.00118466	7
Tns1_T1537	Tns1	T	1537	21.7495	22.0032	21.2515	21.2866	0.00161369	7
Tns1_S1346	Tns1	S	1346	20.8095	21.1679	20.38	20.3859	0.0076945	7
Tns1_T1343	Tns1	T	1343	19.812	20.1704	19.3832	19.3907	0.00741549	7
Tns1_T1341	Tns1	T	1341	19.7813	20.1417	19.3541	19.3672	0.00806729	7
Tns1_S836	Tns1	S	836	19.5762	19.8674	19.0927	19.0471	0.00090608	7
Tns1_S899	Tns1	S	899	19.4574	19.331	19.1264	18.3301	0.0269636	6
Tns1_S897	Tns1	S	897	19.4296	19.3139	19.1045	18.313	0.0282582	6
Tns1_T1009	Tns1	T	1009	18.3469	19.091	18.1456	18.4086	0.00323991	3
Tns1_T1008	Tns1	T	1008	18.3466	19.091	18.1456	18.4086	0.0032345	3
Tns1_T1015	Tns1	T	1015	18.3042	19.0482	18.1109	18.3775	0.00318907	3
Tns1_S1054	Tns1	S	1054	19.5361	19.7826	19.037	18.7799	0.000111137	7
Tns1_S1010	Tns1	S	1010	17.9328	18.6779	17.7184	17.9975	0.00440342	3
Tns1_S1070	Tns1	S	1070	18.7732	18.5736	17.8025	17.4367	0.00333229	6
Tns1_T1482	Tns1	T	1482	16.9323	17.7352	17.1974	17.8459	0.0161217	3
Tns1_S1062	Tns1	S	1062	18.0523	18.5577	17.7798	17.807	0.0177911	7
Tns1_S1118	Tns1	S	1118	17.4818	17.7288	16.8142	17.2009	0.0350173	7
Tns1_S1013	Tns1	S	1013	16.0428	16.7839	15.844	16.0802	0.00139249	3
Tns1_S1468	Tns1	S	1468	16.6076	17.4237	16.9508	17.928	0.00725203	3
Tns1_S1461	Tns1	S	1461	15.2456	16.083	15.6381	16.6332	0.012079	3
Tns1_S1599	Tns1	S	1599	15.9345	16.2481	15.4484	15.5355	0.00215967	7
Tns1_T1602	Tns1	T	1602	15.5924	16.0682	15.1993	15.3374	0.00653517	7
Tns1_T854	Tns1	T	854	15.2861	15.6135	14.9649	14.3048	0.000801511	6
Tns1_S1070	Tns1	S	1070	17.419	17.3216	16.5481	16.2875	0.0401032	6
Tns1_S1054	Tns1	S	1054	17.1464	17.1422	16.76	16.4675	0.0419332	6
Tns1_S851	Tns1	S	851	14.8841	15.1669	14.5587	13.8786	0.000583977	6
Tns1_S844	Tns1	S	844	14.8752	15.1496	14.5587	13.8855	0.000739273	6
Tns1_S847	Tns1	S	847	14.8318	15.1129	14.5093	13.912	0.00105776	6
Tns1_S1525	Tns1	S	1525	15.4406	15.7479	15.2397	14.6596	0.0349977	6
Tns1_Y1499	Tns1	Y	1499	14.5575	14.934	14.3871	13.9748	0.0304764	7
Tns1_S173	Tns1	S	173	15.7384	15.384	15.1482	13.9161	0.0340035	6
Tns1_S169	Tns1	S	169	14.1953	13.861	13.5912	12.4077	0.0248011	6
Tns1_T166	Tns1	T	166	14.1926	13.867	13.5903	12.3399	0.0271905	6
Tns1_S1463	Tns1	S	1463	16.0484	16.8851	16.4094	17.4268	0.00866355	3
Tns1_S616	Tns1	S	616	10.7526	11.0699	11.1471	12.6773	0.0236347	5
Tex264_S238	Tex264	S	238	18.9851	19.6213	18.8723	18.4388	0.0171831	7
Tex264_T237	Tex264	T	237	18.8473	19.4895	18.7508	18.3081	0.0152031	7
Tex264_T240	Tex264	T	240	11.8041	12.5285	10.0046	9.60432	0.00389538	7
Tex264_S238	Tex264	S	238	11.8041	12.5285	10.0046	9.60432	0.00389538	7
Atad2b_S82	Atad2b	S	82	17.9815	18.0619	17.5609	17.5547	0.0322131	7
Atad2b_S941	Atad2b	S	941	16.7759	17.5447	16.7106	17.3322	0.00773504	3
Irf2bp2_S169	Irf2bp2	S	169	20.5085	20.7825	20.8722	20.9764	0.00842582	2
Irf2bp2_S445	Irf2bp2	S	445	16.0955	15.8054	16.7608	16.7063	0.02114	8
Irf2bp2_S389	Irf2bp2	S	389	12.6333	10.3539	13.0698	14.2652	0.00683356	8
Irf2bp2_S378	Irf2bp2	S	378	11.3116	9.08364	11.6424	13.1389	0.00209232	8
Abcc4_T646	Abcc4	T	646	16.4425	16.731	18.4656	18.7278	0.00140317	1
Abcc4_T648	Abcc4	T	648	15.3103	15.5099	17.3002	17.5442	0.000965917	1
Abcc4_T646	Abcc4	T	646	12.5158	13.4213	15.8699	16.1287	0.0101159	1
Abcc4_T642	Abcc4	T	642	12.1415	12.9916	15.4505	15.7553	0.00993771	1
Abcc4_S655	Abcc4	S	655	11.2433	NA	13.9265	14.6856	0.00148105	8
Kank1_Y324	Kank1	Y	324	19.2709	18.7135	19.6503	19.418	0.018116	8
Kank1_S325	Kank1	S	325	19.2603	18.699	19.6169	19.4039	0.0201516	8
Kank1_S323	Kank1	S	323	19.0529	18.4999	19.4269	19.1975	0.0171751	8
Kank1_S885	Kank1	S	885	13.9045	13.2822	12.5312	11.5014	0.0409854	6
Ice1_S1820	Ice1	S	1820	16.5209	16.2731	15.8625	15.5109	0.00824334	6
Mideas_T707	Mideas	T	707	10.8596	12.4296	12.6249	12.7806	0.00376373	2
Cep350_S2221	Cep350	S	2221	15.6173	15.4406	15.1698	15.1069	0.0121471	6
Cep350_T1969	Cep350	T	1969	13.8518	13.538	13.2262	13.262	0.0225046	6
Cep350_S1962	Cep350	S	1962	13.8408	13.5408	13.2259	13.2612	0.0243723	6
Wdr25_S12	Wdr25	S	12	15.7312	17.2612	16.4076	17.2545	0.01013	3
Wdr25_Y7	Wdr25	Y	7	15.0338	16.5028	15.7592	16.4448	0.0196453	3
Wdr25_S10	Wdr25	S	10	14.1692	15.9465	14.9024	16.0191	0.0228272	3
Akap13_S1892	Akap13	S	1892	18.5623	19.1119	19.0109	18.9422	0.0427218	2
Akap13_T1893	Akap13	T	1893	18.4438	19.0144	18.8988	18.8287	0.0467013	2
Akap13_S2692	Akap13	S	2692	17.6854	18.1824	18.5049	18.976	0.015816	5
Akap13_S2525	Akap13	S	2525	14.2917	15.6626	16.1331	16.0369	0.00251333	2
Akap13_S2527	Akap13	S	2527	14.292	15.6272	16.1279	16.0338	0.00258395	2
Akap13_S1839	Akap13	S	1839	15.6667	15.9432	16.2199	17.2054	0.00139675	5
Akap13_S1253	Akap13	S	1253	13.4849	14.0673	14.667	15.0704	0.00284259	5
Akap13_T2374	Akap13	T	2374	14.3473	14.1255	14.7514	12.7439	0.0055884	4
Akap13_S1812	Akap13	S	1812	10.9928	12.7981	14.2929	15.0888	0.00172775	5
Akap13_S1819	Akap13	S	1819	11.2292	12.7961	14.234	15.0516	0.00194948	5
Akap13_S1820	Akap13	S	1820	11.9833	13.0257	14.4404	15.2152	0.00256015	5
C2cd2_T426	C2cd2	T	426	18.7578	18.2242	18.4457	18.1237	0.0302532	4
C2cd2_T430	C2cd2	T	430	18.7042	18.177	18.3876	18.0762	0.0302255	4
C2cd2_S514	C2cd2	S	514	9.50998	4.96105	13.7484	13.7393	0.0284481	1
Nup153_S603	Nup153	S	603	18.73	19.4604	19.4335	18.1097	0.042813	6
Nup153_S335	Nup153	S	335	16.1329	15.699	15.9002	15.6131	0.0299203	4
Nup153_S334	Nup153	S	334	15.9153	15.5039	15.7042	15.3889	0.0392876	4
Nup153_S331	Nup153	S	331	16.0362	15.2202	15.7048	14.9216	0.0308969	4
Nup153_S699	Nup153	S	699	12.3118	13.6755	13.6641	13.611	0.00160464	2
Pi4ka_S263	Pi4ka	S	263	19.5575	18.7837	19.9511	19.1717	0.00995891	8
Pi4ka_S260	Pi4ka	S	260	19.6912	18.9128	20.1046	19.3122	0.0125221	8
Pi4ka_S265	Pi4ka	S	265	18.9143	18.1683	19.3494	18.5439	0.0122467	8
Pi4ka_S263	Pi4ka	S	263	18.1564	17.5008	18.1974	17.5547	0.0202135	4
Pi4ka_S260	Pi4ka	S	260	18.2646	17.6364	18.3411	17.8496	0.0130871	4
Pi4ka_S1439	Pi4ka	S	1439	18.4322	17.5505	18.1706	17.9152	0.0290911	4
Pi4ka_T258	Pi4ka	T	258	17.8127	17.1984	17.9301	17.3202	0.00447833	4
Pi4ka_T258	Pi4ka	T	258	17.9809	16.9599	18.3443	17.5687	0.0043656	8
Pi4ka_S262	Pi4ka	S	262	17.5657	16.9055	17.6493	17.2414	0.0120677	8
Pi4ka_S259	Pi4ka	S	259	17.4175	16.8589	17.8901	17.091	0.0152387	8
Pi4ka_S262	Pi4ka	S	262	17.4225	16.7452	17.8849	17.0781	0.0202713	8
Zbtb21_S1031	Zbtb21	S	1031	17.1687	17.2395	16.7092	16.4775	0.0198343	7
Zbtb21_T1033	Zbtb21	T	1033	17.1687	17.2395	16.7071	16.4775	0.0195523	7
Ankrd11_S1799	Ankrd11	S	1799	14.1895	14.0742	14.1102	13.5102	0.0442574	6
Arid1b_S449	Arid1b	S	449	13.6801	13.2695	13.5572	14.182	0.0102494	8
Acacb_S212	Acacb	S	212	17.5392	16.3036	18.2951	17.876	0.0137972	8
Acacb_S212	Acacb	S	212	16.9621	16.0369	17.9662	17.5924	0.00757887	8
Acacb_S190	Acacb	S	190	15.059	14.7407	16.2927	15.7596	0.0388472	1
Acacb_S198	Acacb	S	198	14.4412	13.9889	16.0295	15.4741	0.00557552	1
Acacb_T188	Acacb	T	188	14.1601	13.4828	15.145	15.1695	0.00184438	8
Acacb_S630	Acacb	S	630	8.78441	10.8835	10.7026	11.0053	0.0242851	2
Acacb_T134	Acacb	T	134	11.8361	11.794	15.3361	15.5552	0.0353559	1
Acacb_S165	Acacb	S	165	13.5515	13.6457	15.6067	17.7539	0.0135843	5
Acacb_S164	Acacb	S	164	11.4143	11.9449	13.9649	16.06	0.0298971	5
Acacb_S170	Acacb	S	170	11.6085	13.0914	13.1669	15.5465	0.0227234	5
Acacb_S154	Acacb	S	154	13.8357	14.3508	15.0426	17.3583	0.0335563	5
Acacb_S159	Acacb	S	159	12.2992	14.4128	14.4616	16.2716	0.00765693	5
Rnf213_S274	Rnf213	S	274	12.9231	13.6452	14.6337	15.9597	0.0218104	5
Rnf213_S2234	Rnf213	S	2234	13.6902	14.3631	13.9651	14.5106	0.0407815	3
Rnf213_T46	Rnf213	T	46	10.7178	11.3816	12.2395	13.1222	0.00437496	5
Dsp_S2221	Dsp	S	2221	21.0579	21.9608	21.7505	21.9225	0.00288093	2
Dsp_S55	Dsp	S	55	16.2053	17.1114	17.04	18.058	0.0208891	5
Nolc1_S626	Nolc1	S	626	21.8774	21.6508	21.2575	20.9506	0.00196418	6
Nolc1_S563	Nolc1	S	563	20.5767	20.3819	19.6862	19.908	0.00551948	7
Setd2_S131	Setd2	S	131	15.2035	15.2088	14.6356	15.1401	0.0124741	7
Setd2_T616	Setd2	T	616	16.4598	16.2191	16.0005	15.9251	0.0468041	6
Setd2_S618	Setd2	S	618	15.9961	15.7388	15.5541	15.4192	0.0425994	6
Setd2_S624	Setd2	S	624	17.7202	17.4396	17.2678	17.1607	0.0367119	6
Setd2_T124	Setd2	T	124	14.1536	14.2032	13.6248	14.3345	0.000945136	3
Setd2_S890	Setd2	S	890	15.2534	14.78	14.5937	14.337	0.0263741	6
Setd2_T892	Setd2	T	892	13.9529	13.3408	12.935	13.1496	0.0462301	6
Setd2_S324	Setd2	S	324	10.9843	15.027	12.8313	14.6633	0.0245531	3
Setd2_S322	Setd2	S	322	10.9843	15.027	12.8313	14.6633	0.0245531	3
Ythdc1_T148	Ythdc1	T	148	15.7486	14.132	14.3992	16.2011	0.0142008	8
Ythdc1_S146	Ythdc1	S	146	16.3949	14.6543	15.0614	16.8899	0.00850669	8
Ahnak_S217	Ahnak	S	217	18.023	19.4213	18.3192	19.3337	0.000874372	3
Ahnak_S211	Ahnak	S	211	17.2231	18.4176	18.4016	19.2527	0.000678718	2
Ahnak_S94	Ahnak	S	94	17.7153	18.6077	18.0096	19.126	0.0291402	3
Ahnak_S5555	Ahnak	S	5555	17.7251	19.2258	18.1718	18.9153	0.00293626	3
Ahnak_S5525	Ahnak	S	5525	18.354	20.1268	18.7371	19.3979	0.000667522	3
Ahnak_S5522	Ahnak	S	5522	17.5372	19.3324	17.9548	18.66	0.000618761	3
Ahnak_S5525	Ahnak	S	5525	17.4987	19.0452	17.6756	18.4811	0.0148341	3
Ahnak_T219	Ahnak	T	219	17.4177	18.8153	17.6328	18.7192	0.00134475	3
Ahnak_S213	Ahnak	S	213	17.3062	18.5798	17.2374	19.3108	0.000576218	3
Ahnak_S5519	Ahnak	S	5519	17.2736	19.0137	17.5907	18.206	0.000638978	3
Ahnak_S5518	Ahnak	S	5518	18.2158	19.9569	18.5429	19.1491	0.000691181	3
Ahnak_S5522	Ahnak	S	5522	17.3242	18.8838	17.4826	18.3071	0.0161602	3
Ahnak_S5504	Ahnak	S	5504	17.3942	18.819	17.6936	18.7087	0.00128712	3
Ahnak_T220	Ahnak	T	220	17.1391	18.5523	17.3832	18.4389	0.00123078	3
Ahnak_S4890	Ahnak	S	4890	16.9319	17.9739	17.641	18.6823	0.00336416	2
Ahnak_T5605	Ahnak	T	5605	16.1182	18.0291	17.2953	18.3498	0.000161243	2
Ahnak_S5607	Ahnak	S	5607	16.267	18.1987	17.473	18.5538	0.00014241	2
Ahnak_S5512	Ahnak	S	5512	16.0176	17.4578	16.9518	17.8798	0.000360491	2
Ahnak_S110	Ahnak	S	110	16.0353	17.3255	16.9049	16.72	0.00200005	2
Ahnak_S217	Ahnak	S	217	16.7888	18.1775	17.7746	18.5914	0.00316991	2
Ahnak_S211	Ahnak	S	211	16.4019	17.699	17.4126	18.0708	0.0142687	2
Ahnak_S5596	Ahnak	S	5596	13.9593	16.1086	16.2363	17.5055	0.00028253	2
Ahnak_S5623	Ahnak	S	5623	14.6658	16.7589	15.9633	16.9987	1.49892e-05	2
Ahnak_S5510	Ahnak	S	5510	14.594	16.1603	15.6399	16.5878	0.000110555	2
Ahnak_S893	Ahnak	S	893	12.4766	15.9539	15.2184	16.8299	0.000387535	2
Ahnak_T5590	Ahnak	T	5590	13.5698	15.7416	15.2294	16.6792	0.000123551	2
Ahnak_T219	Ahnak	T	219	14.4038	15.9994	15.549	16.535	0.00228273	2
Ahnak_S1321	Ahnak	S	1321	14.634	15.9129	16.069	16.2902	0.00195054	2
Ahnak_T5567	Ahnak	T	5567	12.3466	14.5916	14.5077	16.3751	0.00110583	5
Ahnak_T220	Ahnak	T	220	13.6025	15.0852	14.515	15.825	0.00646468	2
Ahnak_S213	Ahnak	S	213	15.8914	17.4744	16.9304	18.0654	0.0013885	2
Ahnak_T205	Ahnak	T	205	13.9543	15.168	15.2304	15.1616	0.0317807	2
Ahnak_T5569	Ahnak	T	5569	11.5965	14.1254	14.0826	15.9806	0.0016541	5
Ahnak_S2948	Ahnak	S	2948	13.7291	14.847	14.9577	15.2249	0.0058163	2
Ahnak_S3090	Ahnak	S	3090	9.52692	12.5952	14.2477	15.4793	0.00756162	5
Ahnak_T5567	Ahnak	T	5567	14.3788	16.7653	15.9478	16.5526	0.00273736	2
Ahnak_S222	Ahnak	S	222	12.0186	13.9338	13.8749	14.8384	0.0119532	2
Ahnak_S5563	Ahnak	S	5563	12.6627	16.478	15.3698	16.2983	0.00323663	2
Ahnak_T5569	Ahnak	T	5569	11.6643	15.3651	14.1585	15.0026	0.00531567	2
Ahnak_S4648	Ahnak	S	4648	12.0173	14.6204	13.3831	13.3801	0.00122027	3
Ahnak_S5416	Ahnak	S	5416	0.307099	1.03756	13.7137	13.9367	3.4038e-09	1
Ahnak_S4238	Ahnak	S	4238	10.4099	11.5817	11.6197	12.4444	0.0467071	2
Ahnak_T4950	Ahnak	T	4950	12.9702	15.8297	14.7835	15.2516	0.0102949	2
Ahnak_S3088	Ahnak	S	3088	NA	12.5956	14.2299	15.463	0.00758251	2
Ahnak_S5333	Ahnak	S	5333	8.84994	11.6607	13.2434	14.224	0.0108366	2
Ahnak_S576	Ahnak	S	576	11.2752	12.1335	12.888	14.3065	0.0151081	5
Ahnak_S5536	Ahnak	S	5536	10.0884	12.7714	10.2389	12.1546	0.037981	3
Ahnak_S5557	Ahnak	S	5557	11.4419	8.13743	10.165	9.50519	0.0444829	4
Ahnak_S5101	Ahnak	S	5101	12.9793	15.4637	16.2387	16.8827	0.00126868	2
Ahnak_S5518	Ahnak	S	5518	14.5377	15.7544	14.0293	14.1629	0.0137006	7
Ahnak_S5536	Ahnak	S	5536	13.1914	15.1176	15.0191	16.9034	0.0017201	2
Ahnak_S5535	Ahnak	S	5535	12.2123	13.1982	13.1137	15.774	0.0139027	5
Ahnak_S5414	Ahnak	S	5414	8.78894	5.44718	13.866	13.9933	0.0199867	1
Ahnak_S5536	Ahnak	S	5536	11.8857	14.2102	12.9946	14.123	0.017952	3
Ahnak_S3022	Ahnak	S	3022	9.80505	12.9121	11.4086	12.227	0.00373977	3
Ahnak_S5099	Ahnak	S	5099	13.6489	15.2355	14.8244	17.4585	0.000433568	5
Myo1e_T1010	Myo1e	T	1010	18.5171	17.4962	17.8796	16.5637	0.00611065	4
Myo1e_S1008	Myo1e	S	1008	18.1109	17.0957	17.4727	16.1661	0.00517015	4
Myo1e_S1001	Myo1e	S	1001	17.5688	16.5641	16.9349	15.638	0.00761564	4
Myo1e_S1013	Myo1e	S	1013	16.6569	15.6695	16.0221	14.7513	0.00598747	4
Myo1e_S1004	Myo1e	S	1004	16.1265	15.1094	15.5026	14.3806	0.0160723	4
Myo1e_T1002	Myo1e	T	1002	16.1265	15.1094	15.5026	14.3806	0.0160723	4
Srsf11_T353	Srsf11	T	353	16.5584	16.8502	17.5525	17.2387	0.0082453	1
Srsf11_S477	Srsf11	S	477	18.8526	18.8639	19.2683	19.6817	0.00187847	5
Plekha5_S1243	Plekha5	S	1243	18.4629	18.3504	18.6099	19.135	0.0316853	5
Plekha5_S417	Plekha5	S	417	16.3681	16.547	17.3166	17.3451	0.0183889	1
Plekha5_T445	Plekha5	T	445	14.8169	14.6085	15.2167	16.0458	0.00272044	5
Plekha5_T415	Plekha5	T	415	12.0326	12.6221	13.9063	13.8059	0.0421515	1
Plekha5_S1103	Plekha5	S	1103	9.99955	9.99087	11.5753	12.2923	0.00620957	1
Bod1l_S2920	Bod1l	S	2920	14.0823	14.2959	13.6061	13.3241	0.0483432	7
Bod1l_S240	Bod1l	S	240	12.7031	13.5106	13.4738	12.9904	0.0333728	2
Bod1l_S2554	Bod1l	S	2554	11.7097	11.9841	11.9026	12.6247	0.0321066	5
Ttc7b_S160	Ttc7b	S	160	16.3202	15.1193	16.0901	15.4697	0.00170377	4
Ttc7b_T161	Ttc7b	T	161	15.865	14.8866	15.5827	14.6563	0.0149116	4
Ttc7b_S162	Ttc7b	S	162	15.8519	14.3749	15.4128	14.7737	0.00842279	4
Ttc7b_S681	Ttc7b	S	681	14.1081	14.1772	14.5395	13.875	0.0499322	4
Ttc7b_S677	Ttc7b	S	677	13.2805	11.5874	13.7794	14.8406	0.0307515	8
Ttc7b_S678	Ttc7b	S	678	11.1287	NA	12.3305	13.6542	0.00335351	8
Utrn_T268	Utrn	T	268	15.5732	15.2744	15.2564	16.0473	0.0247619	5
Akap11_S241	Akap11	S	241	15.3593	15.9164	15.8384	15.9345	0.00377894	2
Akap11_S244	Akap11	S	244	15.3527	15.9118	15.8243	15.9318	0.00345338	2
Akap11_S1163	Akap11	S	1163	15.7978	15.9597	15.3383	15.1201	0.0125813	7
Akap11_S1161	Akap11	S	1161	15.3689	15.2715	14.7702	14.7201	0.0224138	7
Akap11_S1101	Akap11	S	1101	14.0043	14.1592	13.5618	13.2149	0.0393832	6
Zc3h13_T363	Zc3h13	T	363	15.7626	16.2146	16.0919	16.8138	0.0365733	5
Zc3h13_S265	Zc3h13	S	265	14.7397	15.1532	15.1223	15.8249	0.0478609	5
Zc3h13_T263	Zc3h13	T	263	14.7397	15.1532	15.1223	15.8249	0.0478609	5
Arhgef5_S593	Arhgef5	S	593	18.3135	18.3873	19.0666	19.0542	0.0169104	1
Arhgef5_S1110	Arhgef5	S	1110	16.5142	17.1236	17.7144	17.8493	0.000147584	5
Arhgef5_S169	Arhgef5	S	169	14.4174	15.6065	17.0507	17.1622	0.000129451	5
Arhgef5_S1029	Arhgef5	S	1029	11.3652	12.4297	15.3272	15.4534	0.00891927	5
Arhgef5_S319	Arhgef5	S	319	14.6636	15.2629	15.4124	15.9239	0.00170091	5
Arhgef5_S760	Arhgef5	S	760	12.9628	13.3784	14.9552	15.3319	0.00247804	5
Arhgef5_S953	Arhgef5	S	953	12.9697	14.7666	16.5573	16.674	1.21412e-05	5
Arhgef5_T172	Arhgef5	T	172	12.5177	13.1333	14.2297	14.2472	0.00125204	1
Arhgef5_S173	Arhgef5	S	173	11.8923	12.8574	14.2256	14.3574	0.000381923	5
Arhgef5_S756	Arhgef5	S	756	13.2594	13.1909	15.0477	14.6276	0.0325869	1
Arhgef5_S1110	Arhgef5	S	1110	10.4983	NA	13.2846	10.0177	0.0176619	8
Arhgef5_S1101	Arhgef5	S	1101	11.4396	NA	14.0637	11.03	0.0230889	8
Arhgef5_S1109	Arhgef5	S	1109	NA	NA	12.7728	10.0283	0.0335243	1
Rnf169_S390	Rnf169	S	390	14.8691	15.0533	14.533	12.4751	0.0317252	6
Rnf169_S326	Rnf169	S	326	14.1105	13.4408	13.291	13.0081	0.0229379	4
Numa1_S1739	Numa1	S	1739	22.3474	22.2224	21.9509	21.8128	0.0177385	6
Numa1_S1742	Numa1	S	1742	18.6176	18.2329	18.0625	17.8063	0.00218745	6
Numa1_S398	Numa1	S	398	17.3519	17.3903	16.7472	16.7798	0.00165186	7
Numa1_S1835	Numa1	S	1835	16.1721	16.9641	15.1014	16.283	0.0191404	3
Numa1_T1836	Numa1	T	1836	16.1722	16.967	15.111	16.2739	0.0192726	3
Numa1_S187	Numa1	S	187	14.01	14.2891	14.1176	13.7667	0.030601	6
Nav2_S1301	Nav2	S	1301	17.9855	18.059	18.45	18.6955	0.0130775	5
Nav2_T1303	Nav2	T	1303	17.2595	17.2703	17.7525	18.1633	0.00501601	5
Nav2_S1173	Nav2	S	1173	16.0164	16.4109	17.2117	17.3117	0.029256	1
Nav2_T1172	Nav2	T	1172	15.5024	15.9001	16.6629	16.7507	0.0300016	1
Nav2_S1795	Nav2	S	1795	15.0295	15.1011	14.8167	14.673	0.0446128	6
Nav2_S1800	Nav2	S	1800	15.0295	15.1011	14.8167	14.673	0.0446111	6
Nav2_S1457	Nav2	S	1457	14.6866	14.6922	13.2781	13.4722	0.032063	7
Nav2_S1457	Nav2	S	1457	14.255	14.2601	12.8026	13.3071	0.0321308	7
Nav2_T890	Nav2	T	890	11.1506	10.6302	11.987	12.4832	0.0491393	8
Nav2_S437	Nav2	S	437	NA	11.3193	12.1682	13.3118	0.0460154	2
Nav2_S1813	Nav2	S	1813	11.1929	10.8589	12.3858	10.863	0.028376	8
Dnajc21_Y275	Dnajc21	Y	275	18.9795	18.7587	18.4994	17.987	0.00943296	6
Dnajc21_S283	Dnajc21	S	283	19.0807	18.8521	18.599	18.2034	0.00710436	6
Dennd4a_S1225	Dennd4a	S	1225	16.8892	16.8336	18.1703	17.8042	0.000102741	1
Dennd4a_S1151	Dennd4a	S	1151	17.4592	17.1386	18.3528	17.9493	0.0184212	8
Dennd4a_S1154	Dennd4a	S	1154	16.8836	16.5544	17.7786	17.3214	0.0184135	8
Dennd4a_S1020	Dennd4a	S	1020	15.9763	14.4231	16.189	15.8751	0.00633997	8
Dennd4a_S1411	Dennd4a	S	1411	14.9153	15.0216	14.5568	13.7162	0.0320701	6
Dennd4a_S1296	Dennd4a	S	1296	12.7564	12.3918	13.2229	12.7429	0.0300575	8
Dennd4a_S1306	Dennd4a	S	1306	12.2783	11.8265	12.9974	12.4453	0.0479341	8
Dennd4a_S1053	Dennd4a	S	1053	10.7051	9.58264	13.4565	13.8713	0.00104303	1
Dennd4a_S1282	Dennd4a	S	1282	13.6035	12.9802	15.127	14.6439	0.00102318	8
Dennd4a_S1283	Dennd4a	S	1283	13.6154	12.6228	15.0997	14.6307	0.000931021	8
Dennd4a_S732	Dennd4a	S	732	9.53119	11.9887	13.8257	12.8401	0.00107727	2
Smim13_S61	Smim13	S	61	20.7748	20.2472	19.6913	19.1509	0.00473355	6
Smim13_S59	Smim13	S	59	20.2766	19.7421	19.1875	18.6501	0.00487071	6
Smim13_T63	Smim13	T	63	20.1267	19.5901	19.0344	18.4938	0.00486612	6
Smim13_T48	Smim13	T	48	19.1794	18.6604	18.1006	17.5704	0.00457241	6
Smim13_S59	Smim13	S	59	17.3453	16.7221	15.7934	15.4465	3.19784e-05	6
Smim13_T48	Smim13	T	48	17.1489	16.5264	15.8345	15.2313	0.000363088	6
Smim13_S50	Smim13	S	50	17.1489	16.5264	15.8345	15.2312	0.000362709	6
Smim13_S61	Smim13	S	61	16.9915	16.4924	15.8709	15.3078	0.000330094	6
Smim13_T63	Smim13	T	63	17.0535	16.2142	15.3054	15.1612	0.000194191	6
Kidins220_S918	Kidins220	S	918	15.3513	16.0737	16.4024	16.281	0.00094105	2
Kidins220_T1705	Kidins220	T	1705	13.8706	14.7214	15.4302	15.3789	0.0232819	2
Kidins220_S1549	Kidins220	S	1549	12.1969	12.3903	11.7333	13.3424	0.0264607	3
Pwwp2b_S225	Pwwp2b	S	225	13.2258	14.3709	13.0732	14.2349	0.0454687	3
R3hdm1_S881	R3hdm1	S	881	17.281	17.4784	17.5137	17.6362	0.0212571	2
R3hdm1_T879	R3hdm1	T	879	17.2366	17.329	17.3	17.5596	0.0148775	5
Dlg5_S1263	Dlg5	S	1263	13.5638	12.7877	13.8624	13.0989	0.0353153	8
Dlg5_S1264	Dlg5	S	1264	13.1691	12.5182	13.8252	13.018	0.0194111	8
Cald1_S619	Cald1	S	619	16.935	17.6135	18.9864	18.6215	0.00132156	1
Cald1_S764	Cald1	S	764	17.2156	17.3061	18.7159	18.7621	0.00495653	1
Cald1_S155	Cald1	S	155	16.8045	16.8808	17.6578	17.2771	0.0423449	1
Cald1_T766	Cald1	T	766	16.0217	15.9272	17.3414	17.0502	0.0219497	1
Cald1_S632	Cald1	S	632	14.3624	14.6627	16.7176	16.5927	2.88678e-05	1
Cald1_S129	Cald1	S	129	13.8196	14.8042	16.8862	16.0435	0.00144488	1
Cald1_S131	Cald1	S	131	13.5569	14.5268	16.7445	15.9179	0.00174972	1
Cald1_S734	Cald1	S	734	13.5842	15.3932	15.8197	15.9214	0.0012223	2
Cald1_S490	Cald1	S	490	15.818	16.0847	16.5859	16.7115	0.0361994	5
Cald1_S157	Cald1	S	157	8.64205	11.751	11.425	13.2278	0.0375882	2
Sec16a_S2101	Sec16a	S	2101	21.2486	20.7696	21.4504	20.7093	0.00217226	4
Sec16a_S2058	Sec16a	S	2058	22.8313	22.4703	22.3269	22.05	0.013951	6
Sec16a_S2053	Sec16a	S	2053	21.898	21.5464	21.4975	21.1298	0.0244796	4
Sec16a_S2063	Sec16a	S	2063	22.3828	22.0202	21.8289	21.5979	0.0129795	6
Sec16a_S2106	Sec16a	S	2106	20.6707	20.1037	20.8114	20.0819	0.00153012	4
Sec16a_S2043	Sec16a	S	2043	20.6339	20.266	20.232	19.8666	0.0202616	4
Sec16a_S2053	Sec16a	S	2053	19.7216	19.2334	19.3994	18.6419	0.0245079	4
Sec16a_S2070	Sec16a	S	2070	17.7026	17.3975	17.2529	16.8392	0.0131685	6
Sec16a_S2043	Sec16a	S	2043	18.2168	16.8332	18.1349	17.2867	0.0126081	4
Sec16a_S2106	Sec16a	S	2106	18.2447	17.1136	18.4952	17.3925	2.09161e-05	4
Sec16a_S2101	Sec16a	S	2101	18.0768	17.0194	18.3865	17.6035	1.7173e-05	8
Sec16a_S2104	Sec16a	S	2104	18.1757	17.1054	18.4684	17.2977	0.000291773	4
Sec16a_T2103	Sec16a	T	2103	17.3474	16.2853	17.6616	16.5774	0.00493464	8
Sec16a_S2086	Sec16a	S	2086	16.5005	15.7462	16.2922	15.5275	0.00778328	4
Sec16a_Y1271	Sec16a	Y	1271	15.1955	15.1074	15.8694	16.7204	0.0371196	5
Sec16a_S1267	Sec16a	S	1267	15.1715	15.1074	15.8694	16.7204	0.0381338	5
Sec16a_S1269	Sec16a	S	1269	15.1715	15.1074	15.8694	16.7204	0.0381336	5
Sec16a_S1263	Sec16a	S	1263	15.1604	15.0875	15.857	16.7032	0.0406996	5
Sec16a_S1037	Sec16a	S	1037	16.6078	16.2403	17.2773	17.1794	0.00959508	8
Sec16a_Y1027	Sec16a	Y	1027	15.6116	15.3329	16.2655	16.1715	0.00695135	8
Sec16a_S1032	Sec16a	S	1032	15.4819	15.3324	16.2448	16.2287	0.0200829	1
Sec16a_S1028	Sec16a	S	1028	17.1105	16.8557	17.8445	17.7754	0.0108462	8
Sec16a_S1030	Sec16a	S	1030	15.4437	15.2951	16.2124	16.135	0.00469892	1
Sec16a_T2079	Sec16a	T	2079	15.7407	14.9041	15.5274	14.723	0.00392389	4
Sec16a_S311	Sec16a	S	311	14.5682	14.3417	15.1156	14.9766	0.0139839	8
Sec16a_S2070	Sec16a	S	2070	13.5835	14.3726	15.1192	13.9269	0.0149672	1
Sec16a_S396	Sec16a	S	396	11.1114	13.5425	14.9128	13.8658	0.0210244	2
Sec16a_S394	Sec16a	S	394	11.7978	13.0063	14.7262	13.6181	0.000702762	1
Sec16a_Y1276	Sec16a	Y	1276	12.5972	13.8814	12.299	13.817	0.00820254	3
Sec16a_S1277	Sec16a	S	1277	12.3205	13.7377	12.6419	13.7797	0.0330469	3
Raph1_T190	Raph1	T	190	20.641	21.1118	21.1527	21.2821	0.0308468	2
Raph1_S872	Raph1	S	872	16.1353	15.783	16.7924	16.7178	0.012448	8
Raph1_T879	Raph1	T	879	15.8068	15.4918	16.4935	16.5621	0.0448636	8
Raph1_S210	Raph1	S	210	14.4326	14.8456	15.3757	15.5124	0.000509191	5
Raph1_S221	Raph1	S	221	12.3612	12.9021	12.5444	13.4901	0.00246475	3
Raph1_S572	Raph1	S	572	16.747	16.2752	17.6747	17.5718	0.00540198	8
Raph1_S570	Raph1	S	570	16.2037	15.6364	17.128	17.0121	0.00496422	8
Raph1_S218	Raph1	S	218	12.4113	12.7494	12.5505	13.4486	0.00442483	5
Raph1_S534	Raph1	S	534	13.348	14.0179	14.3729	14.4562	0.00903319	2
Vsig4_S224	Vsig4	S	224	12.7418	12.7059	13.883	14.3802	0.0264466	5
Larp1b_S266	Larp1b	S	266	21.6769	21.4001	21.3338	21.0807	0.00894992	6
Larp1b_T262	Larp1b	T	262	20.5899	20.215	20.2192	19.9768	0.0104994	4
Larp1b_S272	Larp1b	S	272	18.5431	18.2032	18.231	17.9384	0.00860312	4
Larp1b_T349	Larp1b	T	349	15.4407	14.9556	14.2224	14.4319	0.0175346	7
Larp1b_S345	Larp1b	S	345	13.0713	12.2333	11.8253	11.5522	0.0330209	6
Tpr_S2141	Tpr	S	2141	21.6655	21.4228	21.344	21.1853	0.0125701	6
Tpr_S719	Tpr	S	719	15.8981	15.4038	15.2085	14.2306	0.0204329	6
Tpr_T724	Tpr	T	724	15.0743	14.4175	14.1616	13.6287	0.0340338	6
Tpr_S726	Tpr	S	726	14.9314	14.3027	13.9619	13.4184	0.0491261	6
Agl_S195	Agl	S	195	13.6311	12.3979	12.1608	11.7677	0.0254753	4
Agl_S685	Agl	S	685	13.1198	11.6768	11.4742	10.8602	0.008062	4
Agl_T689	Agl	T	689	13.0265	11.4402	11.073	10.6311	0.00675372	4
Farp1_S373	Farp1	S	373	18.8148	19.0648	19.7667	19.1162	0.0119181	1
Farp1_S902	Farp1	S	902	18.8632	19.1621	18.258	18.7805	0.0126068	7
Farp1_T901	Farp1	T	901	18.0458	18.3498	17.4459	17.969	0.0122753	7
Farp1_S892	Farp1	S	892	17.6336	17.9337	17.0367	17.5524	0.0133517	7
Farp1_T886	Farp1	T	886	16.0155	16.3459	15.4461	15.962	0.0124746	7
Farp1_S897	Farp1	S	897	17.625	17.9161	17.0083	17.5455	0.0114551	7
Farp1_S899	Farp1	S	899	17.6179	17.9117	17.0054	17.5463	0.0131347	7
Farp1_S902	Farp1	S	902	17.6871	17.8678	17.1977	17.2277	0.0148974	7
Farp1_S899	Farp1	S	899	17.2854	17.3712	16.7222	16.8601	0.0114241	7
Farp1_T901	Farp1	T	901	16.5968	16.5916	15.93	16.1085	0.00415586	7
Usp32_S1372	Usp32	S	1372	14.2106	14.0174	13.3191	13.2043	0.00848013	7
Fryl_T1960	Fryl	T	1960	16.7561	16.8311	18.2751	18.1818	2.44983e-05	1
Fryl_S2273	Fryl	S	2273	13.2051	13.35	14.2743	14.4544	0.00313086	1
Fryl_S2277	Fryl	S	2277	12.3877	12.7129	13.7616	13.6783	0.0144734	1
Myo10_T1886	Myo10	T	1886	12.1362	12.5191	14.4375	14.9477	0.0042669	1
Myo10_S1887	Myo10	S	1887	12.5643	13.1289	15.1502	15.5221	0.00979517	1
Srp72_S636	Srp72	S	636	19.169	18.1984	17.7883	15.921	0.00462876	6
Srp72_T571	Srp72	T	571	18.0252	17.7646	17.0656	17.2924	0.0126663	7
N4bp2_S546	N4bp2	S	546	12.9302	11.6823	12.3339	11.6375	0.0207729	4
Slc17a3_S14	Slc17a3	S	14	12.1978	12.2603	10.5296	11.469	0.00338995	7
Cabin1_S2008	Cabin1	S	2008	16.0395	16.4676	15.9646	16.0532	0.0344666	3
Cabin1_S2015	Cabin1	S	2015	15.6497	16.1124	15.5984	15.7154	0.0414962	3
Dhx16_S155	Dhx16	S	155	14.5034	13.9732	13.7456	12.5811	0.0073072	6
Dhx16_S153	Dhx16	S	153	14.5116	13.9684	13.7146	12.4024	0.0156869	6
Aox3_S419	Aox3	S	419	14.0217	11.6972	13.8194	12.4113	0.0480195	4
Aox3_T954	Aox3	T	954	14.07	12.7191	12.767	11.9026	0.000100433	4
Aox3_S1293	Aox3	S	1293	13.3354	12.5961	12.8014	11.6004	0.00857874	4
Sipa1l3_S1358	Sipa1l3	S	1358	13.0851	13.0164	13.1521	14.0609	0.0295786	5
Sipa1l3_S164	Sipa1l3	S	164	11.1316	13.5064	13.251	13.6925	0.0344651	2
Arfgef1_S1566	Arfgef1	S	1566	16.7176	17.1189	16.8452	17.2558	0.0299303	3
Akr1c19_S67	Akr1c19	S	67	16.6691	15.3917	16.0172	13.9233	0.00742378	4
Pcf11_S777	Pcf11	S	777	16.0034	14.032	14.1668	15.3813	0.0156729	4
Rab11fip2_S277	Rab11fip2	S	277	12.4642	13.6188	14.7223	15.5345	0.0057638	5
Atp2b1_S1155	Atp2b1	S	1155	18.6999	19.1996	18.39	18.4318	0.0161275	7
Atp2b1_T1165	Atp2b1	T	1165	17.5623	18.9539	17.6712	17.376	0.0351321	7
Atp2b1_S1178	Atp2b1	S	1178	17.0313	15.6918	14.3228	15.6816	0.0199675	7
Atp2b1_T1173	Atp2b1	T	1173	15.6331	15.9383	14.7346	14.4973	0.000304323	7
Atp2b1_S1177	Atp2b1	S	1177	16.4967	15.0956	13.6234	14.0465	0.00677501	7
Trip12_S1400	Trip12	S	1400	13.3972	13.7953	13.3155	13.3104	0.0213868	7
Ank3_S919	Ank3	S	919	9.71763	12.3681	12.9479	12.3563	0.0302382	2
Arfip1_S44	Arfip1	S	44	14.7554	15.7384	14.0458	19.4685	0.00675483	3
Arfip1_T361	Arfip1	T	361	9.69411	10.3515	11.6869	11.8923	0.0391667	1
Arfip1_S79	Arfip1	S	79	14.2988	13.5333	15.5301	15.6463	0.00159503	8
Arfip1_S132	Arfip1	S	132	NA	13.7293	15.8733	16.3255	0.00174879	2
Ppp1r9a_S1119	Ppp1r9a	S	1119	11.6097	12.9848	10.7836	13.5193	1.69169e-05	3
AK157302_S73	AK157302	S	73	13.813	13.2953	12.4966	12.5047	0.00362251	6
Gm7694_S256	Gm7694	S	256	10.7599	12.5735	14.2019	14.2657	0.0198143	1
Gm7694_T254	Gm7694	T	254	10.7585	12.576	14.1982	14.2658	0.0199341	1
Gm7694_S242	Gm7694	S	242	NA	NA	10.8069	11.7481	0.0358755	1
Mthfsl_S8	Mthfsl	S	8	18.7677	18.26	18.0806	17.5402	0.00660858	6
Usp35_S613	Usp35	S	613	11.6396	11.9121	13.6475	13.9406	7.48894e-05	1
Capn2_T464	Capn2	T	464	12.2297	12.7978	17.1082	16.4737	3.00012e-06	1
Bin1_S296	Bin1	S	296	19.7322	19.985	19.8974	20.5119	0.00829487	5
Bin1_S298	Bin1	S	298	20.0054	20.2601	20.1383	20.5804	0.0332993	5
Bin1_S324	Bin1	S	324	15.8515	15.6905	16.9288	17.3796	0.00215841	1
Bin1_S321	Bin1	S	321	14.3757	14.2816	15.564	16.1662	0.000693983	1
Bin1_S304	Bin1	S	304	14.6207	13.6611	15.4218	15.7768	0.00335465	8
Bin1_S296	Bin1	S	296	14.1269	13.1743	14.8165	15.4034	0.00686233	8
Bin1_S286	Bin1	S	286	13.8975	12.8334	14.6416	14.782	0.00706507	8
Bin1_S298	Bin1	S	298	14.0484	13.1552	14.9936	15.2986	0.00143885	8
Dpysl2_S522	Dpysl2	S	522	14.9164	15.6052	16.7113	16.6795	0.00936633	1
Dpysl2_T521	Dpysl2	T	521	13.9545	14.6318	15.7218	15.7266	0.00817691	1
Dpysl2_S518	Dpysl2	S	518	14.5031	15.0697	16.1489	16.1291	0.00920318	1
Dpysl2_S517	Dpysl2	S	517	13.6707	14.1742	15.1805	15.2117	0.0114881	1
Dpysl2_T514	Dpysl2	T	514	14.8889	15.5655	16.6919	16.6225	0.00978683	1
Lgals9_S284	Lgals9	S	284	13.4288	12.2932	13.9974	13.2062	0.0160125	8
Lgals9_T279	Lgals9	T	279	11.7876	11.8399	13.3038	13.3243	0.0051625	1
Esrra_T31	Esrra	T	31	19.3169	19.3203	17.9839	18.328	0.0458166	7
Esrra_S19	Esrra	S	19	18.8732	18.908	17.7197	17.7716	0.0350535	7
Esrra_S22	Esrra	S	22	18.6473	18.4964	17.2004	17.5653	0.0292323	7
Esrra_S22	Esrra	S	22	14.97	14.6724	13.8167	13.3524	0.000980804	6
Esrra_S27	Esrra	S	27	14.5995	14.6836	13.3829	13.3979	0.0268387	7
Esrra_S61	Esrra	S	61	13.0631	12.6112	12.2403	11.8369	0.02963	6
Esrra_S66	Esrra	S	66	13.0587	12.6193	12.4845	11.5422	0.0123751	6
Gtpbp1_S8	Gtpbp1	S	8	21.3339	20.801	21.1036	20.8109	0.0336099	4
Gtpbp1_S6	Gtpbp1	S	6	21.3406	20.8122	21.113	20.822	0.034624	4
Gtpbp1_S25	Gtpbp1	S	25	17.735	16.9953	17.2749	17.21	0.0134641	4
Pten_S370	Pten	S	370	12.9732	13.0721	10.8847	11.8033	0.0103146	7
Pten_S380	Pten	S	380	11.6094	11.3247	10.4481	11.9226	0.0369043	3
Pten_T383	Pten	T	383	11.4265	11.5337	10.5613	11.3438	0.0231436	7
Pten_T382	Pten	T	382	10.3524	12.9927	11.7311	11.3292	0.0141696	3
Pten_S380	Pten	S	380	10.3524	12.9927	11.7311	11.3292	0.0141696	3
Mknk1_S372	Mknk1	S	372	12.7559	10.7102	11.663	9.05684	0.0176747	4
Mlx_Y73	Mlx	Y	73	12.6046	15.0491	15.0585	14.5721	0.0191879	2
Myh11_S1954	Myh11	S	1954	18.2801	19.139	18.6159	19.4668	0.0474301	3
Myh11_S1954	Myh11	S	1954	11.9978	13.214	12.8543	14.1371	0.0342899	2
Myh11_T1951	Myh11	T	1951	11.9978	13.214	12.8543	14.1371	0.0342899	2
Map3k4_S1241	Map3k4	S	1241	15.852	15.5359	16.6143	15.2294	0.0111014	4
Map3k4_T1243	Map3k4	T	1243	13.9749	14.0159	14.5225	12.9823	1.07499e-05	4
Map3k4_S1237	Map3k4	S	1237	13.4586	13.2737	14.315	13.3999	0.00884899	8
Map3k4_S1235	Map3k4	S	1235	13.4127	13.2598	14.3111	13.4184	0.0048292	8
Map3k4_T76	Map3k4	T	76	13.5947	11.7274	13.2617	13.8159	0.00939481	8
Akap1_S395	Akap1	S	395	14.2245	12.6195	13.9501	14.1966	0.0357934	8
Bak1_S17	Bak1	S	17	13.8611	14.8322	14.6146	15.2218	0.0453859	2
Bak1_S19	Bak1	S	19	13.7886	14.5462	14.8428	15.1987	9.97464e-05	2
Bak1_S21	Bak1	S	21	13.5054	14.5148	14.3542	14.7555	0.0233188	2
Ampd3_S83	Ampd3	S	83	14.7119	14.8044	16.0094	16.2646	0.00662391	1
Ampd3_S85	Ampd3	S	85	14.5431	14.6659	15.8495	16.1381	0.00504095	1
Nfil3_S353	Nfil3	S	353	14.938	13.1382	12.3306	12.649	0.0226702	4
Ube3a_S8	Ube3a	S	8	12.5307	13.295	13.28	13.6285	0.00100865	2
Tcof1_S1213	Tcof1	S	1213	15.7842	15.6559	15.6985	15.9276	0.0300606	8
Tcof1_S1191	Tcof1	S	1191	15.9664	13.9876	14.2301	14.4503	0.0471998	4
Eef2k_T347	Eef2k	T	347	16.5414	15.9725	15.3651	15.4451	0.0148781	6
Eef2k_S365	Eef2k	S	365	15.3129	13.427	14.0227	13.5855	0.0386328	4
Eef2k_S476	Eef2k	S	476	11.4005	10.5161	NA	9.11266	0.0115279	7
Eef2k_S473	Eef2k	S	473	11.4005	10.5161	NA	9.11266	0.0115279	7
Ell_S310	Ell	S	310	16.5314	15.6121	15.7866	14.3284	0.0477338	4
Ell_T317	Ell	T	317	16.2879	15.3749	15.5548	14.1509	0.0482665	4
Flot1_T387	Flot1	T	387	14.2868	14.2197	18.3768	18.5637	9.23089e-07	1
Flot1_S385	Flot1	S	385	14.2194	14.2032	18.3373	18.55	5.4313e-07	1
Ncoa3_S925	Ncoa3	S	925	15.2827	14.7733	15.0556	13.378	0.0106875	4
Pex5_T181	Pex5	T	181	12.4011	13.1174	13.4357	14.2277	0.0221541	5
Pex5_S180	Pex5	S	180	11.5654	12.7185	12.8747	13.84	0.0367678	5
Pex5_S179	Pex5	S	179	11.5441	12.7129	13.0333	13.8206	0.0363176	5
Snap23_S20	Snap23	S	20	15.0256	16.3557	16.4648	16.2061	0.0086832	2
Snap23_T24	Snap23	T	24	14.5821	16.147	16.3187	15.9085	0.00109966	2
Hdac1_S393	Hdac1	S	393	20.2485	20.1429	19.5077	19.4937	0.00147689	7
Map2k3_S3	Map2k3	S	3	17.4263	17.0709	17.4899	16.5151	0.00348261	4
Gclm_S59	Gclm	S	59	15.1303	15.472	16.5573	16.5313	0.00201073	1
Hgd_Y40	Hgd	Y	40	13.406	14.4022	13.0468	13.8304	0.0408135	3
Amacr_S39	Amacr	S	39	16.3523	16.6784	19.7951	19.2231	2.6387e-07	1
Amacr_T40	Amacr	T	40	16.3025	16.6183	19.7384	19.1693	4.24761e-07	1
Amacr_S313	Amacr	S	313	14.9548	15.9666	14.9687	15.364	0.0117781	3
Kif1c_T1080	Kif1c	T	1080	19.9715	20.2201	20.869	20.9389	0.00503014	1
Kif1c_T1079	Kif1c	T	1079	19.9135	20.1712	20.8069	20.8761	0.00480072	1
Kif1c_S674	Kif1c	S	674	13.7875	13.1916	13.436	13.5913	0.0346589	8
Atn1_Y642	Atn1	Y	642	12.6724	14.4835	13.6529	14.2046	0.0225058	3
Atn1_T636	Atn1	T	636	12.6727	14.5882	13.7851	13.3997	0.022511	3
Kifc3_S86	Kifc3	S	86	13.6038	14.4485	15.0009	15.8216	0.000419023	5
Pkd2_S810	Pkd2	S	810	16.2146	16.6074	16.0744	16.4727	0.0429171	3
Exoc7_S241	Exoc7	S	241	17.3216	17.6889	17.9478	17.9307	0.047136	2
Exoc7_Y249	Exoc7	Y	249	16.5308	16.5	17.4069	17.7025	0.0351234	1
Exoc7_S250	Exoc7	S	250	16.7824	17.0024	17.4145	17.5578	0.010672	5
Exoc7_S242	Exoc7	S	242	15.7283	16.1665	16.335	16.4199	0.0222575	2
Purb_S6	Purb	S	6	20.964	20.7844	20.7593	20.2706	0.0363635	6
Purb_S316	Purb	S	316	17.2844	16.922	16.7962	16.3	0.00943465	6
Purb_S310	Purb	S	310	17.2844	16.922	16.7962	16.3	0.00943465	6
Kpna6_S6	Kpna6	S	6	17.2886	17.3258	17.9414	18.1016	0.00975496	1
Kpna6_T3	Kpna6	T	3	16.6528	16.654	17.2283	17.348	0.0258411	1
Ifi203_S403	Ifi203	S	403	15.9791	16.9287	17.0994	17.3071	0.00490548	2
Anp32a_T15	Anp32a	T	15	18.2895	17.1817	17.1461	16.4462	0.00115976	4
Exoc4_T409	Exoc4	T	409	10.7383	12.1917	15.0609	15.294	5.094e-05	1
Exoc4_S411	Exoc4	S	411	NA	12.1965	15.0007	15.3275	0.00654126	2
Exoc4_T938	Exoc4	T	938	NA	NA	14.3883	13.4098	0.0142883	1
Agxt_S64	Agxt	S	64	17.7834	18.0502	17.2381	17.0025	0.0121991	7
Bok_S7	Bok	S	7	13.8598	14.2352	14.2856	15.1581	0.0356754	5
Fyb1_S28	Fyb1	S	28	17.5735	18.0804	18.7297	18.6857	7.70707e-06	1
Fyb1_S561	Fyb1	S	561	16.0586	16.686	17.3159	17.4262	0.00119017	5
Fyb1_S222	Fyb1	S	222	13.1092	13.5837	14.358	14.5929	0.0291165	1
Bmpr2_S863	Bmpr2	S	863	11.4322	12.2348	13.7145	13.9772	0.000766167	5
Scamp3_Y88	Scamp3	Y	88	14.8837	15.2275	16.9204	16.6302	0.0022151	1
Scamp3_S87	Scamp3	S	87	14.8255	15.178	16.8717	16.6214	0.00114787	1
Scamp3_S78	Scamp3	S	78	20.901	21.2011	22.2291	22.0875	2.09894e-05	1
Zfpm1_T666	Zfpm1	T	666	17.5278	17.6179	16.4861	16.278	0.0413955	7
Zfpm1_S681	Zfpm1	S	681	16.757	16.9917	15.9773	16.4871	0.0201696	7
Zfpm1_S676	Zfpm1	S	676	16.6719	16.8934	15.8714	16.3978	0.0175117	7
Zfpm1_S685	Zfpm1	S	685	15.0109	15.1605	13.9514	14.7147	0.00473756	7
Zfpm1_S679	Zfpm1	S	679	14.8604	15.0863	13.8891	14.6306	0.00933663	7
Zfpm1_S650	Zfpm1	S	650	15.5981	15.5637	14.2588	14.1349	0.0101771	7
Zfpm1_S648	Zfpm1	S	648	14.6677	14.6551	13.3357	13.2006	0.0111442	7
Zfpm1_T666	Zfpm1	T	666	15.5149	15.4519	14.1692	14.0552	0.00890629	7
Zfpm1_S651	Zfpm1	S	651	15.5125	15.4525	14.1689	14.0568	0.00891198	7
Zfpm1_T665	Zfpm1	T	665	14.5027	14.4394	13.1542	13.5298	0.00109833	7
Stag2_T1109	Stag2	T	1109	14.7815	14.0008	14.4404	13.0767	0.0402768	4
Ap1b1_S4	Ap1b1	S	4	13.7223	15.646	15.5728	15.3792	0.00704152	2
Ap1b1_T2	Ap1b1	T	2	13.7197	15.6206	15.5931	15.4027	0.00450402	2
Itgb1bp1_S41	Itgb1bp1	S	41	15.0035	15.6465	15.5514	16.1451	0.0280403	2
Itgb1bp1_S11	Itgb1bp1	S	11	11.7866	9.65996	12.0414	12.0529	0.00117938	8
Myadm_S17	Myadm	S	17	10.4637	12.1736	12.1718	12.2881	0.0458285	2
Myadm_T19	Myadm	T	19	11.4084	12.2239	11.7629	12.2273	0.0274925	3
Nudc_T99	Nudc	T	99	14.3214	14.1649	15.4052	15.1591	0.0190642	1
Pnn_S66	Pnn	S	66	20.5365	20.2233	19.9846	18.9031	0.00468788	6
Pnn_S68	Pnn	S	68	19.315	18.9609	18.7387	17.6502	0.00293291	6
Ppfibp2_S518	Ppfibp2	S	518	19.7484	19.7627	20.6557	20.3256	0.000272458	1
Ppfibp2_T516	Ppfibp2	T	516	19.6978	19.7075	20.6009	20.262	0.000253889	1
Ppfibp2_T523	Ppfibp2	T	523	18.0324	17.9442	18.8463	18.4118	0.000889997	1
Ppfibp2_T539	Ppfibp2	T	539	16.4723	16.8869	17.9886	17.4966	0.000947648	1
Ppfibp2_S328	Ppfibp2	S	328	16.8265	16.2143	18.6552	17.966	0.000138447	1
Ppfibp2_T326	Ppfibp2	T	326	16.3722	15.8165	18.3107	17.748	0.000488144	1
Ppfibp2_T423	Ppfibp2	T	423	13.8275	13.0334	13.8563	14.1872	0.0290077	8
Ppfibp2_S357	Ppfibp2	S	357	14.1504	13.6342	15.0599	14.9342	0.00420685	8
Api5_S469	Api5	S	469	16.6639	16.5157	16.5879	15.9634	0.0296176	4
Api5_S462	Api5	S	462	14.1959	14.0735	14.1139	14.5137	0.045472	5
Api5_S461	Api5	S	461	14.1967	14.0724	14.1125	14.5137	0.0450726	5
Slc1a4_S507	Slc1a4	S	507	NA	0.429261	11.2615	13.0786	0.00881688	1
Slc1a4_S502	Slc1a4	S	502	NA	0.428903	11.3961	13.3146	0.00442131	1
Slc1a4_T511	Slc1a4	T	511	NA	NA	11.5657	13.2757	0.00573466	1
Calu_S69	Calu	S	69	20.7459	22.2083	22.0954	22.6938	0.0230147	2
Sp100_S314	Sp100	S	314	15.2644	16.3157	16.1304	16.47	0.00059899	2
Sp100_S319	Sp100	S	319	14.4072	15.4481	15.3389	15.6452	0.00545168	2
Sp100_T316	Sp100	T	316	14.3621	15.4798	15.2173	15.819	0.0378555	2
Pitpnm1_T287	Pitpnm1	T	287	10.8583	12.7863	13.2743	13.7549	0.00170193	2
Pitpnm1_S300	Pitpnm1	S	300	12.0793	13.0508	12.7437	13.253	0.000555807	2
Pitpnm1_S664	Pitpnm1	S	664	14.7179	14.7663	15.6965	15.6382	0.0216955	1
Psmb10_S22	Psmb10	S	22	11.165	10.0016	12.0169	11.7821	0.00406912	8
Gamt_S4	Gamt	S	4	16.7822	16.1886	15.6716	15.5477	0.00280895	6
Zw10_S438	Zw10	S	438	NA	11.2071	13.8685	13.1403	0.0237434	2
Cavin1_S169	Cavin1	S	169	16.5286	16.5233	15.7198	15.7481	0.0449151	7
Cavin1_S42	Cavin1	S	42	15.0928	16.1312	14.6224	16.064	0.00383267	3
Cavin1_S21	Cavin1	S	21	13.8838	14.721	13.169	14.9517	0.0329014	3
Cyp2j5_S353	Cyp2j5	S	353	15.9194	13.3266	13.914	11.5959	0.00518904	4
Cyp2j5_S357	Cyp2j5	S	357	15.8895	13.3719	13.8991	11.6864	0.00567004	4
Ap3d1_S755	Ap3d1	S	755	16.4411	15.1008	14.4604	14.0619	0.0112402	6
Ap3d1_S825	Ap3d1	S	825	12.1032	11.9246	14.2908	14.2214	0.00361251	1
Srpk2_T491	Srpk2	T	491	11.4385	13.4641	15.2295	15.8631	0.0379561	5
Srpk2_T491	Srpk2	T	491	14.4824	13.7734	15.4565	15.1453	0.0458815	8
Srpk2_S487	Srpk2	S	487	15.4937	14.8962	16.4221	16.1305	0.0469182	8
Srpk2_S490	Srpk2	S	490	14.4782	13.9851	15.3635	15.0998	0.048242	8
Il16_S930	Il16	S	930	13.978	14.8988	15.3237	15.5729	0.003144	2
Il16_S857	Il16	S	857	12.5902	12.4499	13.7289	12.8806	0.027916	1
Mllt10_S376	Mllt10	S	376	13.2889	13.2063	12.8105	12.9919	0.025726	7
Mllt10_S691	Mllt10	S	691	14.1558	13.1023	13.7489	12.5308	0.0472988	4
Mllt10_S688	Mllt10	S	688	13.2666	12.0935	12.8597	11.588	0.0240764	4
Reps1_S170	Reps1	S	170	18.4138	18.0597	17.9378	18.5303	0.00177118	3
Reps1_T173	Reps1	T	173	17.1806	16.8616	16.7237	17.3127	0.00223936	3
Reps1_T177	Reps1	T	177	16.7383	16.3991	16.268	16.8753	0.00293711	3
Reps1_S162	Reps1	S	162	18.0111	17.6394	17.8415	18.0423	0.0329561	8
Reps1_S166	Reps1	S	166	17.9702	17.6074	17.7882	18.0337	0.0169588	8
Reps1_T473	Reps1	T	473	15.1182	15.171	16.3412	16.3494	0.000472936	1
Reps1_T478	Reps1	T	478	15.0961	15.1229	16.3412	16.3353	0.00071785	1
Reps1_S475	Reps1	S	475	14.9843	15.0737	16.2468	16.1928	0.000706797	1
Reps1_S559	Reps1	S	559	15.1659	13.6558	14.7979	15.379	0.00632638	8
Reps1_S174	Reps1	S	174	14.3031	13.5041	12.6406	12.7107	0.0219473	6
Bcl2l11_S73	Bcl2l11	S	73	11.7922	11.6629	11.4538	12.3314	0.0314058	5
Akap2_S740	Akap2	S	740	19.2901	19.9651	19.9227	19.8604	0.0293339	2
Akap2_S651	Akap2	S	651	16.1243	16.5506	16.9837	17.1253	0.0027616	5
Akap2_T488	Akap2	T	488	12.2786	12.7838	13.2825	13.2782	0.0314972	2
Akap2_S482	Akap2	S	482	10.22	11.5777	11.8854	11.9541	0.0118777	2
Bnip2_S114	Bnip2	S	114	19.0657	19.2552	19.3805	19.4784	0.0186018	5
Banf1_S4	Banf1	S	4	8.87011	11.8738	12.8417	7.0177	0.0019556	6
Banf1_T3	Banf1	T	3	8.87011	11.8738	12.8417	7.0177	0.0019556	6
Banf1_S4	Banf1	S	4	13.0669	14.4196	14.8597	13.0418	0.0364766	2
Slk_S647	Slk	S	647	17.1267	14.5404	14.9946	14.7224	0.0158543	4
Slk_T630	Slk	T	630	16.6344	12.1637	13.7582	12.6952	0.00392727	4
Slk_S647	Slk	S	647	15.1723	14.923	14.3735	14.2321	0.00862869	6
Slk_T630	Slk	T	630	14.7717	14.5426	13.9973	13.8163	0.0195074	6
Slk_S372	Slk	S	372	13.0849	12.8497	12.4368	12.7302	0.0362493	7
Slk_S775	Slk	S	775	16.7104	14.8562	16.3626	16.2419	0.0389656	8
Slk_T1186	Slk	T	1186	10.7028	9.24365	13.1713	11.9726	0.0390329	8
Bnip3_S88	Bnip3	S	88	20.5372	20.5653	19.8188	19.7069	0.00616598	7
Bnip3_T86	Bnip3	T	86	20.2259	20.2394	19.5074	19.4037	0.0054716	7
Bnip3_S88	Bnip3	S	88	15.4497	15.689	14.7559	14.3401	0.0235635	7
Bnip3_S85	Bnip3	S	85	14.4354	14.6865	13.7555	13.3659	0.0222752	7
Bnip3_T86	Bnip3	T	86	14.4384	14.6678	13.7336	13.2968	0.0254502	7
Bnip3_S85	Bnip3	S	85	15.0136	14.8479	14.1035	14.3302	0.019773	7
Bnip3_T135	Bnip3	T	135	13.724	13.355	18.2943	17.9613	9.58534e-05	1
Bnip3_S60	Bnip3	S	60	17.6633	16.6818	16.1211	15.9154	0.0115077	6
Bnip3_S60	Bnip3	S	60	17.4887	17.0191	16.553	16.1453	0.0484273	6
Bnip3_S64	Bnip3	S	64	15.8088	15.2022	14.7125	14.2965	0.0305184	6
Bnip3_T70	Bnip3	T	70	15.4432	14.7948	14.3204	13.8782	0.0483638	6
Cacna1b_S766	Cacna1b	S	766	14.342	14.8124	15.9568	15.9174	0.00647375	1
Pgrmc1_T190	Pgrmc1	T	190	20.7752	20.8346	20.4003	22.55	0.0201806	3
Pgrmc1_T74	Pgrmc1	T	74	19.4354	19.7364	18.9803	17.9568	0.0425067	6
Bckdk_S31	Bckdk	S	31	21.823	21.6819	21.2731	21.2086	0.000206969	6
Bckdk_S33	Bckdk	S	33	21.8229	21.6817	21.2732	21.2086	0.000208697	6
Tpmt_S2	Tpmt	S	2	19.3915	18.7163	19.1341	18.2314	0.00767169	4
Impact_S137	Impact	S	137	16.6803	17.4392	17.0597	17.0762	0.0143862	3
Impact_T130	Impact	T	130	14.8366	15.5248	15.1846	15.1793	0.00458676	3
Stk10_S513	Stk10	S	513	15.0718	15.8578	16.8465	17.5044	0.000104273	5
Stk10_T950	Stk10	T	950	14.4594	15.6779	16.8163	17.0038	4.92543e-05	5
Stk10_T185	Stk10	T	185	16.5645	17.1802	17.7061	17.8876	0.00667235	5
Strn_T265	Strn	T	265	15.6376	16.2306	15.846	15.697	0.0412474	3
Strn_S227	Strn	S	227	12.9297	13.8087	13.3881	13.9823	0.0099324	2
Dsg2_T711	Dsg2	T	711	19.1092	19.3594	18.327	18.3846	0.0445211	7
Dsg2_S706	Dsg2	S	706	20.285	20.5384	19.5051	19.5603	0.0443451	7
Dsg2_S709	Dsg2	S	709	18.9659	19.2073	18.1764	18.2545	0.0411887	7
Dsg2_S707	Dsg2	S	707	19.4471	19.6814	18.6489	18.718	0.0410012	7
Dsg2_S705	Dsg2	S	705	17.7638	18.0082	16.9573	17.0449	0.0378193	7
Dsg2_T741	Dsg2	T	741	14.9885	15.6967	17.3185	16.8867	0.00932341	1
Dsg2_T744	Dsg2	T	744	14.4131	15.0331	17.3333	16.8816	0.0115482	1
Dsg2_S718	Dsg2	S	718	16.3647	16.6978	15.6912	15.6505	0.0485961	7
Dsg2_T1056	Dsg2	T	1056	15.243	15.6836	14.8705	15.1818	0.0224775	7
Dsg2_S915	Dsg2	S	915	12.5609	12.6668	14.0007	13.5281	0.0400159	1
Dsg2_S685	Dsg2	S	685	12.0346	12.5547	11.3683	12.7408	0.0170549	3
Dsg2_S686	Dsg2	S	686	12.1112	12.4213	11.3818	12.4802	0.0133637	3
Dsg2_S759	Dsg2	S	759	12.8649	11.9907	11.5428	11.3141	0.0454571	6
Dsg2_S758	Dsg2	S	758	12.8649	11.9907	11.5428	11.3141	0.0454571	6
Septin7_T227	Septin7	T	227	15.1684	15.9517	15.5183	16.1343	0.0406644	3
Pcdh12_S1143	Pcdh12	S	1143	13.7854	13.1698	11.8661	NA	0.0136948	6
Eif6_S239	Eif6	S	239	15.7017	16.4758	16.2883	16.9035	0.0421559	2
Pja1_S32	Pja1	S	32	19.9618	19.3214	18.3492	19.3278	0.0277674	7
Pja1_S30	Pja1	S	30	19.5505	18.9393	18.8297	18.8395	0.0173801	4
Pja1_S137	Pja1	S	137	17.3114	16.1492	16.8752	16.8576	0.0132245	8
Cbx4_S182	Cbx4	S	182	14.7611	14.7326	13.3587	13.8968	0.0123603	7
Ncf2_S323	Ncf2	S	323	17.3836	17.4718	18.478	18.6023	0.00127619	1
Ncf2_S324	Ncf2	S	324	17.2634	17.3451	18.3501	18.4832	0.00121371	1
Ncf2_S315	Ncf2	S	315	16.5731	16.735	17.7331	17.8697	0.000860664	1
Ncf2_S305	Ncf2	S	305	16.1258	16.3223	17.4003	17.4926	0.00117873	1
Ncf2_S324	Ncf2	S	324	11.3978	12.8658	14.947	15.1654	7.08805e-05	1
Ncf2_S312	Ncf2	S	312	10.7793	12.4628	14.2477	14.4499	6.73288e-05	5
Ncf2_S332	Ncf2	S	332	13.8484	12.1322	15.7281	16.0709	0.0114711	8
Ncf2_S315	Ncf2	S	315	9.99628	10.7838	13.5359	13.7918	0.000691523	1
Pip5k1c_T552	Pip5k1c	T	552	17.6541	17.5669	17.0059	16.8968	0.00353993	7
Pip5k1c_S554	Pip5k1c	S	554	18.3026	18.225	17.7361	17.6369	0.00578314	7
Pip5k1c_S555	Pip5k1c	S	555	NA	9.1358	9.84126	11.1779	0.0201381	2
Pip5k1c_S554	Pip5k1c	S	554	NA	9.1358	9.84126	11.1779	0.0201381	2
Eef1b_Y79	Eef1b	Y	79	13.1849	12.9072	12.6152	12.4281	0.0263057	6
Atxn2_T710	Atxn2	T	710	20.388	20.5113	21.0406	21.1104	2.55184e-05	1
Atxn2_S753	Atxn2	S	753	16.3998	16.0815	16.8427	17.4296	0.0145378	5
Atxn2_S400	Atxn2	S	400	15.5619	14.7458	14.1502	13.8658	0.0010877	6
Atxn2_Y384	Atxn2	Y	384	14.1295	15.1548	14.7012	14.0513	0.0471328	7
Atxn2_S387	Atxn2	S	387	14.1295	15.1548	14.7012	14.0405	0.0447962	7
Atxn2_S908	Atxn2	S	908	13.3772	12.9126	13.7702	15.7519	0.0179031	5
Atxn2_S781	Atxn2	S	781	12.177	14.6304	14.5174	13.883	0.0418097	2
Atxn2_T780	Atxn2	T	780	12.2843	14.6544	14.4815	13.8643	0.0293887	2
Atxn2_S477	Atxn2	S	477	10.0183	11.2718	13.1555	13.4993	0.000644703	5
Epb41l2_S86	Epb41l2	S	86	18.8739	19.2169	19.6876	19.9014	0.0251382	5
Epb41l2_T669	Epb41l2	T	669	14.3647	15.0503	14.8781	15.5568	0.0246515	2
Epb41l2_S666	Epb41l2	S	666	14.1117	14.9005	14.6405	15.348	0.0113945	2
Cbfa2t2_S400	Cbfa2t2	S	400	12.3368	11.2113	11.5577	11.3379	0.0121339	4
Pdlim1_S130	Pdlim1	S	130	16.0284	16.0167	17.0756	17.8583	0.000636849	5
Vamp8_S18	Vamp8	S	18	9.19577	10.7414	13.0366	11.4038	0.0281386	1
Ulk1_S622	Ulk1	S	622	17.6093	17.9314	18.3201	18.3336	0.00563492	5
Ulk1_T624	Ulk1	T	624	17.1728	17.4928	17.9039	17.9088	0.00480515	1
Ulk1_T635	Ulk1	T	635	15.5128	16.4068	16.4181	16.8354	0.000463057	2
Ulk1_S637	Ulk1	S	637	15.6386	16.4649	16.5256	16.8877	0.000701476	2
Ulk1_S713	Ulk1	S	713	14.2442	14.3066	15.0849	15.1713	0.0493156	1
Ulk1_T716	Ulk1	T	716	13.2192	13.2798	14.0711	14.1836	0.0383584	1
Ulk1_S711	Ulk1	S	711	13.219	13.2798	14.0711	14.1836	0.0383244	1
Ulk1_S882	Ulk1	S	882	11.3529	12.4621	12.1367	12.5864	0.0185668	2
Ulk1_S757	Ulk1	S	757	13.0061	13.3828	15.4487	15.9619	0.0233541	5
Ulk1_S774	Ulk1	S	774	3.57934	10.2004	13.8487	14.2868	0.0129268	1
Stx7_S129	Stx7	S	129	18.4335	18.635	19.3811	19.175	0.0277965	1
Stx7_T4	Stx7	T	4	14.8746	15.2475	16.7391	16.5144	0.000133249	1
Stx7_S2	Stx7	S	2	14.8074	15.2483	16.7444	16.5262	0.000119683	1
Stx7_S129	Stx7	S	129	13.6363	14.0001	15.1333	15.8761	0.0121366	5
Stx7_S126	Stx7	S	126	14.5491	14.8684	15.8105	16.6738	0.00744327	5
Slc16a7_S450	Slc16a7	S	450	14.1975	16.5848	16.8968	16.0464	0.000382603	2
Slc16a7_S459	Slc16a7	S	459	11.3158	13.354	13.2165	12.9169	0.00223913	2
Dok2_S124	Dok2	S	124	15.4993	14.7624	15.473	16.2124	0.0445615	8
Tmem131_S1596	Tmem131	S	1596	13.5751	12.5013	14.2752	13.1527	0.0115046	8
Tmem131_S1603	Tmem131	S	1603	14.5719	13.3819	15.1098	14.3187	0.00833006	8
Tmem131_S1601	Tmem131	S	1601	13.5602	12.5016	14.2752	13.1528	0.0120267	8
Ugdh_T474	Ugdh	T	474	26.2869	25.9288	25.8028	24.5643	0.00175703	6
Snx12_S73	Snx12	S	73	14.1485	14.666	14.4042	15.5547	0.00583694	5
Sp3_S72	Sp3	S	72	17.3277	17.4902	16.9737	16.968	0.0140693	7
Pigr_S680	Pigr	S	680	17.0999	14.0719	16.3054	12.0465	1.44879e-05	4
Pigr_S689	Pigr	S	689	17.2843	15.2289	17.3675	12.5399	0.00158624	4
Pigr_S682	Pigr	S	682	15.0901	12.696	15.3022	10.4262	0.00249642	4
Pigr_S683	Pigr	S	683	15.0042	13.4196	14.7107	11.731	0.00528646	4
Pigr_S682	Pigr	S	682	14.6637	10.2817	14.644	9.88102	0.00126046	4
Pigr_S680	Pigr	S	680	15.7145	11.5991	15.6852	11.3696	0.00116286	4
Pigr_S683	Pigr	S	683	14.5789	11.3178	14.5371	9.45032	0.00518864	4
Pigr_S696	Pigr	S	696	14.4447	10.4101	12.6864	NA	0.0197839	4
Dtnb_S543	Dtnb	S	543	17.6387	16.6969	18.1284	17.0325	0.0374134	8
Dtnb_S528	Dtnb	S	528	11.9662	12.2991	11.6631	13.7174	0.0350761	5
Dtnb_S587	Dtnb	S	587	11.6305	12.2	14.0637	13.337	0.0020041	1
Dtnb_T527	Dtnb	T	527	11.0359	11.0608	11.1162	12.7873	0.0329562	5
Ttc3_S1062	Ttc3	S	1062	12.1584	12.1388	12.6641	14.1246	0.0435574	5
Znf326_T272	Znf326	T	272	12.3514	11.7452	11.8045	12.8567	0.029732	8
Slc4a4_S68	Slc4a4	S	68	18.0836	17.0245	17.024	16.5077	0.0028276	4
Slc4a4_T1071	Slc4a4	T	1071	13.1977	12.8647	17.5193	17.6441	0.00565958	1
Slc4a4_S65	Slc4a4	S	65	17.2419	16.1102	16.1535	15.5813	0.00209305	4
Slc4a4_Y64	Slc4a4	Y	64	16.8997	15.9129	15.8637	15.4244	0.00571898	4
Slc4a4_S61	Slc4a4	S	61	16.8946	15.916	15.8413	15.422	0.00509326	4
Slc4a4_S1029	Slc4a4	S	1029	16.947	15.1427	15.6147	15.9949	0.00724274	4
Slc4a4_S1026	Slc4a4	S	1026	16.3	14.5489	14.9672	15.3207	0.0130636	4
Slc4a4_Y1038	Slc4a4	Y	1038	15.0187	12.9786	12.6649	13.6694	0.0125665	4
Ikbkb_S672	Ikbkb	S	672	16.8001	16.9172	16.8316	17.4128	0.000792416	5
Ikbkb_S679	Ikbkb	S	679	12.7088	14.6776	13.7578	15.5838	0.0140689	3
Vti1b_S138	Vti1b	S	138	10.7206	12.1402	13.5938	13.9076	0.00982975	5
Klc1_S523	Klc1	S	523	14.2636	14.5007	13.9776	14.6921	0.0342416	3
Klc1_S520	Klc1	S	520	14.2433	14.5043	13.9889	14.6982	0.0222036	3
Klc2_S575	Klc2	S	575	16.8989	17.4718	17.8239	18.0252	0.00821425	2
Klc2_S515	Klc2	S	515	15.3853	16.2838	16.156	16.5563	3.47607e-05	2
Klc2_S505	Klc2	S	505	14.3087	15.2323	15.1649	15.4728	0.0183425	2
Klc2_S520	Klc2	S	520	13.0354	13.1207	12.7569	13.8185	0.0223467	3
Znf106_S878	Znf106	S	878	14.683	14.8598	14.4334	15.1783	0.0029673	3
Dync1i2_S86	Dync1i2	S	86	15.8284	16.1293	17.1587	16.9043	0.00463099	1
Dync1i2_T89	Dync1i2	T	89	15.6203	15.9865	16.8957	16.7834	0.00299281	1
Dync1i2_S95	Dync1i2	S	95	14.4621	14.7693	15.7201	15.6067	0.00760107	1
Pde8a_T14	Pde8a	T	14	19.0461	18.7928	18.4251	18.1908	0.0225945	6
Pde8a_S18	Pde8a	S	18	19.0461	18.7928	18.4251	18.1908	0.0225945	6
Dnmt3a_S102	Dnmt3a	S	102	15.541	16.2792	16.712	17.1331	0.00669728	5
Zfr_S1054	Zfr	S	1054	19.5526	19.1338	19.0169	19.0666	0.0401274	4
Cldn2_Y198	Cldn2	Y	198	8.41573	12.016	13.3393	13.5042	0.0396401	2
Hnrnpa2b1_S189	Hnrnpa2b1	S	189	15.3239	15.2742	14.9378	13.9538	0.00446069	6
Parg_T137	Parg	T	137	16.0744	16.6007	16.4967	16.9738	0.00615408	2
Parg_S135	Parg	S	135	15.7972	16.3091	16.2304	16.7034	0.00837256	2
Pak1_S144	Pak1	S	144	13.7976	14.6958	15.3658	16.3464	0.000152627	5
Pak1_T146	Pak1	T	146	13.9891	14.6475	15.3207	16.1977	0.000567434	5
Pak1_S204	Pak1	S	204	10.9355	12.9695	13.9953	15.2955	0.00171475	5
Map7_S316	Map7	S	316	17.4463	17.7853	18.8522	19.2306	0.00149035	5
Map7_S318	Map7	S	318	14.974	15.2516	16.5682	16.8342	0.00609317	1
Map7_T314	Map7	T	314	12.181	12.8119	13.7915	14.3743	0.000123332	5
Tom1_T406	Tom1	T	406	17.9825	17.9085	17.9545	16.9072	0.0155228	6
Tom1_S405	Tom1	S	405	17.9825	17.9089	17.9549	16.9109	0.0151012	6
Tom1_S180	Tom1	S	180	17.4396	16.7013	17.9407	16.0982	0.0194325	4
Tom1_S176	Tom1	S	176	17.2865	16.5162	17.7588	15.9422	0.0152518	4
Tom1_S183	Tom1	S	183	16.4172	15.6826	16.9296	15.0909	0.0201966	4
Tom1_S182	Tom1	S	182	16.0908	15.2826	16.5398	14.7565	0.0114611	4
F5_S903	F5	S	903	17.3062	17.4489	18.1125	17.4995	0.00619246	1
F5_S897	F5	S	897	16.9972	17.2138	17.8551	17.2736	0.00337306	1
F5_Y898	F5	Y	898	16.7771	16.987	17.5792	16.9504	0.0114591	1
F5_S899	F5	S	899	16.3305	16.5004	17.1872	16.5125	0.00282018	1
F11r_S288	F11r	S	288	18.7246	19.9877	20.1087	19.3823	0.00708116	2
F11r_T286	F11r	T	286	18.7635	20.0366	20.1593	19.4237	0.00702999	2
F11r_S285	F11r	S	285	18.4845	19.7769	19.8801	19.1596	0.00411689	2
F11r_S297	F11r	S	297	16.8716	17.3919	17.9014	17.5248	0.00285981	2
Akap10_T255	Akap10	T	255	13.7534	14.0417	15.0449	14.8603	0.00925876	1
Akap10_S257	Akap10	S	257	13.6812	13.917	14.8791	14.719	0.00986937	1
Ltb4r_T315	Ltb4r	T	315	NA	NA	12.0906	13.916	0.0425308	1
Hipk1_S1200	Hipk1	S	1200	12.0668	12.612	12.3754	10.4415	0.0467261	6
Pias1_Y518	Pias1	Y	518	12.7823	13.3537	12.741	12.2988	0.0030984	7
Soat2_T34	Soat2	T	34	12.5194	12.8304	11.6549	12.2628	0.035204	7
Soat2_T31	Soat2	T	31	11.8469	12.1744	10.6714	11.461	0.00256861	7
Syn1_S510	Syn1	S	510	11.7909	12.4957	12.8764	13.5444	0.0230731	5
Syn1_T512	Syn1	T	512	11.8394	12.5593	12.7921	13.4191	0.00707499	5
Zbtb7a_S537	Zbtb7a	S	537	16.5643	16.9211	16.1532	16.221	0.0412429	7
Nfatc1_S247	Nfatc1	S	247	15.2258	16.1316	16.4976	16.9749	0.00118399	5
Cpd_T1367	Cpd	T	1367	13.6359	14.6635	13.5366	14.4033	0.033955	3
Robo1_S901	Robo1	S	901	16.4589	18.3759	17.4176	17.8855	0.00143052	3
Robo1_T903	Robo1	T	903	15.7455	17.6709	16.6396	17.0591	0.00106708	3
Robo1_T905	Robo1	T	905	15.7455	17.6709	16.6396	17.0591	0.00106703	3
Robo1_S1403	Robo1	S	1403	9.27255	10.4595	9.76726	12.8546	0.00773808	5
Sh3pxd2a_S420	Sh3pxd2a	S	420	18.3664	18.0241	19.3728	19.1074	0.00125608	1
Sh3pxd2a_S1034	Sh3pxd2a	S	1034	15.83	16.1214	18.2753	18.1136	0.000462148	1
Sh3pxd2a_S1032	Sh3pxd2a	S	1032	17.4353	17.1553	17.9123	17.1964	0.0222249	8
Sh3pxd2a_S1029	Sh3pxd2a	S	1029	17.3431	17.0605	17.849	17.1205	0.0326391	8
Sh3pxd2a_S721	Sh3pxd2a	S	721	16.76	16.6016	17.5989	17.1793	0.00940847	1
Sh3pxd2a_S592	Sh3pxd2a	S	592	16.6002	16.3039	16.9581	16.7431	0.0425718	8
Sh3pxd2a_S993	Sh3pxd2a	S	993	17.1767	16.9523	18.1809	17.6831	0.00515999	1
Sh3pxd2a_S419	Sh3pxd2a	S	419	15.7963	16.1496	15.5322	14.7721	0.0106452	6
Sh3pxd2a_T995	Sh3pxd2a	T	995	15.0621	14.5954	15.477	15.2599	0.0105555	8
Sh3pxd2a_T256	Sh3pxd2a	T	256	14.7795	13.6567	15.634	15.386	0.00698824	8
Sh3pxd2a_S1034	Sh3pxd2a	S	1034	13.4896	11.952	16.8376	15.9094	0.000350154	8
Sh3pxd2a_S1029	Sh3pxd2a	S	1029	12.4615	11.0118	15.8279	14.8769	0.00382365	8
Sh3pxd2a_S1032	Sh3pxd2a	S	1032	12.487	10.4875	15.8247	14.9272	0.000462106	8
Coro1a_T418	Coro1a	T	418	19.4769	20.0768	20.3882	20.5274	0.0054578	2
Coro1a_T424	Coro1a	T	424	16.8769	17.574	17.8417	17.9733	0.00332079	2
Coro1a_S422	Coro1a	S	422	12.8871	13.2568	13.608	14.1661	0.0180995	5
Cyp1a2_T266	Cyp1a2	T	266	12.1582	12.5876	10.5882	10.7481	0.00855443	7
C3_S671	C3	S	671	16.6089	17.1998	17.5955	18.1909	0.0427213	5
H2-L_S356	H2-L	S	356	18.4079	19.5077	20.4175	20.0523	0.00156713	2
H2-L_S352	H2-L	S	352	18.6363	19.6577	20.0816	19.8296	0.00350299	2
H2-L_S353	H2-L	S	353	18.6023	19.5744	20.0231	19.7841	0.00302564	2
H2-L_S356	H2-L	S	356	18.9833	19.7903	20.577	20.2323	0.000660562	2
H2-L_S353	H2-L	S	353	18.1521	18.9395	19.6794	19.3793	0.000825884	2
H2-L_S350	H2-L	S	350	17.9572	18.8651	19.5078	18.9738	0.014342	2
H2-L_S356	H2-L	S	356	NA	8.97127	9.17672	13.2504	0.00566227	2
H2-L_S353	H2-L	S	353	NA	10.0769	10.2561	14.362	0.00554121	2
H2-L_S352	H2-L	S	352	NA	10.0769	10.2561	14.362	0.00554121	2
H2-K1_S367	H2-K1	S	367	15.0749	15.5961	16.6075	15.6605	0.00130858	1
Hba_T135	Hba	T	135	12.9561	12.6659	13.961	13.2215	0.0476995	1
Hba_T138	Hba	T	138	12.2409	11.5839	13.5451	12.5888	0.0292891	8
Hba_S139	Hba	S	139	12.1301	11.6625	13.5014	11.5054	0.00396594	8
H3-5_T81	H3-5	T	81	14.7667	14.3939	13.9508	13.186	0.0232354	6
Tk1_S15	Tk1	S	15	13.9117	15.0979	15.6847	15.727	0.00730801	2
Tk1_S13	Tk1	S	13	13.9127	15.0965	15.6847	15.727	0.00726192	2
Araf_S255	Araf	S	255	19.8233	19.6781	20.9897	20.7528	0.0012114	1
Araf_S257	Araf	S	257	18.6582	18.4809	19.7916	19.3987	0.00312522	1
Araf_S257	Araf	S	257	12.7912	12.7033	14.1282	14.0428	0.0434821	1
Araf_S255	Araf	S	255	12.7912	12.7033	14.1282	14.0428	0.0434821	1
Araf_Y299	Araf	Y	299	13.4006	13.288	15.6825	15.9107	0.0420015	1
Araf_S297	Araf	S	297	13.1627	13.2366	15.7179	15.8228	0.019012	1
Araf_T316	Araf	T	316	9.38692	9.88203	15.3877	14.8769	0.000153426	1
Araf_T321	Araf	T	321	NA	11.1254	12.4477	11.5125	0.03788	2
Slc4a1_S222	Slc4a1	S	222	13.986	12.2907	14.1967	12.7869	0.00514691	4
Igf1_S82	Igf1	S	82	10.8889	12.9649	14.1922	15.1244	0.00146368	5
Aldoc_S39	Aldoc	S	39	14.9888	14.1013	13.8279	12.4985	0.000123287	6
Aldoa_S39	Aldoa	S	39	18.403	18.2329	18.3945	18.0133	0.0245293	4
Aldoa_S46	Aldoa	S	46	15.5246	15.6153	16.6786	16.4654	0.000589571	1
Prkaca_S54	Prkaca	S	54	10.4738	11.972	14.5162	14.4746	0.000767936	1
Got2_S333	Got2	S	333	16.9678	17.2456	17.6495	18.1135	0.00120732	5
Got2_S133	Got2	S	133	13.3376	12.9302	12.6877	11.7913	0.00629082	6
Src_S17	Src	S	17	16.1741	16.7268	17.066	17.8481	0.0327094	5
Jun_S63	Jun	S	63	12.174	15.4823	16.1353	16.5903	1.64562e-05	2
Jun_S246	Jun	S	246	13.6694	15.1926	15.0904	15.674	0.00834905	2
Jun_S73	Jun	S	73	16.7005	18.4083	18.6949	19.3211	0.000152924	2
Krt18_T8	Krt18	T	8	23.4515	24.054	23.9843	24.0098	0.00648073	2
Krt18_T9	Krt18	T	9	16.6458	18.0238	21.4282	20.341	3.93712e-05	1
Krt18_Y37	Krt18	Y	37	18.0057	18.2872	19.1824	18.9007	0.0242351	1
Krt18_S57	Krt18	S	57	17.5145	18.0977	17.9922	18.6032	0.000272415	5
Krt18_S316	Krt18	S	316	16.6665	17.7621	16.9105	17.5671	0.00189454	3
Krt18_S170	Krt18	S	170	15.9574	16.9952	15.9506	16.7479	0.00716689	3
Krt18_T397	Krt18	T	397	14.9794	16.4577	15.5964	15.8903	0.0235567	3
Krt18_T12	Krt18	T	12	15.3033	15.0833	16.45	15.9193	0.00288083	1
Krt18_S7	Krt18	S	7	15.9732	15.7213	17.1016	16.588	0.00184196	1
Krt18_T9	Krt18	T	9	15.2944	15.0836	16.4351	15.9284	0.00270094	1
Krt18_S11	Krt18	S	11	14.321	14.118	15.4915	14.9882	0.00179555	1
Krt18_S173	Krt18	S	173	13.5981	14.3041	13.5059	14.5322	0.0107989	3
Krt18_Y263	Krt18	Y	263	14.567	14.7544	13.7485	11.8242	0.039211	6
Ldha_Y239	Ldha	Y	239	14.9046	16.0222	14.7044	14.8418	0.0311393	7
Ldha_S237	Ldha	S	237	14.9067	16.006	14.7052	14.8217	0.0328691	7
Ldha_T309	Ldha	T	309	12.6064	14.3058	14.4773	14.9783	0.00505893	2
Apoa4_S333	Apoa4	S	333	12.8526	16.4715	19.5257	20.2887	4.49036e-05	2
Apoa4_S338	Apoa4	S	338	12.8702	16.4407	19.4683	20.2621	3.73609e-05	2
Gpi_T109	Gpi	T	109	15.8233	15.6191	16.8453	17.1991	0.00922681	1
Gpi_T215	Gpi	T	215	12.9198	11.9197	13.5886	13.1883	0.00987342	8
Ptprc_T1227	Ptprc	T	1227	14.8808	15.3915	15.7862	15.947	0.00402752	5
Me1_S336	Me1	S	336	16.4733	16.4232	17.8195	17.4456	0.0372676	1
Ttr_S72	Ttr	S	72	16.2008	16.8811	17.1172	17.4	0.015271	2
Ttr_T69	Ttr	T	69	15.8525	16.5202	16.7444	17.0971	0.00991215	2
Pdia4_S463	Pdia4	S	463	12.4347	12.3269	13.6977	13.5085	0.0356686	1
Apoe_S139	Apoe	S	139	15.8438	16.5257	17.3742	18.0885	0.0088769	5
Apoe_T140	Apoe	T	140	15.6022	16.2053	17.1794	17.6865	0.0138646	5
Sod1_S106	Sod1	S	106	16.1385	15.6538	15.2988	15.6661	0.0271171	7
Polr2a_S1815	Polr2a	S	1815	15.9965	15.6987	15.8009	14.9994	0.0308256	4
Polr2a_S1824	Polr2a	S	1824	14.2175	13.8985	14.1306	12.9951	0.00650155	4
Itgb1_T777	Itgb1	T	777	11.1086	12.5063	11.0708	12.7828	0.034339	3
Ncl_S460	Ncl	S	460	14.0904	13.9037	13.2202	12.8816	0.00363754	6
Ncl_S157	Ncl	S	157	14.709	17.0206	14.4483	16.1653	0.00563093	3
Ncl_S145	Ncl	S	145	14.709	17.0206	14.4483	16.1653	0.00563093	3
Ace_S1305	Ace	S	1305	16.454	17.6382	17.402	18.0874	0.00839793	2
Csf1r_S715	Csf1r	S	715	15.4489	15.4378	15.8854	16.3964	0.0234021	5
Csf1r_S711	Csf1r	S	711	15.4645	15.4645	16.1871	16.6606	0.0109061	5
Igsf11_S378	Igsf11	S	378	19.6035	19.7957	20.6722	20.8472	0.00131257	1
Wipf3_S161	Wipf3	S	161	17.0498	17.0738	18.8087	18.8874	1.00547e-06	1
Wipf3_S392	Wipf3	S	392	14.126	13.5616	16.3754	16.8135	0.00489862	8
Eef1a1_T176	Eef1a1	T	176	14.2042	14.2271	14.5468	14.5248	0.0498071	1
Mapt_S494	Mapt	S	494	18.1248	18.878	18.8302	20.5643	0.00268092	5
Mapt_S696	Mapt	S	696	18.6092	19.0748	18.8012	20.3461	0.00286055	5
Mapt_T497	Mapt	T	497	17.6367	18.4372	18.4268	20.2113	0.0020019	5
Mapt_S696	Mapt	S	696	17.1948	18.0278	17.3772	18.8778	0.00186199	3
Mapt_T695	Mapt	T	695	17.0299	17.8589	17.1616	18.726	0.00191685	3
Mapt_S688	Mapt	S	688	17.4187	18.2587	17.6138	19.0973	0.00192671	3
Mapt_S188	Mapt	S	188	15.4691	16.0549	15.3608	17.2153	0.00215892	3
Mapt_S692	Mapt	S	692	16.9544	17.82	17.146	18.6799	0.00153464	3
Mapt_T473	Mapt	T	473	15.5006	16.1361	15.3203	17.0317	0.000357583	3
Mapt_S205	Mapt	S	205	15.2711	15.8918	15.214	17.0817	0.00190318	3
Mapt_S470	Mapt	S	470	15.4039	15.8477	15.0465	16.726	0.0017859	3
Mapt_T467	Mapt	T	467	15.2067	15.5736	14.8118	16.5083	0.000443905	3
Mapt_Y686	Mapt	Y	686	14.5133	15.1853	14.3321	15.6238	0.0191106	3
Mapt_S494	Mapt	S	494	15.1201	15.719	15.3739	17.2561	0.0151676	3
Mapt_T289	Mapt	T	289	14.6735	15.0633	14.242	15.4605	0.00757543	3
Mapt_S688	Mapt	S	688	14.9842	15.3785	14.4221	16.7407	0.0045154	3
Mapt_S527	Mapt	S	527	12.3825	13.0655	12.9644	15.1303	0.00398338	5
Mapt_T523	Mapt	T	523	13.0975	13.9057	13.7736	16.0348	0.00388174	5
Mapt_S531	Mapt	S	531	11.7032	12.6988	12.5153	14.9137	0.00425812	5
Mapt_S487	Mapt	S	487	13.1136	14.0908	13.9285	16.0754	0.0166896	5
Mapt_S506	Mapt	S	506	10.7701	10.6078	10.4887	14.8426	0.00250324	5
Mapt_S527	Mapt	S	527	11.7433	10.4376	NA	17.312	0.00192497	3
Mapt_S648	Mapt	S	648	9.95123	10.1078	11.7119	14.5409	0.0488448	5
Mapt_T504	Mapt	T	504	NA	NA	10.6356	14.9314	0.00235432	5
Gstm1_S27	Gstm1	S	27	17.8947	18.8424	19.4223	19.2649	0.0487619	2
Gstm1_Y23	Gstm1	Y	23	12.0484	13.3254	14.4153	15.6237	0.0107436	5
Tcea1_S100	Tcea1	S	100	22.1777	22.1771	21.8132	21.6705	0.031401	6
H2bc15_S57	H2bc15	S	57	15.8927	15.4893	15.1019	14.7089	0.0191833	6
H2bc15_S37	H2bc15	S	37	12.5361	12.7671	12.8649	13.1789	0.0259708	5
H1-0_S5	H1-0	S	5	15.9791	15.206	13.2719	14.5433	0.00968128	7
H1-0_T6	H1-0	T	6	14.3885	13.6481	10.7792	13.2219	0.027668	7
H1-0_T2	H1-0	T	2	15.521	14.3266	13.1322	12.7976	0.046992	6
Spp1_S290	Spp1	S	290	12.8893	14.114	16.2712	16.841	0.00437628	5
Spp1_S289	Spp1	S	289	12.2543	13.3769	15.7219	16.3298	0.00669572	5
Spp1_S291	Spp1	S	291	11.9059	13.109	15.3302	15.9124	0.00526518	5
Spp1_S228	Spp1	S	228	11.3839	11.9971	13.8934	14.5887	0.0144848	5
Spp1_S234	Spp1	S	234	11.4803	12.0191	13.7452	14.4466	0.0143478	5
Spp1_S271	Spp1	S	271	13.3146	15.2437	16.4511	18.0912	0.00313295	5
Spp1_S231	Spp1	S	231	11.7474	13.0981	14.0654	14.9342	0.0119131	2
Rrm2_S20	Rrm2	S	20	11.2666	13.4147	15.4496	16.1459	0.00427806	2
Gpx1_S32	Gpx1	S	32	19.8701	19.1679	19.2784	18.9151	0.00875938	4
Gpx1_S29	Gpx1	S	29	19.7394	19.0548	19.1743	18.8371	0.013408	4
Gpx1_T143	Gpx1	T	143	16.3989	15.8733	16.0391	15.7068	0.0461938	4
Dmd_S3616	Dmd	S	3616	20.9406	21.1432	21.4592	20.9289	0.0270468	1
Dmd_S3617	Dmd	S	3617	19.9053	20.6954	19.8907	19.7849	0.0275194	7
Dmd_T3677	Dmd	T	3677	12.9033	12.4156	15.6071	14.4779	0.000120979	1
Krt8_S43	Krt8	S	43	24.6945	25.5822	24.8062	24.2818	0.0219595	7
Krt8_S45	Krt8	S	45	24.4884	25.3806	24.5948	24.0579	0.021875	7
Krt8_S37	Krt8	S	37	20.9418	22.2146	22.6236	22.8245	1.32269e-05	2
Krt8_S47	Krt8	S	47	21.4177	22.163	22.2392	22.7867	0.000685616	2
Krt8_S39	Krt8	S	39	21.2901	22.1278	22.2821	21.5632	0.000530295	2
Krt8_S36	Krt8	S	36	21.1662	22.0584	22.2111	21.4468	0.000411423	2
Krt8_S34	Krt8	S	34	18.1015	19.0679	18.6147	18.24	0.00952435	3
Krt8_S46	Krt8	S	46	16.5192	16.9509	17.3121	15.9835	0.00274009	4
Krt8_S43	Krt8	S	43	16.7865	17.1852	17.5291	16.6124	0.0249447	4
Krt8_S259	Krt8	S	259	15.1206	17.0188	15.7696	16.8289	0.00948731	3
Krt8_S314	Krt8	S	314	14.6991	15.5306	14.7913	15.3783	0.00417435	3
Krt8_S482	Krt8	S	482	14.1043	14.2872	15.0287	15.3946	0.0422468	5
Krt8_S253	Krt8	S	253	11.727	14.1463	12.998	14.2998	0.0110622	3
Krt8_S9	Krt8	S	9	13.1423	12.7871	17.1314	17.7775	0.00705007	1
Krt8_Y210	Krt8	Y	210	16.8544	12.8769	10.8821	12.2054	0.00190367	4
Otc_S132	Otc	S	132	12.6	12.0628	11.3582	11.3223	0.00620856	6
Otc_S296	Otc	S	296	11.494	9.83741	9.08793	9.20496	0.028148	6
Gas2_S186	Gas2	S	186	19.5044	20.1603	20.1089	20.4594	0.0012125	2
Gas2_S184	Gas2	S	184	19.442	20.1032	20.0402	20.3767	0.00167682	2
Gas2_Y300	Gas2	Y	300	13.773	13.8297	14.9285	15.3964	0.0269586	5
Itpr1_S2681	Itpr1	S	2681	12.8551	12.7468	14.5525	14.5146	0.000172686	1
Itpr1_S2687	Itpr1	S	2687	13.4033	12.985	14.1221	13.8776	0.0151198	8
Pfkl_S775	Pfkl	S	775	21.5968	21.5957	22.3877	22.0025	0.0342131	1
Fabp1_S11	Fabp1	S	11	18.2143	18.264	17.3049	17.2074	0.00254108	7
Cox5a_Y37	Cox5a	Y	37	9.15857	NA	13.531	9.7403	0.0129387	8
Rpl7a_T200	Rpl7a	T	200	13.0373	11.7243	12.5947	11.3632	0.0349177	4
Scd1_T339	Scd1	T	339	13.7545	16.2081	18.6646	19.0709	0.00243383	5
Gsta1_Y147	Gsta1	Y	147	17.8706	17.1331	17.5336	16.7728	0.00910067	4
Gsta1_S142	Gsta1	S	142	17.8022	17.0827	17.4834	16.8129	0.0157345	4
Gsta1_S190	Gsta1	S	190	13.0249	14.9226	15.8713	16.0443	0.016991	2
Gsta1_S202	Gsta1	S	202	13.5898	15.9563	18.0859	17.7151	0.00349856	2
Gsta1_S37	Gsta1	S	37	9.48975	14.9508	16.6047	16.9566	0.00133622	2
Slc4a2_S150	Slc4a2	S	150	14.1061	14.9682	13.6797	15.2122	0.00845529	3
Slc4a2_S144	Slc4a2	S	144	14.0345	14.9011	13.7813	15.1242	0.00948989	3
Slc4a2_T147	Slc4a2	T	147	13.7607	14.6635	13.4406	14.9619	0.00391001	3
Slc4a2_T148	Slc4a2	T	148	13.7979	14.6845	13.4664	14.899	0.0100024	3
Dnmt1_S717	Dnmt1	S	717	12.6614	14.0728	14.588	15.1153	0.000941339	2
Mdh1_S111	Mdh1	S	111	15.5534	14.5779	15.0554	14.0483	0.0435806	4
Gypa_S156	Gypa	S	156	11.0441	11.4065	12.7156	12.3475	0.0153493	1
Fgr_S13	Fgr	S	13	11.6452	14.1899	11.1276	13.6778	0.0108046	3
Fgr_T199	Fgr	T	199	10.2932	13.8347	9.55594	13.9959	0.00638889	3
Fgr_Y197	Fgr	Y	197	12.8073	14.2859	10.594	14.3306	0.0145431	3
Hspb1_S86	Hspb1	S	86	21.6825	22.3607	23.8591	21.6809	0.00144871	1
Hspb1_S87	Hspb1	S	87	21.4352	22.1243	23.626	21.445	0.00131598	1
Hspb1_S15	Hspb1	S	15	19.9813	20.6844	22.2045	20.4763	0.000604927	1
Hspb1_S13	Hspb1	S	13	19.3708	19.9646	21.4742	19.7918	0.000406619	1
Hspb1_T147	Hspb1	T	147	9.73928	12.0063	14.6588	11.3623	0.00425449	1
Lmnb1_S392	Lmnb1	S	392	17.0956	16.8918	17.6695	17.5756	0.0172594	8
Lmnb1_T5	Lmnb1	T	5	14.4767	14.7246	15.1854	15.723	0.0209745	5
Rplp0_S307	Rplp0	S	307	18.2726	17.7678	16.2371	16.174	0.0476496	7
Map1b_S1815	Map1b	S	1815	12.5565	14.8452	14.2796	16.1733	0.040514	2
Map1b_S1814	Map1b	S	1814	13.5905	14.5344	14.5583	16.0639	0.0052633	5
Map1b_T1806	Map1b	T	1806	13.6544	14.6218	14.1221	16.0137	0.0342852	5
Map1b_S23	Map1b	S	23	14.1502	14.1292	14.3673	15.8759	0.0239448	5
Map1b_S25	Map1b	S	25	14.1597	14.1279	14.3549	15.8682	0.0245652	5
Map1b_S29	Map1b	S	29	14.0859	14.3248	14.2641	15.8235	0.0293371	5
Map1b_S1260	Map1b	S	1260	13.2627	13.9823	14.4323	15.4571	0.017582	5
Map1b_S1384	Map1b	S	1384	12.6102	13.2703	13.1116	14.1626	0.047193	5
Map1b_S1788	Map1b	S	1788	12.668	13.7775	13.6221	14.9297	0.00193286	5
Map1b_S1789	Map1b	S	1789	12.514	13.7981	13.6137	14.918	0.00869824	5
Map1b_S2094	Map1b	S	2094	11.4619	13.1464	12.3436	13.6396	0.000104876	3
Map1b_T1499	Map1b	T	1499	10.1704	12.4337	10.8822	13.0017	0.0240263	3
Map1b_S1291	Map1b	S	1291	9.32687	12.1286	10.7971	13.3942	0.0472179	2
Map1b_S1789	Map1b	S	1789	10.8178	10.7506	11.1063	12.9473	0.00736975	5
Map1b_S1788	Map1b	S	1788	9.827	9.76177	10.1188	12.0578	0.00431199	5
Map1b_S1775	Map1b	S	1775	11.5468	10.9429	13.0839	14.3582	0.000231458	5
Map1b_S1293	Map1b	S	1293	9.2885	12.1257	10.7835	13.3946	0.0438225	2
Map1b_S1401	Map1b	S	1401	7.89616	NA	NA	10.8662	0.0257685	8
Hmox1_S242	Hmox1	S	242	15.8492	16.5946	17.3424	16.8851	0.00185223	2
Jund_T239	Jund	T	239	12.6057	13.0951	12.6121	13.3739	0.0043025	3
Glul_S307	Glul	S	307	11.9532	10.9752	11.8668	9.20523	0.00480074	4
Insr_S1340	Insr	S	1340	18.6719	19.541	19.9291	19.8774	0.00306258	2
Ifngr1_T373	Ifngr1	T	373	17.5983	18.2725	17.8194	18.1785	0.0386754	3
Sptb_S2115	Sptb	S	2115	17.0988	17.4971	18.2891	17.7868	0.0359096	1
Sptb_S2116	Sptb	S	2116	17.0724	17.4655	18.2524	17.7559	0.03796	1
Gstm2_S67	Gstm2	S	67	16.4997	16.9131	17.8958	17.9635	0.0400965	5
Gstm2_S73	Gstm2	S	73	11.7167	12.6671	13.7005	13.6563	0.0371576	1
Spn_S347	Spn	S	347	12.9907	13.9441	14.2832	14.3123	0.00636335	2
Tcf3_S140	Tcf3	S	140	11.9358	12.954	12.1323	12.6192	0.0096401	3
Atp6v0a2_S700	Atp6v0a2	S	700	13.584	13.4169	13.0604	12.4567	0.0403215	6
Atp6v0a2_S695	Atp6v0a2	S	695	13.584	13.4169	13.0604	12.4567	0.0403215	6
Ca3_S29	Ca3	S	29	16.9851	15.6855	15.794	15.6685	0.0328032	4
Prkce_S329	Prkce	S	329	13.581	13.1769	14.2916	14.1821	0.00140866	8
Met_S998	Met	S	998	14.0891	14.6245	14.1441	14.8603	0.047688	3
Srp14_S45	Srp14	S	45	21.5773	21.8207	20.7867	21.0323	0.019695	7
Srp14_S44	Srp14	S	44	18.8714	18.9849	17.9654	18.2474	0.0169735	7
Pah_S93	Pah	S	93	13.8134	13.3081	12.7557	12.3209	0.0158809	6
Pah_S87	Pah	S	87	13.0847	12.5494	11.6999	9.22773	0.0117377	6
Pah_S436	Pah	S	436	10.9615	11.0493	9.70111	9.08624	0.0206604	6
Ass1_T91	Ass1	T	91	13.4462	13.6358	12.5126	12.9608	0.02148	7
Ass1_T245	Ass1	T	245	10.9958	10.9687	9.36189	9.94176	0.0303884	7
Sptan1_S1217	Sptan1	S	1217	20.082	19.6908	19.3303	19.2918	0.000205391	6
Sptan1_T1552	Sptan1	T	1552	16.5881	16.5332	16.2843	16.0024	0.0296892	6
Sptan1_S1550	Sptan1	S	1550	16.0706	16.1492	15.8559	15.6016	0.0433343	6
Sptan1_S1231	Sptan1	S	1231	15.5771	15.5022	14.9314	14.6688	0.00871587	6
Sptan1_S1323	Sptan1	S	1323	15.1525	13.7286	13.963	12.8394	0.0036334	4
Sptan1_S1306	Sptan1	S	1306	14.7229	14.491	14.0956	13.3802	0.00236637	6
Gapdh_T185	Gapdh	T	185	16.641	14.8152	16.6226	14.4707	0.0294639	4
Gapdh_Y318	Gapdh	Y	318	9.77904	12.7431	12.5166	13.7041	0.000851503	2
Gapdh_Y316	Gapdh	Y	316	10.0724	12.8039	12.4148	13.6439	0.00119229	2
Atf2_T53	Atf2	T	53	15.3221	15.1681	14.6393	15.4188	0.0151867	3
Atf2_S292	Atf2	S	292	14.559	13.6051	14.3471	13.435	0.0466204	4
Hmga1_S103	Hmga1	S	103	20.4794	21.7809	20.5142	20.967	0.0440293	3
Hmga1_S99	Hmga1	S	99	14.9491	20.4619	19.0186	18.0535	0.0217066	2
Hmga1_S102	Hmga1	S	102	17.6688	18.2783	16.7281	16.7999	0.00196576	7
Hmga1_S99	Hmga1	S	99	16.3626	17.7583	16.0498	16.1946	0.0261683	7
Hmga1_S6	Hmga1	S	6	15.2377	15.5645	13.8945	14.6775	0.00728332	7
Hmga1_S2	Hmga1	S	2	14.2174	14.5536	12.9746	13.6792	0.00384585	7
Hmga1_S4	Hmga1	S	4	14.2322	14.5516	12.7319	13.6617	0.0200222	7
Hmga1_S4	Hmga1	S	4	15.1353	15.5686	14.553	15.2091	0.00961953	3
Eno1_S263	Eno1	S	263	17.413	17.5636	18.2526	18.1693	0.00997608	1
Fam167b_S41	Fam167b	S	41	13.1764	13.5293	14.4229	15.0271	0.021854	5
Selenbp1_S111	Selenbp1	S	111	20.4514	19.6247	19.9664	18.8692	0.00645047	4
Selenbp1_S125	Selenbp1	S	125	16.4159	15.7148	16.01	14.9909	0.0150628	4
Selenbp1_S338	Selenbp1	S	338	15.4233	14.4488	14.9549	12.964	0.00218651	4
Selenbp1_Y335	Selenbp1	Y	335	14.4297	12.7062	13.6153	12.5297	0.0384342	4
Cox7c_S12	Cox7c	S	12	11.1026	12.112	13.4018	14.5885	0.00955633	5
Tpi1_S223	Tpi1	S	223	10.067	11.5422	10.6768	11.96	0.0260086	3
Ptpra_Y825	Ptpra	Y	825	16.0949	16.9155	16.8536	17.346	0.0280871	2
Bsg_T358	Bsg	T	358	17.8503	19.6739	18.4839	19.6765	0.000131746	3
Hmgn1_S20	Hmgn1	S	20	15.072	12.9189	13.9881	12.3708	0.00563534	4
Rps6ka1_T348	Rps6ka1	T	348	18.0218	16.8996	19.3842	19.0014	0.0211136	8
Rps6ka1_S352	Rps6ka1	S	352	17.5772	16.4011	19.0882	19.2597	0.00685271	8
Rps6ka1_S369	Rps6ka1	S	369	17.32	16.8038	18.3494	18.4471	0.0125526	8
Rps6ka1_S352	Rps6ka1	S	352	15.1219	12.8135	16.0159	16.8499	0.018149	8
Rps6ka1_T373	Rps6ka1	T	373	15.3973	14.9288	16.2289	16.5661	0.0140198	8
Rps6ka3_S715	Rps6ka3	S	715	16.1531	17.101	16.4236	17.0957	0.00399317	3
Rps6ka3_S415	Rps6ka3	S	415	14.4503	15.1331	14.3331	15.2222	0.00101667	3
Phka1_S759	Phka1	S	759	16.5908	16.2738	15.7994	14.8451	0.00915003	6
Krt19_S35	Krt19	S	35	16.844	17.0637	16.3742	18.9601	0.000190617	3
Krt19_S67	Krt19	S	67	13.4823	13.5707	14.9086	16.9843	2.27649e-05	5
Krt19_S69	Krt19	S	69	NA	9.4272	9.59205	12.7605	0.00573017	2
Krt19_T71	Krt19	T	71	NA	9.42844	9.41854	12.7838	0.0197472	2
Fasn_S1577	Fasn	S	1577	14.8748	14.9201	16.4444	16.4313	0.015238	1
Fasn_T1573	Fasn	T	1573	14.3391	14.3734	15.9365	15.8434	0.00778414	1
Fasn_S1867	Fasn	S	1867	13.2434	13.761	15.136	14.9509	0.049464	1
Fasn_S63	Fasn	S	63	8.93557	8.10237	9.58799	10.8057	0.0408402	8
Gstp1_S76	Gstp1	S	76	15.6241	14.9986	15.1707	14.9861	0.0139669	4
Nelfe_S113	Nelfe	S	113	20.8785	20.8799	20.6569	20.3967	0.0105224	6
Nelfe_S115	Nelfe	S	115	20.9502	20.9397	20.6882	20.4373	0.0103204	6
Nelfe_S49	Nelfe	S	49	20.533	20.5407	20.3136	19.525	0.0276589	6
Nelfe_S51	Nelfe	S	51	20.5347	20.5412	20.3141	19.5258	0.027759	6
Gstm3_S27	Gstm3	S	27	12.3945	14.9891	16.4432	16.6932	0.00193102	2
Gstm3_S139	Gstm3	S	139	11.7195	12.7753	13.5545	13.6548	0.0104559	2
Cox4i1_S58	Cox4i1	S	58	16.9352	16.566	16.3747	16.1794	0.00282822	6
Cox4i1_S56	Cox4i1	S	56	16.0859	15.6969	15.4519	15.2998	0.00397064	6
Lsp1_S243	Lsp1	S	243	18.2481	19.3505	19.6623	20.0806	0.00227272	2
Lsp1_S248	Lsp1	S	248	15.1688	16.6374	17.0478	17.7067	0.0054566	2
Lsp1_S180	Lsp1	S	180	16.2379	17.5438	17.7099	18.4624	0.0185566	2
Lsp1_S168	Lsp1	S	168	17.4948	18.5358	18.6339	19.2046	0.0445341	2
Lsp1_T166	Lsp1	T	166	17.5595	18.6104	18.842	19.4384	0.0344112	2
Lsp1_T187	Lsp1	T	187	15.1883	16.4035	16.6477	17.4291	0.0193675	2
Lsp1_T186	Lsp1	T	186	15.124	16.3395	16.4941	17.3848	0.0185427	2
Lsp1_T186	Lsp1	T	186	13.384	14.9059	15.1836	15.6509	0.014452	2
Lsp1_S180	Lsp1	S	180	14.6345	16.3816	16.4287	16.9239	0.0145344	2
Lsp1_S184	Lsp1	S	184	13.544	14.9974	15.1981	15.5372	0.0253917	2
Lsp1_S239	Lsp1	S	239	16.0847	17.0079	17.321	17.2312	0.0315268	2
Lsp1_S184	Lsp1	S	184	14.0045	16.7323	16.4344	17.6669	0.0188999	2
Lsp1_T175	Lsp1	T	175	12.7516	15.6425	15.3945	16.6558	0.0219714	2
Vim_S39	Vim	S	39	18.5263	18.9614	20.179	20.1004	0.0139176	1
Vim_S56	Vim	S	56	17.8072	19.0557	19.4296	19.6079	0.0080662	2
Vim_S51	Vim	S	51	16.7995	17.552	18.1533	18.2746	0.00169462	2
Vim_T426	Vim	T	426	16.8307	17.651	18.3656	18.2026	0.000114557	2
Vim_S430	Vim	S	430	16.5761	17.4793	18.2046	17.9741	0.000103221	2
Vim_Y38	Vim	Y	38	15.6803	16.2565	17.6939	17.6074	0.0299498	1
Vim_Y53	Vim	Y	53	12.9709	16.3885	14.5077	17.055	0.0259134	2
Vim_S72	Vim	S	72	13.8483	15.3838	14.2721	17.2258	0.00338151	3
Vim_S55	Vim	S	55	14.8292	15.9273	16.4101	15.7271	0.0284771	2
Vim_S7	Vim	S	7	14.9564	15.7758	15.9587	16.2424	0.00621819	2
Vim_T417	Vim	T	417	14.3542	15.1967	15.3656	15.0901	0.0373837	2
Vim_S438	Vim	S	438	13.2363	14.5454	14.6244	13.9905	0.0030328	2
Vim_S459	Vim	S	459	12.071	13.4749	13.9742	14.4117	4.38694e-05	2
Vim_S420	Vim	S	420	14.6073	15.4453	15.6093	15.3448	0.0451368	2
Vim_S5	Vim	S	5	13.8172	14.4821	15.1002	15.7273	0.00751218	5
Vim_T20	Vim	T	20	10.7448	10.623	12.388	13.786	0.037702	5
Map2_S1783	Map2	S	1783	16.6378	16.6736	15.2878	15.7377	0.00841923	7
Prkca_S10	Prkca	S	10	14.0991	14.8171	15.5905	15.932	0.0308566	5
Prkca_S13	Prkca	S	13	13.5463	14.3169	15.5959	15.5073	0.00241177	1
Prkca_S13	Prkca	S	13	NA	10.9285	12.9562	12.8695	0.0304904	2
Prkca_T11	Prkca	T	11	NA	10.9285	12.9562	12.8695	0.0304904	2
Cyp2a5_S131	Cyp2a5	S	131	20.6204	19.6678	23.3736	22.6037	0.000202703	1
Cyp2a5_T134	Cyp2a5	T	134	12.7655	14.5187	15.5102	18.6123	0.0389404	5
Myo5b_S1612	Myo5b	S	1612	13.3201	14.0447	15.7317	15.5946	0.0459479	1
Lmnb2_S400	Lmnb2	S	400	16.6825	16.2346	17.446	16.7054	0.0115997	8
Lmnb2_S399	Lmnb2	S	399	16.729	16.296	17.5037	16.7597	0.0118493	8
Lmnb2_S397	Lmnb2	S	397	16.244	15.7811	16.9859	16.2489	0.0134534	8
Lmnb2_T396	Lmnb2	T	396	14.6813	14.3339	14.576	14.4475	0.0422885	4
Lmnb2_T421	Lmnb2	T	421	10.7639	10.7344	15.2229	14.9458	0.000382277	1
Lmnb2_Y297	Lmnb2	Y	297	8.75192	NA	11.0267	10.3123	0.0314677	8
Tgm2_S449	Tgm2	S	449	13.2347	15.4389	16.2569	17.518	0.000105702	5
Tgm2_S482	Tgm2	S	482	12.8304	14.1384	15.8309	16.7967	0.0103395	5
Tgm2_S638	Tgm2	S	638	11.787	13.5898	13.8584	14.8348	0.0145744	2
Tgm2_T58	Tgm2	T	58	10.3243	12.7722	12.2137	13.1863	0.0153289	2
Tgm2_Y369	Tgm2	Y	369	10.3321	13.0139	12.7289	13.6032	0.00941261	2
Hnf1a_T74	Hnf1a	T	74	17.1198	17.0913	15.7879	15.9205	0.0144338	7
Hnf1a_S70	Hnf1a	S	70	17.0963	17.0534	15.7592	15.8737	0.0156867	7
Eif3a_S492	Eif3a	S	492	13.9508	13.9265	15.8641	15.4895	1.40602e-06	1
Eif3a_T490	Eif3a	T	490	13.2028	13.4755	15.4691	14.8378	0.000366567	1
Cbx3_S93	Cbx3	S	93	17.9691	15.2069	15.8388	17.6526	0.0273666	8
Mov10_S970	Mov10	S	970	12.4425	13.585	13.4261	13.8008	0.0413944	2
Ggta1_T22	Ggta1	T	22	15.4708	14.3591	15.6916	16.439	0.00440995	8
Ggta1_S20	Ggta1	S	20	15.47	14.7508	15.5595	16.4215	0.0170545	8
Ggta1_S23	Ggta1	S	23	15.6143	14.3546	15.6966	16.2557	0.015861	8
Ca5a_S32	Ca5a	S	32	11.3225	14.0501	13.738	12.8285	0.0104797	2
Nfya_S325	Nfya	S	325	17.6217	17.6688	17.0383	17.0137	0.00215879	7
Mdm2_S161	Mdm2	S	161	11.9352	12.9124	12.5373	13.4093	0.0229161	2
Tcea3_S153	Tcea3	S	153	16.986	16.8063	15.219	15.6885	0.0187108	7
Tcea3_T160	Tcea3	T	160	16.7076	16.6909	15.0323	15.5533	0.0373182	7
Zfp36l1_S92	Zfp36l1	S	92	19.2596	19.3676	20.2317	20.2406	0.0283595	1
Zfp36l1_S90	Zfp36l1	S	90	14.714	14.6894	15.5524	15.8542	0.0359802	5
Cat_S434	Cat	S	434	15.3616	14.9213	16.8632	16.0743	0.00232868	1
Capg_S341	Capg	S	341	14.7602	15.7776	15.54	15.5626	0.0203916	2
Cyp2d10_T275	Cyp2d10	T	275	12.7479	14.0466	12.4003	12.3788	0.0130511	7
Aldh1a1_S413	Aldh1a1	S	413	15.9773	15.0663	16.3797	15.3531	0.0479311	8
Aldh1a1_S2	Aldh1a1	S	2	15.3362	13.52	14.6827	12.1203	0.0228491	4
Aldh1a1_S3	Aldh1a1	S	3	22.8373	20.3847	22.0825	18.4457	0.0429389	4
Mcm3_S672	Mcm3	S	672	14.777	16.3565	16.3252	16.7831	0.00759583	2
Mcm3_S668	Mcm3	S	668	13.1565	14.9201	14.8391	15.5938	0.0110841	2
Mcm3_T719	Mcm3	T	719	12.7673	14.3271	14.4726	15.1653	0.00599117	2
Pou2f1_S279	Pou2f1	S	279	13.1461	13.3708	12.9302	12.7234	0.0269857	7
Rps2_T259	Rps2	T	259	18.2516	17.7528	17.5321	17.1739	0.000895035	6
Rps2_S264	Rps2	S	264	19.0499	18.5251	18.3553	18.0136	0.000598748	6
Uox_T50	Uox	T	50	11.8622	13.5495	0.693349	11.7011	2.74001e-06	7
Lyn_S166	Lyn	S	166	11.4548	12.2645	12.9039	13.2179	0.00297419	5
Itgb7_S798	Itgb7	S	798	12.6415	14.7549	15.2662	15.0132	0.000219851	2
Tln1_S1225	Tln1	S	1225	15.4172	14.1925	17.3515	17.3431	0.000104399	8
Tln1_S1227	Tln1	S	1227	14.4429	14.5866	17.4319	17.2043	0.000387208	1
Tln1_T1232	Tln1	T	1232	12.9422	12.4497	15.7367	15.7231	0.00357943	1
Tln1_S425	Tln1	S	425	9.94653	9.28158	12.7165	13.3945	0.000449623	1
Msn_T57	Msn	T	57	12.7845	13.4944	13.0357	13.6384	0.000364349	3
Rdx_S533	Rdx	S	533	15.0815	14.5699	14.9021	14.4601	0.0288098	4
Rdx_S532	Rdx	S	532	14.149	13.2531	13.0623	13.7631	0.00785841	4
Mgmt_S198	Mgmt	S	198	15.2742	15.5674	16.175	15.8821	0.0287957	1
Ctnna1_S652	Ctnna1	S	652	22.0001	21.9783	21.5532	21.2604	0.0275598	6
Ctnna1_S655	Ctnna1	S	655	21.889	21.8817	21.4478	21.1611	0.0285827	6
Ctnna1_T658	Ctnna1	T	658	21.2623	21.2231	20.7906	20.495	0.0258626	6
Ctnna1_T658	Ctnna1	T	658	21.9583	21.7779	21.293	20.8799	0.00441136	6
Ctnna1_S652	Ctnna1	S	652	21.1457	20.9086	20.5901	20.4167	0.039543	6
Ctnna1_S655	Ctnna1	S	655	21.1675	20.9957	20.63	20.4564	0.0120953	6
Ctnna1_T2	Ctnna1	T	2	13.2507	14.1916	14.2332	14.8625	0.0149174	2
Fli1_S39	Fli1	S	39	14.4556	15.0285	15.3034	15.5456	0.000847412	2
Glud1_T228	Glud1	T	228	16.0247	14.9268	15.1153	14.8767	0.0225519	4
Glud1_S227	Glud1	S	227	15.978	14.837	15.0239	14.8403	0.023065	4
Glud1_S157	Glud1	S	157	14.6759	14.083	14.008	13.6158	0.0454731	4
Glud1_S79	Glud1	S	79	17.0936	16.8415	16.7228	15.9265	0.0391398	6
Glud1_S498	Glud1	S	498	14.852	13.8239	14.0858	13.3398	7.24621e-05	4
Glud1_S501	Glud1	S	501	14.8089	13.6795	14.0821	13.1442	0.000236041	4
Pik3r1_Y580	Pik3r1	Y	580	10.4405	11.5465	11.1957	12.0598	0.0193499	2
Marcks_S163	Marcks	S	163	21.2993	21.5274	22.3857	22.7092	0.000945157	5
Marcks_T143	Marcks	T	143	21.0974	21.7301	21.7903	21.9283	0.0386456	2
Marcks_S138	Marcks	S	138	19.6518	20.2388	20.1677	20.4872	0.0221189	2
Marcks_S140	Marcks	S	140	17.9956	18.6335	18.7176	18.9104	0.0106845	2
Marcks_S141	Marcks	S	141	17.9873	18.6283	18.7176	18.912	0.0115863	2
Marcks_S156	Marcks	S	156	14.0115	14.3187	15.6882	16.0913	6.61758e-05	1
Marcks_S152	Marcks	S	152	14.0115	14.3187	15.6882	16.0913	6.61758e-05	1
Marcks_S27	Marcks	S	27	12.4179	13.1154	13.6954	14.5222	0.000386318	5
Marcks_T143	Marcks	T	143	14.3114	15.0328	15.3461	15.6358	0.0201585	2
Marcks_S138	Marcks	S	138	13.9586	14.704	14.9527	15.2988	0.0201924	2
Marcks_S141	Marcks	S	141	12.0524	12.6948	13.2412	13.3388	0.0199886	2
Map4_T915	Map4	T	915	19.9008	20.4641	20.5562	21.0544	0.0158266	5
Map4_T847	Map4	T	847	19.1254	19.6969	19.9707	20.3003	0.00053251	5
Map4_T846	Map4	T	846	18.8264	19.3577	19.6616	19.9934	0.000655272	5
Map4_S787	Map4	S	787	18.5052	19.033	19.6583	20.0197	0.000584679	5
Map4_S785	Map4	S	785	18.2527	18.7998	19.4058	19.8011	0.000553741	5
Map4_S475	Map4	S	475	18.1048	19.0103	19.6489	20.1491	0.000400862	5
Map4_S1046	Map4	S	1046	18.3472	18.8469	19.0644	19.5312	0.0206348	5
Map4_S517	Map4	S	517	17.6349	18.5797	19.2286	19.8571	0.000325128	5
Map4_S781	Map4	S	781	19.388	19.5083	20.9179	21.3004	0.0327407	5
Map4_T776	Map4	T	776	19.096	19.1418	20.5425	20.9242	0.0323171	5
Map4_S667	Map4	S	667	17.7126	17.9403	19.2249	19.412	0.00152928	1
Map4_T779	Map4	T	779	17.129	17.3239	18.7539	19.1536	0.0261609	5
Map4_S914	Map4	S	914	19.9384	20.4563	20.5617	21.0709	0.0129144	5
Map4_T243	Map4	T	243	16.2282	16.8313	17.4371	17.825	0.000206316	5
Map4_T260	Map4	T	260	16.1664	16.6773	17.299	17.7157	0.00060337	5
Map4_S254	Map4	S	254	16.1607	16.7654	17.3372	17.7279	0.000234642	5
Map4_T249	Map4	T	249	16.017	16.6063	17.201	17.5946	0.000328056	5
Map4_T257	Map4	T	257	16.0693	16.6709	17.2318	17.6439	0.000250546	5
Map4_T248	Map4	T	248	15.9541	16.525	17.1087	17.4794	0.000309895	5
Map4_S256	Map4	S	256	15.7439	16.3291	16.897	17.2649	0.000267869	5
Map4_T259	Map4	T	259	15.8128	16.4189	16.9805	17.3891	0.000267128	5
Map4_T344	Map4	T	344	15.9216	16.7906	16.6017	17.1447	0.0191208	2
Map4_S345	Map4	S	345	15.8852	16.783	16.6007	17.1396	0.0160034	2
Map4_T352	Map4	T	352	15.8177	16.7391	16.5332	17.0496	0.0206011	2
Map4_T349	Map4	T	349	15.7598	16.6444	16.4401	16.9466	0.0245872	2
Map4_S617	Map4	S	617	15.341	16.0996	16.0553	16.5213	0.00478734	2
Map4_S5	Map4	S	5	14.8768	16.4212	15.7752	15.9395	0.0378895	3
Map4_T658	Map4	T	658	12.9404	13.7868	14.2328	15.3117	0.0171167	5
Map4_S512	Map4	S	512	12.2944	12.7736	13.0497	13.257	0.00863377	5
Map4_T788	Map4	T	788	18.6479	19.1817	19.8	20.1722	0.000544145	5
Map4_S785	Map4	S	785	19.3691	19.1506	20.8103	21.1741	0.0349808	1
Map4_T759	Map4	T	759	16.1972	16.3529	17.9153	17.9414	0.011086	1
Map4_S506	Map4	S	506	15.1593	15.4636	15.6318	16.2596	0.00672107	5
Map4_T849	Map4	T	849	12.7851	13.2983	14.5569	15.0439	0.00018358	5
Map4_S791	Map4	S	791	11.8308	12.3911	13.9201	14.2063	0.000840324	1
Pdia3_S373	Pdia3	S	373	15.6076	14.9859	14.3354	14.8722	0.0289906	7
Braf_T443	Braf	T	443	15.7082	17.4927	16.7759	17.2604	0.0234535	3
Braf_S432	Braf	S	432	15.7082	17.4927	16.7759	17.2604	0.0234535	3
Braf_S431	Braf	S	431	15.7082	17.4927	16.7759	17.2604	0.0234535	3
Cebpb_T188	Cebpb	T	188	19.6699	19.6167	20.4568	19.4293	0.0333716	8
Cebpb_S184	Cebpb	S	184	18.9025	18.8465	19.6915	18.6588	0.0315313	8
Cebpb_T169	Cebpb	T	169	18.6897	19.2622	20.0843	19.0687	0.00719663	1
Cebpb_S171	Cebpb	S	171	19.0697	19.2795	20.125	19.0895	0.0128063	1
Cebpb_S190	Cebpb	S	190	20.0168	19.9463	20.7919	19.7493	0.026626	8
Cebpb_S174	Cebpb	S	174	17.644	17.5891	18.4337	17.4026	0.0325991	8
Cebpb_S176	Cebpb	S	176	17.6208	17.5596	18.4188	17.3864	0.030216	8
Cebpb_S173	Cebpb	S	173	17.912	18.3577	19.2086	18.1735	0.00714271	1
Cebpb_Y166	Cebpb	Y	166	15.3117	15.2778	16.1068	15.0877	0.0435138	8
Gjb1_T269	Gjb1	T	269	20.2829	20.5227	21.9529	21.2303	0.000695426	1
Gjb1_S258	Gjb1	S	258	18.9039	19.9089	20.1925	19.6997	0.00149355	2
Gjb1_S253	Gjb1	S	253	17.6485	18.6122	18.7613	18.4573	0.000973356	2
Gjb1_S240	Gjb1	S	240	14.6464	13.9489	16.1905	15.7941	0.000286686	8
Apex1_S18	Apex1	S	18	19.7751	19.852	19.3026	18.8846	0.00124102	6
Apex1_T22	Apex1	T	22	18.7321	18.8641	18.3741	17.7376	0.00428973	6
Septin4_S432	Septin4	S	432	19.7505	20.5245	20.2272	20.8098	0.0471251	2
Marcksl1_S104	Marcksl1	S	104	20.8502	20.8608	21.5342	21.7117	0.00363744	1
Marcksl1_T148	Marcksl1	T	148	16.1005	16.6251	16.8912	17.1756	0.0134328	5
Marcksl1_T183	Marcksl1	T	183	13.8434	14.6597	14.5965	14.6526	0.0223565	2
Prkcd_S645	Prkcd	S	645	16.645	16.8083	17.2354	17.3889	0.0354333	5
Prkcd_S662	Prkcd	S	662	14.3425	14.3059	14.9095	15.9558	0.0228527	5
Ftl1_S169	Ftl1	S	169	16.1722	17.6629	16.5836	17.4343	0.00489619	3
Ftl1_S86	Ftl1	S	86	9.49604	11.0484	10.1209	12.0732	0.0117507	3
Ahsg_S314	Ahsg	S	314	22.2999	23.0765	22.8961	23.2989	0.00306486	2
Ahsg_S312	Ahsg	S	312	22.2543	23.072	22.8294	23.4722	0.001877	2
Ahsg_T317	Ahsg	T	317	22.0186	22.8525	22.6513	23.0568	0.00228876	2
Ahsg_S320	Ahsg	S	320	18.4018	19.8884	19.4407	21.3692	0.0131985	2
Ahsg_S320	Ahsg	S	320	14.7447	15.6566	15.9263	16.4388	0.0432815	2
Vtn_S360	Vtn	S	360	12.0247	12.384	12.8331	12.8878	0.0129887	5
Gsta3_S186	Gsta3	S	186	14.8519	13.8973	14.2086	13.4818	0.0100853	4
Gsta3_S189	Gsta3	S	189	14.8519	13.8973	14.2086	13.4817	0.0100795	4
Nktr_S1195	Nktr	S	1195	14.3482	13.7958	13.7285	14.2915	0.0346519	8
Nktr_S1148	Nktr	S	1148	12.9266	12.8151	12.2114	12.2459	0.0478644	7
C5ar1_S328	C5ar1	S	328	15.3852	15.8425	16.5432	17.0362	0.0111758	5
C5ar1_T345	C5ar1	T	345	14.5611	15.1458	15.7196	15.8521	0.0437412	1
C5ar1_S344	C5ar1	S	344	14.5792	15.2846	15.8117	16.2825	0.0296076	5
Ctnnd1_S252	Ctnnd1	S	252	21.634	21.0927	21.2236	21.3586	0.0265171	4
Ctnnd1_T310	Ctnnd1	T	310	21.5896	20.1734	20.2786	21.6556	0.0493709	8
Ctnnd1_S864	Ctnnd1	S	864	20.5325	21.0658	20.3923	20.4026	0.0212513	7
Ctnnd1_S859	Ctnnd1	S	859	18.0077	20.0281	19.2393	20.235	0.0416031	2
Ctnnd1_S861	Ctnnd1	S	861	18.1262	19.9627	18.8031	20.1758	0.0140406	3
Ctnnd1_S862	Ctnnd1	S	862	17.9004	19.5682	18.8339	19.7839	0.0382125	3
Ctnnd1_S349	Ctnnd1	S	349	20.0672	19.8706	18.7305	18.7584	0.0362227	7
Ctnnd1_S862	Ctnnd1	S	862	19.0828	19.7294	19.1527	19.2599	0.0445638	3
Ctnnd1_S861	Ctnnd1	S	861	18.4158	19.07	18.5479	18.6384	0.0482111	3
Ctnnd1_T308	Ctnnd1	T	308	18.2858	17.882	18.1268	18.3202	0.0430573	8
Ctnnd1_T177	Ctnnd1	T	177	16.0287	14.8911	15.7311	16.1973	0.0250289	8
Ctnnd1_S300	Ctnnd1	S	300	8.92783	14.8749	16.5092	17.5158	3.45839e-05	2
Ctnnd1_S244	Ctnnd1	S	244	8.06244	10.1873	12.3738	12.3449	0.000350194	5
Ctnnd1_S269	Ctnnd1	S	269	16.6915	16.2537	17.9792	17.4807	0.00117007	8
Des_S28	Des	S	28	15.5047	17.0671	15.8866	16.2944	0.00340249	3
Des_T17	Des	T	17	14.6042	16.028	14.8	15.0481	0.000907513	3
Des_S31	Des	S	31	14.1237	15.5529	14.2794	14.6096	0.00136064	3
Des_S48	Des	S	48	15.2578	15.2899	14.5161	13.1272	0.0396591	6
Des_S32	Des	S	32	13.7067	14.2184	14.6114	15.014	0.0395014	5
Des_S28	Des	S	28	13.677	14.187	14.5407	15.0263	0.0292038	5
Des_S68	Des	S	68	12.2285	13.4697	12.9161	13.4778	0.000484715	3
Des_S31	Des	S	31	12.2475	12.7139	13.0825	13.8117	0.0142717	5
Des_S25	Des	S	25	11.4857	12.479	12.4174	13.5021	0.0183797	5
Slc6a12_S598	Slc6a12	S	598	13.8356	13.54	12.9253	12.8691	0.0102034	6
Slc6a12_S592	Slc6a12	S	592	13.8596	13.6188	13.0743	12.9777	0.0259939	6
Akt1_S124	Akt1	S	124	18.8125	18.5797	23.5102	22.8132	1.68602e-09	1
Akt1_S122	Akt1	S	122	18.6586	18.4343	23.3744	22.4208	5.69507e-08	1
Akt1_S126	Akt1	S	126	18.6116	18.3635	22.7896	21.9261	1.10801e-06	1
Akt1_S129	Akt1	S	129	18.5007	18.2789	21.9192	20.976	1.37733e-08	1
Akt1_S124	Akt1	S	124	17.906	17.4047	22.5921	21.9958	6.80171e-08	1
Akt1_S122	Akt1	S	122	17.9952	17.4482	22.7097	21.9507	9.0448e-08	1
Akt1_S129	Akt1	S	129	17.8713	17.2769	22.6095	21.9443	4.21573e-07	1
Akt1_S126	Akt1	S	126	17.9665	17.5055	22.4555	21.8034	2.60456e-07	1
Akt1_S129	Akt1	S	129	15.3852	15.6768	20.1057	21.0408	0.0409538	8
Akt1_S126	Akt1	S	126	15.1815	15.4584	19.8793	20.825	0.0385342	8
Akt1_S122	Akt1	S	122	11.5018	15.2352	19.7439	20.6937	0.000316337	1
Akt1_Y437	Akt1	Y	437	12.512	13.9884	17.9961	18.1086	0.0198422	1
Akt1_T443	Akt1	T	443	15.2641	14.6593	18.8642	18.4122	0.0126429	1
Akt1_T82	Akt1	T	82	7.34803	NA	13.5603	11.4687	0.00335393	8
Akt1_T308	Akt1	T	308	16.6803	9.67094	21.198	18.8786	0.017348	8
Akt1_Y315	Akt1	Y	315	NA	12.544	21.2377	18.7347	0.0321633	2
Akt1_T21	Akt1	T	21	17.2644	NA	19.2541	18.3011	0.0366576	8
Akt1_T450	Akt1	T	450	13.2724	15.0209	19.3621	18.9868	0.0124481	1
Akt1_T305	Akt1	T	305	13.9669	13.3787	21.3268	18.7208	0.00146298	1
Akt1_T146	Akt1	T	146	NA	NA	18.6726	17.172	0.00246595	1
Akt1_S246	Akt1	S	246	NA	14.8477	19.2052	18.405	0.0284826	2
Akt1_T34	Akt1	T	34	NA	NA	19.2761	16.7148	0.00677408	1
Akt1_S50	Akt1	S	50	NA	11.3441	13.4529	12.822	0.0162712	2
Akt1_T195	Akt1	T	195	NA	NA	13.4991	11.4876	0.000647433	1
Akt1_T197	Akt1	T	197	NA	NA	13.2006	10.9454	4.02892e-05	1
Dbi_S2	Dbi	S	2	19.8328	20.0273	19.5811	19.0987	0.0224707	6
Dbi_S30	Dbi	S	30	9.57719	12.7831	9.10994	11.9965	0.0111535	3
Scp2_T416	Scp2	T	416	15.011	14.4739	14.5233	14.1524	0.0160296	4
Scp2_S502	Scp2	S	502	12.0112	13.1823	12.5427	13.2174	0.0347755	3
Nedd1_T351	Nedd1	T	351	12.6631	12.4454	12.5624	11.9975	0.00933511	4
Cyp2f2_S128	Cyp2f2	S	128	17.3383	16.7058	18.4703	17.0168	0.0410597	8
Cyp2f2_S48	Cyp2f2	S	48	10.1955	9.22097	10.533	NA	0.0332878	4
Ranbp1_S60	Ranbp1	S	60	16.243	16.0741	16.1165	15.4078	0.0346024	4
Ptk2_S580	Ptk2	S	580	15.2378	13.469	12.868	12.8495	0.0186043	4
Ptk2_T575	Ptk2	T	575	15.7668	14.6587	14.4424	13.7782	0.00824727	4
Ptk2_T18	Ptk2	T	18	14.6334	11.9611	13.9497	13.1904	0.0275441	4
Ptk2_S17	Ptk2	S	17	NA	10.4509	13.564	12.854	0.0363364	2
Mif_S14	Mif	S	14	10.6149	11.2928	10.8473	11.5274	0.0111739	3
Asgr1_T2	Asgr1	T	2	13.5524	14.1769	15.248	15.1771	0.0350923	5
Usp4_S654	Usp4	S	654	12.9836	12.6638	12.3342	11.7753	0.0144811	6
Usp4_S680	Usp4	S	680	13.3732	13.1519	12.5936	12.4235	0.0241776	6
Ptpn11_Y62	Ptpn11	Y	62	13.3698	14.1175	13.9583	14.1231	0.00189783	2
Ptpn11_Y63	Ptpn11	Y	63	13.3698	14.1175	13.9583	14.1231	0.00189721	2
Rab6a_S2	Rab6a	S	2	17.6131	17.8752	19.0817	18.8342	0.000319896	1
Rab12_S105	Rab12	S	105	12.6466	14.6414	16.3077	15.7071	0.000408178	2
Rab12_S20	Rab12	S	20	12.8188	12.9538	14.6372	14.7451	0.000722816	1
Rab12_S15	Rab12	S	15	12.8188	12.9538	14.6372	14.7451	0.000722816	1
Pdha1_S295	Pdha1	S	295	22.7798	23.7008	23.7168	24.4472	0.0240398	2
Pdha1_T231	Pdha1	T	231	14.6535	15.3419	13.6582	14.4181	0.0494171	7
Hal_S635	Hal	S	635	24.5715	24.2632	23.2834	23.1391	0.0110251	7
Hal_T637	Hal	T	637	23.9608	23.6424	22.6459	22.3837	0.0224449	7
Hal_T396	Hal	T	396	16.683	15.835	14.6581	13.8634	0.00312136	6
Hal_S140	Hal	S	140	15.2573	14.5207	14.171	13.4593	0.0286659	6
Fah_S92	Fah	S	92	15.978	15.0822	15.3225	14.691	0.0246858	4
Fah_S84	Fah	S	84	15.5176	14.4539	14.7424	14.3536	0.0120817	4
Fah_S165	Fah	S	165	13.0506	12.5273	15.6338	14.6077	6.48183e-05	1
Fah_T108	Fah	T	108	12.9472	10.9545	13.327	12.9412	0.0219499	8
Canx_S563	Canx	S	563	23.5884	23.5359	23.0277	22.9492	0.0289768	7
Canx_S569	Canx	S	569	22.2158	22.1904	21.6468	21.6176	0.0415215	7
Canx_S553	Canx	S	553	21.717	21.6234	21.266	21.2475	0.0375436	7
Canx_S563	Canx	S	563	21.3061	21.1875	20.9483	20.6905	0.0250885	6
Canx_S563	Canx	S	563	16.4504	16.3044	15.8374	15.5212	0.000830213	6
Canx_T561	Canx	T	561	16.4504	16.3044	15.8374	15.5212	0.000830213	6
Canx_S553	Canx	S	553	16.4504	16.3044	15.8374	15.5212	0.000830213	6
Irs1_S325	Irs1	S	325	18.4082	17.9216	17.6995	17.3824	0.046551	6
Irs1_S994	Irs1	S	994	13.3353	14.8106	15.0754	15.4701	0.0159896	2
Irs1_S999	Irs1	S	999	13.3144	14.6949	14.9684	15.3007	0.027808	2
Irs1_S336	Irs1	S	336	15.8513	15.5037	14.9715	14.7735	0.0258284	6
Irs1_S416	Irs1	S	416	14.9952	14.9713	14.0184	12.5875	0.0463641	6
Irs1_Y995	Irs1	Y	995	10.7081	12.5836	12.6523	13.199	0.031282	2
Irs1_S407	Irs1	S	407	14.9527	14.5848	13.1159	13.3314	0.0324384	7
Irs1_Y426	Irs1	Y	426	15.0299	14.5208	13.1939	12.9632	0.0184915	6
Foxa1_S303	Foxa1	S	303	18.0134	17.2638	17.3962	16.8037	0.000801412	4
Foxa1_S327	Foxa1	S	327	17.298	16.445	16.59	16.3157	0.0334313	4
Foxa1_T330	Foxa1	T	330	17.2339	16.4492	16.5565	16.2756	0.0270324	4
Foxa1_T337	Foxa1	T	337	17.2104	16.4092	16.5521	16.2748	0.0338061	4
Foxa1_T339	Foxa1	T	339	17.1379	16.3382	16.4581	16.2291	0.0401706	4
Foxa1_S343	Foxa1	S	343	16.9715	16.2111	16.3289	16.0548	0.0306333	4
Foxa2_S307	Foxa2	S	307	16.0874	15.212	14.918	13.4219	0.0490666	6
Foxa2_T302	Foxa2	T	302	15.3664	14.382	14.0582	13.2914	0.00729743	6
Ercc5_S341	Ercc5	S	341	19.1217	19.0085	18.9691	18.6828	0.0322825	6
Ercc5_S382	Ercc5	S	382	16.6553	16.3846	16.6036	16.1103	0.0261432	4
Ercc5_S382	Ercc5	S	382	11.7963	13.2447	14.6202	15.1483	0.00220742	5
Ercc5_T377	Ercc5	T	377	11.7963	13.2447	14.6202	15.1483	0.00220742	5
Ercc5_S374	Ercc5	S	374	11.7963	13.2447	14.6202	15.1483	0.00220742	5
Ercc5_S374	Ercc5	S	374	16.8676	16.5778	16.6572	16.2346	0.012448	4
Sox5_S21	Sox5	S	21	18.7992	18.5445	18.3147	18.0834	0.00544938	6
Sox5_Y23	Sox5	Y	23	18.5507	18.2804	18.0547	17.8169	0.00440293	6
Sox5_T26	Sox5	T	26	18.4133	18.143	17.9195	17.6816	0.00430463	6
Sox5_T413	Sox5	T	413	12.2772	NA	11.0126	11.79	0.00934774	8
Ptpn1_Y46	Ptpn1	Y	46	12.9995	13.3406	14.1176	14.4666	0.0091931	5
Ptpn1_S50	Ptpn1	S	50	12.8965	13.4747	14.0107	14.3565	0.0251581	5
Ptpn12_S434	Ptpn12	S	434	18.269	18.7769	18.7025	18.9775	0.0394215	2
Ptpn12_S673	Ptpn12	S	673	17.7099	18.3485	17.9038	18.2604	0.0162706	3
Ptpn12_S670	Ptpn12	S	670	17.1682	17.7614	17.3217	17.9507	0.00205133	3
Ptpn12_S731	Ptpn12	S	731	11.9865	13.1974	13.4929	14.8883	0.00597047	5
Ptpn12_T598	Ptpn12	T	598	9.87791	13.0566	11.0838	12.8406	0.0136422	3
Ptpn12_S596	Ptpn12	S	596	9.87791	13.0566	11.0838	12.8406	0.0136422	3
Ptpn12_T545	Ptpn12	T	545	16.1953	11.1142	11.3702	12.8094	0.0355909	4
Ldlr_S843	Ldlr	S	843	11.4291	12.0954	15.8813	14.5593	1.91981e-05	1
Flt1_S1208	Flt1	S	1208	12.1975	12.6428	12.4138	13.1098	0.0162576	3
Rpl12_S165	Rpl12	S	165	15.7767	15.4026	15.0762	15.0563	0.0494121	6
Sar1a_T164	Sar1a	T	164	13.6051	14.526	14.0159	11.7742	0.0109538	6
Gnl1_S55	Gnl1	S	55	17.8868	17.7948	17.1599	17.2289	0.00409285	7
Gnl1_T48	Gnl1	T	48	17.5272	17.3349	16.8939	16.6957	0.0323649	6
Gnl1_S51	Gnl1	S	51	18.7763	18.5444	18.2142	18.1632	0.0113383	6
Gnl1_S344	Gnl1	S	344	12.6157	13.3991	12.4779	12.1322	0.0441167	7
Lig1_S51	Lig1	S	51	15.6043	17.1933	18.301	18.4734	0.00205905	2
Lig1_S49	Lig1	S	49	15.0909	16.7253	17.8775	18.0248	0.000765196	2
Lig1_T193	Lig1	T	193	12.8501	14.8265	15.069	15.8773	0.0025605	2
Lig1_S191	Lig1	S	191	12.8411	14.8266	15.069	15.8773	0.00241611	2
Lig1_S188	Lig1	S	188	12.7053	14.7479	15.0619	15.787	0.00125417	2
Lig1_T195	Lig1	T	195	12.5061	14.7006	14.8898	15.7311	0.00111057	2
Hspa9_T86	Hspa9	T	86	15.7994	15.5065	14.6895	14.69	0.0155209	7
Tjp1_S912	Tjp1	S	912	22.2178	21.8323	22.1936	21.9749	0.00665689	4
Tjp1_S1051	Tjp1	S	1051	16.6608	16.4309	16.5448	15.4441	0.0278255	4
Tjp1_Y822	Tjp1	Y	822	13.6912	15.2207	14.8862	14.6797	0.0345283	2
Tjp1_Y843	Tjp1	Y	843	14.6121	15.2148	14.3623	13.6188	0.00421779	6
Tjp1_S1065	Tjp1	S	1065	13.3227	13.6351	14.3007	14.4519	0.0163563	5
Tjp1_S899	Tjp1	S	899	14.5757	12.0775	13.632	14.1417	0.0296075	8
Tjp1_S125	Tjp1	S	125	14.6617	14.4844	12.5111	12.6495	0.0282593	7
Tjp1_S1071	Tjp1	S	1071	11.3681	11.0512	13.1934	13.1381	0.00465688	1
Tjp1_T1067	Tjp1	T	1067	13.4845	13.9956	14.3745	14.488	0.00203996	5
Tjp1_T1153	Tjp1	T	1153	12.1425	12.6078	15.3904	14.6831	0.00103076	1
Tjp1_S212	Tjp1	S	212	11.7693	12.7378	12.7193	13.4703	0.00568546	2
Tjp1_T1151	Tjp1	T	1151	12.3958	12.792	16.6904	15.6291	0.00154651	1
Fyn_Y185	Fyn	Y	185	13.9508	15.8231	14.9214	15.879	0.000532995	3
Fyn_S186	Fyn	S	186	NA	11.398	11.5185	12.6923	0.0379339	2
Cdkn1a_S78	Cdkn1a	S	78	10.7424	14.5534	16.482	16.1917	1.33641e-06	2
Cap1_S34	Cap1	S	34	11.5578	12.2128	13.2676	13.5909	0.00507327	5
Tkt_S295	Tkt	S	295	14.5755	15.885	16.3299	16.5048	0.0146219	2
Tkt_Y481	Tkt	Y	481	13.9817	12.9894	13.7736	13.1494	0.0244991	4
Tkt_S482	Tkt	S	482	13.9189	12.9674	13.7811	13.1772	0.0413446	4
Vps26a_S315	Vps26a	S	315	14.6559	14.5687	15.5087	15.4736	0.010519	1
Sox6_S466	Sox6	S	466	15.6968	15.2992	14.9473	14.8325	0.0183253	6
Sox6_S442	Sox6	S	442	17.1084	16.7786	16.5931	16.1933	0.0129348	6
Sox6_T441	Sox6	T	441	15.3095	15.0815	14.883	14.4753	0.0351871	6
Sox6_T444	Sox6	T	444	16.0416	15.6728	15.4764	15.0702	0.00816276	6
Sox6_S439	Sox6	S	439	16.7507	16.3163	16.2003	15.6377	0.00229129	6
Sox6_T433	Sox6	T	433	16.2025	15.7779	15.6904	15.0196	0.00169955	6
Abca1_S1147	Abca1	S	1147	13.9263	12.1128	13.0037	11.0738	0.00846591	4
Abca1_S1145	Abca1	S	1145	14.0988	11.8274	13.3702	11.152	0.00820909	4
Abca2_T2411	Abca2	T	2411	14.8472	14.8541	14.3306	13.9516	0.0254135	6
Abca2_S1331	Abca2	S	1331	14.0314	13.3174	12.3377	12.4714	8.52874e-06	7
Abca2_S1327	Abca2	S	1327	13.5613	12.9878	11.9241	12.0184	7.53048e-05	7
Abca2_S1322	Abca2	S	1322	12.125	10.8449	10.1112	10.7611	0.0271128	7
Elk3_S288	Elk3	S	288	15.4072	16.7422	17.8279	17.7451	0.00891651	2
Cd86_S285	Cd86	S	285	13.5285	14.3669	15.4384	14.9564	0.00420818	1
Foxk1_T408	Foxk1	T	408	18.6302	18.822	18.1674	18.4804	0.0453414	7
Foxk1_T408	Foxk1	T	408	16.5487	16.1939	14.8851	15.4033	0.0381959	7
Foxk1_Y296	Foxk1	Y	296	15.3347	14.0145	14.1994	15.3686	0.0160994	8
Foxk1_S290	Foxk1	S	290	15.2481	14.0154	14.1832	15.356	0.0154573	8
Septin2_S218	Septin2	S	218	24.2802	24.7329	24.3386	24.4249	0.0235093	3
Septin2_Y211	Septin2	Y	211	11.2307	17.5648	12.1086	15.4677	0.0134484	3
Septin1_T316	Septin1	T	316	11.8797	13.5722	13.4049	13.7149	0.0123555	2
Septin1_S311	Septin1	S	311	12.3636	13.6317	13.5425	13.585	0.0221935	2
Septin1_S314	Septin1	S	314	12.122	13.3846	13.1415	13.5086	0.0426225	2
Stat1_T720	Stat1	T	720	12.1692	11.6457	12.4947	10.8645	0.018805	4
Stat3_S727	Stat3	S	727	17.8975	16.0665	17.4098	16.0074	0.0200291	4
Stat3_S719	Stat3	S	719	15.9255	14.0903	15.4345	14.0238	0.0209325	4
Stat3_T714	Stat3	T	714	15.9255	14.087	15.4345	14.0199	0.0208919	4
Stat3_T721	Stat3	T	721	15.6991	13.8932	15.2414	13.8814	0.0218844	4
Stat3_Y705	Stat3	Y	705	14.6008	14.4937	16.4661	17.5723	0.0079748	5
Stat3_T717	Stat3	T	717	15.925	14.091	15.4296	13.9844	0.0402794	4
Stat5a_S779	Stat5a	S	779	16.1681	15.9008	16.8904	17.6115	0.00135653	5
Eps15_T321	Eps15	T	321	16.1172	15.8098	16.0993	16.4643	0.0196689	8
Eps15_S324	Eps15	S	324	16.201	15.7965	16.2567	16.4484	0.0186008	8
Eps15_S852	Eps15	S	852	15.936	16.5011	15.5811	15.1819	0.0140485	7
Eps15_T664	Eps15	T	664	13.3126	12.87	12.7407	11.3149	0.00214609	6
Htt_S2916	Htt	S	2916	14.1559	12.2044	15.5001	14.81	0.0143567	8
Htt_S2911	Htt	S	2911	14.0069	12.335	15.4773	14.7982	0.0198645	8
Htt_S1847	Htt	S	1847	16.2693	14.932	16.0627	15.4004	0.00793158	4
Htt_S1859	Htt	S	1859	16.1477	14.8989	15.9359	15.2934	0.0102695	4
Hhex_S58	Hhex	S	58	14.4223	14.4515	12.8887	12.8857	0.0190629	7
Msh2_S921	Msh2	S	921	16.9008	16.1818	16.1518	15.6795	0.016432	4
H1-4_T18	H1-4	T	18	19.3272	20.3883	20.4176	21.4466	0.0197472	2
H1-4_S2	H1-4	S	2	24.8728	24.601	23.2483	23.3871	0.0129436	7
H1-4_T4	H1-4	T	4	24.8728	24.6011	23.2483	23.3871	0.0129386	7
H1-5_S18	H1-5	S	18	20.2009	21.6397	21.997	22.4592	0.0111302	2
H1-5_S18	H1-5	S	18	13.4907	14.7334	14.6465	15.3959	0.02833	2
H1-3_T18	H1-3	T	18	18.4091	19.9185	20.1478	21.0566	0.00835081	2
Dck_S74	Dck	S	74	11.0555	13.1959	12.0827	12.5732	0.0150331	3
Plin2_S220	Plin2	S	220	14.033	15.0161	21.2464	20.3615	5.41588e-07	1
Plin2_Y26	Plin2	Y	26	10.9043	12.1934	14.9465	14.8568	0.000561572	1
Plin2_S289	Plin2	S	289	NA	NA	12.0521	10.7178	0.00916729	1
Crebbp_S2064	Crebbp	S	2064	15.7702	15.8676	15.3972	15.4199	0.0443874	7
Rangap1_S444	Rangap1	S	444	10.1067	12.4722	12.952	13.0441	3.09383e-05	2
Rangap1_T432	Rangap1	T	432	8.04279	11.1122	11.669	11.7057	1.44059e-05	2
Rangap1_T434	Rangap1	T	434	9.69283	11.7412	12.1677	12.3049	7.50182e-05	2
Sipa1_S51	Sipa1	S	51	18.219	18.4556	18.5764	18.5901	0.00851159	2
Sipa1_S53	Sipa1	S	53	18.2266	18.4408	18.4488	18.5182	0.0450445	2
Rab11b_S42	Rab11b	S	42	9.43313	11.7899	17.8626	17.0328	0.00327839	1
Fdx1_S67	Fdx1	S	67	17.8744	17.4265	18.6471	18.0219	0.00447686	8
Nf2_S518	Nf2	S	518	15.5254	15.9423	15.6048	15.9508	0.0114728	3
Myo1b_T580	Myo1b	T	580	14.673	14.7911	14.0249	14.484	0.00348441	7
Nedd4_S309	Nedd4	S	309	21.4804	20.9834	21.1825	20.0765	0.0058966	4
Yap1_T95	Yap1	T	95	22.9374	22.6572	22.5107	22.5363	0.0350442	6
Yap1_S94	Yap1	S	94	22.9207	22.6353	22.4885	22.5175	0.0333488	6
Yap1_T99	Yap1	T	99	22.7135	22.4129	22.2768	22.2997	0.0338901	4
Yap1_T363	Yap1	T	363	19.5087	19.2171	18.7658	18.1351	0.0412352	6
Yap1_S352	Yap1	S	352	16.1412	15.619	17.0583	16.5686	0.00828791	8
Yap1_T339	Yap1	T	339	15.6721	15.0956	16.8117	16.2041	0.0362887	8
Yap1_S366	Yap1	S	366	16.1452	16.5516	15.7875	15.3281	0.00167819	7
Yap1_T383	Yap1	T	383	15.9718	15.7875	14.7559	15.9967	0.00512028	7
Yap1_S385	Yap1	S	385	15.2716	15.3415	14.4904	15.4319	0.0354413	3
Yap1_S382	Yap1	S	382	15.4043	15.3307	14.4034	15.5469	0.00718924	3
Yap1_T104	Yap1	T	104	16.4183	16.1069	15.7247	15.2878	0.0136504	6
Yap1_S335	Yap1	S	335	12.7772	12.47	14.6366	13.8842	0.00293716	1
Pla2g4a_S437	Pla2g4a	S	437	14.5884	15.1143	15.6465	15.7703	0.000511164	5
Pla2g4a_S726	Pla2g4a	S	726	15.9122	15.7303	16.9483	16.5956	0.0202033	1
Aldh2_T358	Aldh2	T	358	16.0369	15.7093	14.844	14.507	0.00825064	6
Aldh2_T367	Aldh2	T	367	15.9424	15.4751	14.556	14.2807	0.0103215	6
Srprb_T218	Srprb	T	218	13.5315	13.0559	13.4973	13.3805	0.0180267	8
Gsr_S15	Gsr	S	15	12.1438	12.8617	15.1113	15.4764	0.000645253	1
Gsr_T279	Gsr	T	279	11.6006	13.0216	13.4136	12.4889	0.0095076	2
Map2k4_S78	Map2k4	S	78	15.7236	15.3772	18.0589	17.5081	6.22494e-05	1
Map2k4_S392	Map2k4	S	392	15.2212	16.434	17.5678	17.7312	9.72183e-05	5
Map2k4_S391	Map2k4	S	391	15.0669	16.2324	16.5443	17.4376	0.0030748	5
Map2k4_Y395	Map2k4	Y	395	10.5747	13.5302	14.3243	14.6654	0.00661561	2
Mapk14_T180	Mapk14	T	180	20.2872	19.3255	18.8276	18.1113	0.000209346	6
Mapk14_T175	Mapk14	T	175	17.335	19.157	18.8743	18.0424	0.0191342	2
Fosl2_S19	Fosl2	S	19	NA	NA	10.1991	11.0634	0.010465	1
Fosl2_S200	Fosl2	S	200	NA	14.0692	14.3988	15.5093	0.0133992	2
Fosl2_S17	Fosl2	S	17	NA	NA	10.1365	11.2248	0.0451067	1
Crkl_S114	Crkl	S	114	18.6757	18.6619	18.4044	18.0992	0.0488704	6
Crkl_Y132	Crkl	Y	132	15.2414	14.7143	15.4356	14.495	0.0258278	4
Rplp1_S101	Rplp1	S	101	18.5597	18.2158	16.9712	15.5739	0.0115828	6
Rplp1_S83	Rplp1	S	83	14.232	12.5583	12.9746	10.8764	0.0129181	4
Rplp1_T84	Rplp1	T	84	14.48	13.2843	13.4694	11.1816	0.00458046	4
Rpl13_S106	Rpl13	S	106	16.5322	16.4357	17.2154	16.7828	0.000839342	1
Rpl13_S77	Rpl13	S	77	6.92835	10.1997	12.2766	12.5276	0.00109323	5
Epb41_S543	Epb41	S	543	18.0103	17.6542	17.3448	16.8921	0.00741835	6
Epb41_S541	Epb41	S	541	18.0748	17.7004	17.3999	16.9625	0.00841805	6
Epb41_S856	Epb41	S	856	16.2826	15.9374	15.7456	14.9485	0.0189605	6
Epb41_S678	Epb41	S	678	17.8838	17.8117	19.4138	27.4201	0.0407364	5
Rfx1_S499	Rfx1	S	499	16.9601	14.4087	16.4274	16.7369	0.0116655	8
Prox1_S511	Prox1	S	511	21.9559	22.0857	21.4796	21.4567	0.0076541	7
Prox1_S199	Prox1	S	199	21.2357	21.2359	20.7056	20.7108	0.0125546	7
Prox1_S572	Prox1	S	572	14.3379	13.5811	12.6919	13.1137	0.0294286	7
Prox1_Y571	Prox1	Y	571	14.1475	13.4277	12.5645	12.9312	0.0235448	7
Prox1_S569	Prox1	S	569	14.1484	13.4106	12.5303	12.9312	0.0238968	7
Lmna_T24	Lmna	T	24	19.8574	19.6282	20.2291	20.2788	0.0355614	8
Lmna_S22	Lmna	S	22	19.4497	19.2311	19.8165	19.8763	0.0377269	8
Lmna_S404	Lmna	S	404	15.791	16.3845	18.5927	20.7567	0.00103644	5
Lmna_S406	Lmna	S	406	16.1872	16.1264	18.8969	20.2546	0.000283184	5
Lmna_S407	Lmna	S	407	14.9016	15.4613	18.6749	19.6584	0.00131755	5
Lmna_S407	Lmna	S	407	16.9083	15.9187	17.1415	19.6481	0.0135615	5
Lmna_S406	Lmna	S	406	16.8538	15.9328	17.1025	19.4304	0.0111149	5
Lmna_S409	Lmna	S	409	16.9008	15.3416	16.7288	19.6355	0.0370441	5
Lmna_S404	Lmna	S	404	16.7974	15.2827	16.986	19.3623	0.0217095	5
Lmna_S458	Lmna	S	458	16.3616	15.1634	16.8161	16.588	0.000445296	8
Lmna_S463	Lmna	S	463	15.6112	13.9595	16.218	15.9844	0.000593838	8
Lmna_S629	Lmna	S	629	14.5572	15.0181	15.4281	15.6629	0.00455315	5
Lmna_S633	Lmna	S	633	14.6014	15.0729	15.3558	15.6169	0.0109567	5
Lmna_T19	Lmna	T	19	15.2883	15.2065	14.7118	15.1717	0.0440311	7
Lmna_S637	Lmna	S	637	13.5158	14.0819	14.5741	14.5385	0.0343593	5
Lmna_S653	Lmna	S	653	12.6557	12.628	14.8866	14.8759	0.0119774	1
Lmna_S614	Lmna	S	614	11.5554	9.96228	15.0023	13.4179	0.0241073	8
Lmna_S301	Lmna	S	301	12.8363	11.9612	16.9829	16.8291	1.16354e-05	1
Lmna_S619	Lmna	S	619	10.3908	9.17893	13.8	13.4847	0.00315032	1
Lmna_S611	Lmna	S	611	12.3316	11.3992	15.749	15.0545	0.00852476	8
Lmna_S620	Lmna	S	620	10.2998	10.4834	12.7061	12.5752	0.0397122	1
Lmna_S431	Lmna	S	431	12.0265	12.7625	16.3857	15.6759	0.00631548	1
Cbr1_S4	Cbr1	S	4	15.7457	15.7407	17.664	16.6665	0.0183332	1
Cbr1_S3	Cbr1	S	3	15.4057	15.4966	17.3536	16.3991	0.0206792	1
Cbr1_T162	Cbr1	T	162	15.2203	15.1884	16.6221	16.2951	0.0021146	1
Tdo2_S19	Tdo2	S	19	17.4456	17.6616	17.9412	16.6682	0.00526463	6
Tdo2_S247	Tdo2	S	247	17.1188	17.0514	16.9825	16.371	0.0421146	6
Mapkapk2_T201	Mapkapk2	T	201	12.4433	12.4311	13.1554	11.4597	0.0485724	4
Hnrnpa1_S4	Hnrnpa1	S	4	22.4509	22.6716	22.1772	22.3081	0.0365899	7
Hnrnpa1_S6	Hnrnpa1	S	6	19.7196	19.828	19.4084	19.4772	0.0492009	7
Hnrnpa1_S4	Hnrnpa1	S	4	19.6893	19.7949	19.3831	19.5014	0.0381165	7
Hpd_S223	Hpd	S	223	14.8361	15.7633	12.8384	14.0594	0.0151963	7
Hpd_Y232	Hpd	Y	232	12.1722	14.1898	13.6376	14.7979	0.0120708	2
Hpd_S211	Hpd	S	211	18.1434	17.8819	15.0849	16.0849	0.0382122	7
Cenpc_S697	Cenpc	S	697	10.1516	12.9544	13.9488	14.1901	0.00106316	2
Cenpc_S699	Cenpc	S	699	10.1516	12.9072	13.9411	14.1874	0.00118457	2
Pcyt1a_S322	Pcyt1a	S	322	18.5942	18.0975	17.4097	18.0743	0.00441262	7
Pcyt1a_S319	Pcyt1a	S	319	19.2407	18.732	17.9675	18.611	0.00771771	7
Pcyt1a_S323	Pcyt1a	S	323	18.4116	18.0436	17.207	17.7551	0.0376668	7
Pcyt1a_T325	Pcyt1a	T	325	17.2699	16.7194	16.0799	16.6801	0.0395493	7
Pcyt1a_S315	Pcyt1a	S	315	16.8953	16.2158	15.3153	15.1242	0.0283124	6
Pcyt1a_S345	Pcyt1a	S	345	15.816	15.0002	15.0658	14.3186	0.0165902	4
Pcyt1a_S321	Pcyt1a	S	321	16.8792	16.3398	15.3648	14.974	0.016151	6
Hnf4a_S436	Hnf4a	S	436	19.8528	19.4354	18.3752	18.5499	0.00167033	7
Hnf4a_S439	Hnf4a	S	439	19.0342	18.5935	17.517	17.7247	0.00167433	7
Hnf4a_S443	Hnf4a	S	443	17.6816	17.3457	16.1871	16.5916	0.00144055	7
Mcm4_T19	Mcm4	T	19	13.6705	16.7982	17.2641	17.9427	0.000227152	2
Psma2_S7	Psma2	S	7	13.7269	13.8626	17.9691	17.2428	4.75834e-07	1
Psma2_Y6	Psma2	Y	6	13.6251	13.6373	17.7157	16.9835	2.6648e-07	1
Psma2_S9	Psma2	S	9	13.5939	13.5768	17.7019	16.9739	3.59825e-07	1
Psma2_T222	Psma2	T	222	15.3663	15.3544	14.7252	14.7448	0.0126268	7
Psen1_T354	Psen1	T	354	14.1969	13.129	13.4116	12.4105	0.0160498	4
Bckdha_S344	Bckdha	S	344	20.2536	21.8866	22.6883	23.6	0.014148	2
Bckdha_S334	Bckdha	S	334	19.8937	21.5437	22.3152	23.3129	0.0134966	2
Bckdha_Y342	Bckdha	Y	342	20.237	21.8808	22.6015	23.6149	0.0167763	2
Bckdha_S336	Bckdha	S	336	18.7949	20.7503	21.1552	22.6867	0.0260385	2
Bckdha_S340	Bckdha	S	340	19.4992	21.1202	21.8218	22.8178	0.0136455	2
Bckdha_S339	Bckdha	S	339	17.738	19.9216	20.4458	22.1018	0.0122216	2
Bckdha_T335	Bckdha	T	335	18.8518	20.4229	21.4261	22.2362	0.00861797	2
Hsd17b8_S58	Hsd17b8	S	58	16.1653	16.2015	15.3187	14.827	0.0066404	6
Ahcy_S148	Ahcy	S	148	17.7278	17.1359	17.0754	16.3307	0.00693016	4
Ahcy_S2	Ahcy	S	2	17.5981	16.9083	16.4131	15.643	0.00444244	6
Ahcy_T185	Ahcy	T	185	17.1362	16.3115	15.8688	15.284	0.000683313	6
Ahcy_S183	Ahcy	S	183	17.1361	16.3152	15.8675	15.2813	0.000626946	6
Shmt1_S155	Shmt1	S	155	13.0315	12.4977	12.8101	12.0839	0.00286809	4
Shmt1_S158	Shmt1	S	158	12.4707	11.9734	11.7033	10.81	0.0170825	6
Krt6a_S165	Krt6a	S	165	12.2187	13.6723	12.3157	13.1637	0.0159474	3
Cast_S11	Cast	S	11	20.6089	20.4903	21.3909	21.4652	0.0142667	1
Cast_S83	Cast	S	83	13.314	13.0883	14.0768	14.0231	0.0137851	1
Cast_T72	Cast	T	72	12.6432	12.1673	13.3578	13.297	0.00517319	8
Cast_T297	Cast	T	297	16.2953	15.5885	15.8165	15.6582	0.0296286	4
Cast_S492	Cast	S	492	13.6756	13.9933	15.6499	16.1665	0.00477907	5
Dvl1_S397	Dvl1	S	397	13.9017	13.5001	15.2933	14.682	0.00441591	1
Dvl1_S391	Dvl1	S	391	13.7652	13.3202	15.1207	14.5586	0.00683873	1
Dvl1_T389	Dvl1	T	389	13.2365	12.7676	14.6169	14.0354	0.0036551	1
Rab7a_S72	Rab7a	S	72	18.2938	19.0922	19.1012	19.3082	0.0103525	2
Acadl_S55	Acadl	S	55	15.9918	15.8816	15.0896	15.4529	0.046183	7
Xpc_S884	Xpc	S	884	15.3953	11.4458	12.0792	8.91609	0.00598373	4
Hsd17b4_S308	Hsd17b4	S	308	16.7703	17.6326	18.0961	17.9367	0.0256737	2
Hsd17b4_T265	Hsd17b4	T	265	14.5202	14.8925	16.0912	15.9382	0.000454319	1
Hsd17b4_S497	Hsd17b4	S	497	11.221	12.9486	13.0405	13.0912	0.0111122	2
Ccr1_S352	Ccr1	S	352	11.2512	11.7243	14.1315	15.5383	0.00869892	5
Ccr1_S352	Ccr1	S	352	12.0385	13.0259	15.6671	16.2702	0.000400137	1
Ccr1_T339	Ccr1	T	339	10.7226	12.1336	14.5198	15.1295	0.000159023	5
Ccr1_S341	Ccr1	S	341	12.0605	11.8676	14.7797	15.3856	0.00519708	1
Ccr5_T352	Ccr5	T	352	12.676	13.2448	13.6538	13.9095	0.000341251	5
Ccr5_S351	Ccr5	S	351	12.5454	13.1844	13.4568	13.7908	0.00181786	5
Adcy9_S613	Adcy9	S	613	18.5839	17.83	17.8344	17.6773	0.00305581	4
Adcy9_S615	Adcy9	S	615	18.353	17.6038	17.6041	17.4322	0.00336021	4
Gss_T3	Gss	T	3	12.6244	13.7637	13.2342	14.0301	0.0196798	3
Gss_S4	Gss	S	4	12.5694	13.7601	13.2355	14.0156	0.0232919	3
Hdgf_S165	Hdgf	S	165	24.7983	24.6467	24.2138	24.0976	0.00178193	6
Hdgf_S133	Hdgf	S	133	23.6841	23.7298	23.0352	23.3404	0.0466287	7
Hdgf_S128	Hdgf	S	128	23.1062	23.1578	22.467	22.7213	0.0356988	7
Hdgf_S132	Hdgf	S	132	23.3546	23.3981	22.7049	22.9636	0.0358788	7
Hdgf_S133	Hdgf	S	133	19.8789	19.6655	18.9514	19.041	0.00150233	7
Hdgf_S128	Hdgf	S	128	19.6783	19.4867	18.751	18.8781	0.00119557	7
Hdgf_T200	Hdgf	T	200	17.5117	17.2223	16.3625	15.9916	0.000869747	6
Hdgf_S199	Hdgf	S	199	17.434	17.1486	16.2581	15.9241	0.000977815	6
Hdgf_S202	Hdgf	S	202	17.3185	17.0225	16.1464	15.8292	0.000992643	6
Hdgf_S206	Hdgf	S	206	16.5922	16.3223	15.3994	15.4407	0.00353908	7
Slc25a5_Y191	Slc25a5	Y	191	15.5985	16.5123	16.6493	16.2556	0.0159178	2
Slc25a5_Y195	Slc25a5	Y	195	14.0369	14.9402	15.1036	14.8278	0.0452497	2
Slc25a5_S22	Slc25a5	S	22	13.6524	13.4686	13.834	14.0112	0.0432131	8
Slc25a5_S7	Slc25a5	S	7	12.4901	11.1147	11.2046	11.381	0.0103085	4
Tst_S35	Tst	S	35	16.5237	16.3407	15.4114	15.0816	0.0410598	7
Tst_S160	Tst	S	160	12.3894	12.0857	10.9693	10.6887	0.00470131	6
Kpna2_S62	Kpna2	S	62	14.1419	14.4904	15.5546	16.2609	0.0020601	5
Jak1_S568	Jak1	S	568	10.5111	10.64	10.5417	11.4348	0.0329437	5
Usp10_S570	Usp10	S	570	22.0516	22.1609	21.7318	21.4583	0.00935714	6
Usp10_T566	Usp10	T	566	21.8091	21.9177	21.5018	21.21	0.0093557	6
Usp10_T205	Usp10	T	205	18.9457	18.0096	18.5928	17.5412	0.0482492	4
[truncated: 6,461 more rows]

## Sheet: S4. enriched kinases
Table S4. Enriched kinases from 8 clusters by NetworKIN based on DEPs. The p-value was performed by hypergeometric test and p-value < 0.05 is considered significant.
	cluster1		cluster2		cluster3		cluster4		cluster5		cluster6		cluster7		cluster8		Max of substrate counts among all clusters	Minimum of pphyper pvalues among all clusters
Kinase id	Substrate count	pphyper pvalue	Substrate count	pphyper pvalue	Substrate count	pphyper pvalue	Substrate count	pphyper pvalue	Substrate count	pphyper pvalue	Substrate count	pphyper pvalue	Substrate count	pphyper pvalue	Substrate count	pphyper pvalue
Mapk1	19	0.999922	23	0.926365	21	0.312058	33	0.0293341	37	0.117984	35	0.256129	23	0.765061	35	0.00129321	37	0.00129321
Csnk1a1	71	1	82	0.937983	69	0.115408	93	0.0162719	83	0.950736	113	0.0682515	134	4.206e-09	59	0.84091	134	4.206e-09
Pin1	35	0.962709	25	0.977654	28	0.114181	32	0.22772	42	0.157981	35	0.65772	33	0.365235	36	0.0112147	42	0.0112147
Mapk3	110	0.443957	57	0.999831	54	0.499779	79	0.0713307	104	0.023259	82	0.807409	70	0.734829	75	0.0159756	110	0.0159756
Prkcb	137	0.000642037	100	0.0267226	51	0.625046	61	0.781665	80	0.754646	93	0.26851	53	0.99725	46	0.96604	137	0.000642037
Pak1	80	0.000777081	52	0.134017	25	0.757309	33	0.694663	48	0.377613	30	0.99818	25	0.996032	43	0.0168636	80	0.000777081
Sfn	11	0.296859	8	0.389645	5	0.387509	10	0.0447523	5	0.834935	9	0.307446	3	0.92851	7	0.181775	11	0.0447523
Ywhaq	12	0.461323	6	0.866238	5	0.586266	11	0.0782742	8	0.668572	10	0.431233	7	0.626605	12	0.0151585	12	0.0151585
Camk2a	150	3.03793e-05	88	0.475295	42	0.979239	72	0.378294	86	0.65737	89	0.622621	60	0.98624	61	0.498357	150	3.03793e-05
Ywhae	24	0.560346	16	0.78995	12	0.500234	18	0.231278	19	0.56374	21	0.421673	15	0.684709	21	0.0195401	24	0.0195401
Btrc	32	0.999393	42	0.395107	33	0.066029	34	0.362281	33	0.927289	62	0.000880673	52	0.00235234	14	0.998951	62	0.000880673
Fbxw7	11	0.856838	15	0.135329	12	0.0386106	9	0.48772	6	0.969885	20	0.0104644	11	0.359905	4	0.930424	20	0.0104644
Fgr	0	0.850946	0	0.768213	2	0.0488572	3	0.0168584	1	0.414307	2	0.160253	2	0.107708	0	0.63183	3	0.0168584
Csnk1d	16	0.0312266	9	0.331419	1	0.97529	10	0.067464	10	0.236012	10	0.261905	3	0.948937	3	0.853319	16	0.0312266
Ywhag	9	0.15972	5	0.49089	4	0.27934	4	0.46239	5	0.513084	2	0.944429	5	0.36566	7	0.0364802	9	0.0364802
Akt1	25	0.0604861	16	0.336761	9	0.496075	10	0.67007	14	0.58801	11	0.883527	8	0.926838	18	0.00798897	25	0.00798897
Cdk1	24	0.845019	36	0.00211708	7	0.983582	16	0.676082	29	0.0960429	27	0.228465	22	0.294875	9	0.968006	36	0.00211708
Ywhah	10	0.043992	7	0.120298	1	0.842489	2	0.78085	2	0.904448	7	0.146313	3	0.661238	5	0.133916	10	0.043992
Stap1	6	0.0338605	5	0.0350818	2	0.223519	0	0.887288	2	0.503335	1	0.77585	1	0.681969	2	0.267888	6	0.0338605
Cdk4	0	0.942512	1	0.624818	0	0.743122	6	0.000504452	1	0.637316	1	0.651619	2	0.263646	4	0.010226	6	0.000504452
Gsk3a	7	0.250922	2	0.872878	7	0.0086742	3	0.535065	9	0.0176149	2	0.893081	2	0.806795	3	0.429088	9	0.0086742
Stk11	6	0.0338605	1	0.751887	1	0.498789	2	0.340155	3	0.265741	2	0.521017	2	0.401117	2	0.267888	6	0.0338605
Atm	11	0.195801	7	0.433785	1	0.950865	7	0.211364	8	0.311662	4	0.890728	10	0.046048	5	0.390665	11	0.046048
Hipk2	7	0.921811	12	0.125524	3	0.851559	12	0.0289917	8	0.615658	12	0.161955	12	0.0571491	2	0.963175	12	0.0289917
Pak4	2	0.495545	0	0.888493	3	0.0350989	1	0.495136	1	0.637316	2	0.362336	3	0.0947433	3	0.0472574	3	0.0350989
Shc1	1	0.761445	4	0.0426695	4	0.00689341	0	0.82145	2	0.347116	3	0.154257	0	0.852289	1	0.424294	4	0.00689341
Prkca	37	0.0296033	35	0.00185001	13	0.553391	10	0.97262	28	0.0927646	17	0.905467	10	0.990424	13	0.695604	37	0.00185001
Clk1	3	0.982093	1	0.99415	10	0.00306827	5	0.4617	9	0.14737	10	0.0897918	8	0.136446	4	0.522245	10	0.00306827
Csnk2a1	9	1	21	0.843339	32	0.000103559	7	0.999793	13	0.998758	41	0.00270972	67	1.28602e-17	3	0.999994	67	1.28602e-17
Prkce	12	0.176305	12	0.0392474	7	0.116045	3	0.879475	6	0.695193	11	0.102675	2	0.973548	4	0.641549	12	0.0392474
Pdk1	15	0.000290471	3	0.778661	4	0.228885	1	0.928688	5	0.436167	3	0.810028	2	0.849403	5	0.14706	15	0.000290471
Cdk2	4	0.812244	10	0.0100977	0	0.968208	2	0.796157	5	0.436167	8	0.0813167	6	0.161696	3	0.493945	10	0.0100977
Aurka	3	0.175137	3	0.088515	0	0.692037	0	0.775294	2	0.266183	2	0.279135	0	0.809342	3	0.0288119	3	0.0288119
Mapk8	9	0.220801	10	0.0300644	0	0.981586	2	0.870248	13	0.00180789	3	0.890305	2	0.910679	5	0.236455	13	0.00180789
Mapk9	2	0.345934	0	0.827018	0	0.662808	0	0.747924	7	3.97634e-05	1	0.526341	1	0.429731	1	0.318112	7	3.97634e-05
Camk2d	1	0.68617	4	0.0230395	2	0.0960421	0	0.775294	0	0.857089	2	0.279135	2	0.196984	2	0.11921	4	0.0230395
Cdk5	8	0.200483	3	0.778661	5	0.10583	3	0.602261	12	0.00123834	2	0.922567	2	0.849403	3	0.493945	12	0.00123834
Pim1	0	0.680738	0	0.583938	1	0.0887717	0	0.497787	0	0.592413	2	0.0411788	0	0.534446	3	0.00103808	3	0.00103808
Rock1	6	0.0445353	2	0.523949	1	0.526728	2	0.371169	2	0.539442	3	0.315308	2	0.434717	2	0.294794	6	0.0445353
Nek2	4	0.0421056	1	0.499931	0	0.662808	0	0.747924	2	0.226522	5	0.00351663	0	0.783396	0	0.698569	5	0.00351663
Prkci	8	0.0257461	3	0.479214	3	0.183225	0	0.949641	6	0.0590241	3	0.517611	0	0.963757	3	0.230035	8	0.0257461
Mapk7	0	0.876799	3	0.0508881	2	0.0629792	0	0.717225	0	0.807179	5	0.00199737	1	0.385674	0	0.666864	5	0.00199737
Pak2	8	0.12045	4	0.499518	3	0.339095	3	0.511438	9	0.0143145	2	0.881206	0	0.986972	5	0.0981038	9	0.0143145
Tgfbr2	2	0.984066	4	0.69318	9	0.00253057	3	0.682082	7	0.220605	9	0.0662491	4	0.575474	4	0.369199	9	0.00253057
Csnk2a2	0	0.915837	2	0.255248	1	0.312066	1	0.419486	3	0.0943164	2	0.279135	4	0.0136584	0	0.72726	4	0.0136584
Rps6kb1	4	0.0421056	0	0.827018	0	0.662808	3	0.0333359	0	0.833997	1	0.526341	0	0.783396	4	0.00343145	4	0.00343145
Clk4	7	2.57236e-05	0	0.768213	1	0.212302	0	0.682792	1	0.414307	0	0.784907	1	0.340185	0	0.63183	7	2.57236e-05
Bckdk	0	0.532826	3	0.000339736	0	0.303838	0	0.368143	0	0.450228	1	0.0997045	0	0.399273	0	0.329359	3	0.000339736
Rock2	1	0.279076	0	0.583938	0	0.41919	0	0.497787	3	0.00439539	0	0.602179	1	0.154708	1	0.104568	3	0.00439539
Cbl	2	0.193775	1	0.351381	0	0.557433	2	0.0647544	1	0.361784	3	0.0283928	0	0.682421	0	0.593116	3	0.0283928
Paxip1	13	0.0110005	5	0.539691	4	0.31411	5	0.321008	4	0.731846	7	0.262373	3	0.773146	2	0.789559	13	0.0110005
Fyn	1	0.479209	0	0.731701	0	0.557433	3	0.0110503	2	0.117836	1	0.37396	1	0.29369	1	0.208114	3	0.0110503
Mapk10	0	0.613794	3	0.00151456	1	0.0627069	0	0.436678	1	0.144642	0	0.536094	0	0.471156	0	0.393127	3	0.00151456
Nlk	1	0.348656	0	0.640537	0	0.469497	1	0.170864	0	0.649066	4	0.000947956	1	0.20011	0	0.503069	4	0.000947956
Mcph1	3	0.682956	6	0.0535069	1	0.671374	3	0.309458	2	0.720806	7	0.0239438	1	0.835278	3	0.230035	7	0.0239438
Dmpk	4	0.12857	5	0.0147944	0	0.765397	1	0.530538	3	0.172445	0	0.914541	2	0.297968	1	0.457806	5	0.0147944
Prkacb	2	0.294296	0	0.799761	0	0.63081	1	0.338463	3	0.0544847	1	0.478303	3	0.0336278	1	0.281485	3	0.0336278
Lck	0	0.613794	3	0.00151456	2	0.00565057	0	0.436678	0	0.526624	0	0.536094	0	0.471156	0	0.393127	3	0.00151456
Chuk	1	0.479209	1	0.351381	0	0.557433	0	0.644172	0	0.739859	4	0.00443415	3	0.0156061	0	0.593116	4	0.00443415
Ikbkb	1	0.53821	1	0.403089	1	0.212302	1	0.296591	1	0.414307	3	0.0420969	0	0.720447	2	0.0617857	3	0.0420969
Prkd2	1	0.279076	4	0.000245022	1	0.0887717	0	0.497787	0	0.592413	0	0.602179	0	0.534446	0	0.450839	4	0.000245022
Grk6	0	0.781843	0	0.689443	0	0.515453	3	0.00670931	0	0.697851	3	0.0177445	2	0.060183	0	0.550338	3	0.00670931
Cdc42bpa	13	2.48325e-05	0	0.977747	4	0.0686969	0	0.949641	2	0.720806	1	0.902324	3	0.378615	3	0.230035	13	2.48325e-05
Pim3	0	0.613794	0	0.518436	0	0.36412	3	0.000627003	2	0.0214804	0	0.536094	0	0.471156	0	0.393127	3	0.000627003
Prkcz	1	0.348656	0	0.640537	0	0.469497	1	0.170864	3	0.00913171	1	0.262111	1	0.20011	0	0.503069	3	0.00913171
Camk2g	0	0.613794	4	4.60297e-05	0	0.36412	0	0.436678	1	0.144642	0	0.536094	0	0.471156	0	0.393127	4	4.60297e-05
Acvr2a	0	0.434899	0	0.354912	0	0.237849	0	0.29128	0	0.361515	0	0.369209	3	0	0	0.258901	3	0
Cdc42bpb	0	0.532826	0	0.442634	0	0.303838	0	0.368143	0	0.450228	0	0.459044	0	0.399273	4	0	4	0

## Sheet: S5. PPIs
Table S5. Protein-protein interaction networks of functional relationship pairs based on DEGs and DEPs. The p-value and correlation coefficient were calculated by Pearson correlation test. P-value < 0.05 is considered significantly related.
Source	Target	Relationship	Pearson's correlation	p-value	Database	OmicsLevel	RelatedFig
Akt1	Braf	Akt1_Braf	-0.848307	0.0298551	MIPPIE_KINASE	phosphosites level	S5F; S6F; 6H
Akt1	Ccdc88a	Akt1_Ccdc88a	0.741715	0.0141369	MIPPIE_KINASE	phosphosites level	S5F; 6H
Akt1	Cdkn1a	Akt1_Cdkn1a	0.817576	0.0121699	STRING	phosphosites level	S5F; S6F; 6H
Akt1	Gapdh	Akt1_Gapdh	-0.929616	0.0108029	MIPPIE_KINASE	phosphosites level	S5F; S6F; 6H
Akt1	Gapdh	Akt1_Gapdh	0.817701	0.01794	MIPPIE_KINASE	phosphosites level	S5F; S6F; 6H
Akt1	Grb10	Akt1_Grb10	-0.883407	0.0233742	MIPPIE_KINASE	phosphosites level	S5F; S6F; 6H
Akt1	Grb10	Akt1_Grb10	0.808321	0.011792	MIPPIE_KINASE	phosphosites level	S5F; S6F; 6H
Akt1	Gsk3b	Akt1_Gsk3b	0.789428	0.0130125	MIPPIE_KINASE	phosphosites level	S5F; S6F; 6H
Akt1	Insr	Akt1_Insr	0.682763	0.0274191	MIPPIE_KINASE	phosphosites level	S5F; S6F; 6H
Akt1	Itpr3	Akt1_Itpr3	-0.947607	0.00474286	MIPPIE_KINASE	phosphosites level	S5F; 6H
Akt1	Itpr3	Akt1_Itpr3	0.72317	0.0142668	MIPPIE_KINASE	phosphosites level	S5F; 6H
Akt1	Lmna	Akt1_Lmna	-0.721779	0.032715	MIPPIE_KINASE	phosphosites level	S5F; S6F; 6H
Akt1	Lmna	Akt1_Lmna	0.803216	0.00980203	MIPPIE_KINASE	phosphosites level	S5F; S6F; 6H
Akt1	Mapkapk2	Akt1_Mapkapk2	0.927952	0.0236131	MIPPIE_KINASE	phosphosites level	S5F; S6F; 6H
Akt1	Nos3	Akt1_Nos3	0.841695	0.00921635	STRING	phosphosites level	S5F; 6H
Akt1	Pawr	Akt1_Pawr	0.837149	0.00753424	MIPPIE_KINASE	phosphosites level	S5F; S6F; 6H
Akt1	Ppl	Akt1_Ppl	-0.877144	0.0238405	MIPPIE_KINASE	phosphosites level	S5F; S6F; 6H
Akt1	Ppl	Akt1_Ppl	0.662305	0.0369269	MIPPIE_KINASE	phosphosites level	S5F; S6F; 6H
Akt1	Prkce	Akt1_Prkce	0.842131	0.0098731	MIPPIE_KINASE	phosphosites level	S5F; S6F; 6H
Akt1	Src	Akt1_Src	0.614638	0.0383283	MIPPIE_KINASE	phosphosites level	S5F; S6F; 6H
Akt1	Stat1	Akt1_Stat1	0.962395	0.00889303	MIPPIE_KINASE	phosphosites level	S5F; S6F; 6H
Akt1	Tsc1	Akt1_Tsc1	0.743369	0.0172553	STRING	phosphosites level	S5F; 6H
Akt1	Znrf1	Akt1_Znrf1	0.804486	0.0122609	MIPPIE_KINASE	phosphosites level	S5F; S6F; 6H
Akt2	Akt1	Akt2_Akt1	-0.823614	0.0103008	MIPPIE_KINASE; STRING	phosphosites level	S5F; S6F; 6H
Akt2	Bad	Akt2_Bad	-0.846966	0.00100227	STRING	phosphosites level	S5F; S6F; 6H
Akt2	Bad	Akt2_Bad	0.605362	0.0484312	STRING	phosphosites level	S5F; S6F; 6H
Akt2	Cdkn1a	Akt2_Cdkn1a	-0.789505	0.0113892	STRING	phosphosites level	S5F; S6F; 6H
Akt2	Gsk3b	Akt2_Gsk3b	-0.802576	0.00560979	STRING	phosphosites level	S5F; S6F; 6H
Akt2	Nos3	Akt2_Nos3	-0.802043	0.0120656	STRING	phosphosites level	S5F; 6H
Akt2	Pak1	Akt2_Pak1	-0.709603	0.0201636	MIPPIE_KINASE	phosphosites level	S5F; S6F; 6H
Apc	Gsk3b	Apc_Gsk3b	0.63551	0.0356456	STRING	phosphosites level	S5F; S6F; 6H
Apc	Prkca	Apc_Prkca	0.803886	0.00946237	MIPPIE_KINASE	phosphosites level	S5F; S6F; 6H
Arhgef7	Pak2	Arhgef7_Pak2	-0.612362	0.0342914	STRING	phosphosites level	S5F; S6F; 6H
Arhgef7	Pak2	Arhgef7_Pak2	0.786151	0.0107806	STRING	phosphosites level	S5F; S6F; 6H
Arhgef7	Src	Arhgef7_Src	0.799373	0.00434815	STRING	phosphosites level	S5F; S6F; 6H
Jun	Atf2	Jun_Atf2	-0.656098	0.0223386	STRING; Chip-seq	phosphosites level	S5F; S6F; 4D; 6H
Bad	Akt1	Bad_Akt1	-0.742879	0.0149659	MIPPIE_KINASE; STRING	phosphosites level	S5F; S6F; 6H
Bad	Akt1	Bad_Akt1	0.827241	0.0113784	MIPPIE_KINASE; STRING	phosphosites level	S5F; S6F; 6H
Braf	Iqgap1	Braf_Iqgap1	0.790839	0.00375132	STRING	phosphosites level	S5F; 6H
Braf	Ywhaz	Braf_Ywhaz	0.815356	0.0022232	STRING	phosphosites level	S5F; S6F; 6H
Camk2d	Tmod3	Camk2d_Tmod3	0.644103	0.0285059	MIPPIE_KINASE	phosphosites level	S5F; 6H
Cdkn1a	Rbl2	Cdkn1a_Rbl2	0.80442	0.00894554	STRING	phosphosites level	S5F; S6F; 4D; 6H
Cdkn1a	Src	Cdkn1a_Src	0.711542	0.0210139	STRING	phosphosites level	S5F; S6F; 4D; 6H
Des	Prkce	Des_Prkce	-0.619368	0.0317322	MIPPIE_KINASE	phosphosites level	S5F; 6H
Des	Prkce	Des_Prkce	0.609232	0.0391091	MIPPIE_KINASE	phosphosites level	S5F; 6H
Des	Vim	Des_Vim	-0.693722	0.0190509	STRING	phosphosites level	S5F; 6H
Des	Vim	Des_Vim	0.70461	0.0174572	STRING	phosphosites level	S5F; 6H
Eno1	Prkce	Eno1_Prkce	0.691086	0.0128155	MIPPIE_KINASE	phosphosites level	S5F; 6H
Gab1	Sos1	Gab1_Sos1	-0.864538	0.0104464	STRING	phosphosites level	S5F; 6H
Gab1	Sos1	Gab1_Sos1	0.74888	0.0224086	STRING	phosphosites level	S5F; 6H
Grb10	Pik3r1	Grb10_Pik3r1	0.780212	0.0131194	STRING	phosphosites level	S5F; S6F; 4D; 6H
Gsk3b	Tsc1	Gsk3b_Tsc1	0.870424	0.00226648	STRING	phosphosites level	S5F; 6H
Hdac1	Akap12	Hdac1_Akap12	0.852283	0.000429907	TRRUST_TF	phosphosites level	S5F; 6H
Hdac1	Ass1	Hdac1_Ass1	0.685133	0.0317825	MIPPIE_TF	phosphosites level	S5F; S6F; 6H
Hdac1	Baz2a	Hdac1_Baz2a	0.836264	0.000699461	MIPPIE_TF	phosphosites level	S5F; S6F; 6H
Hdac1	Cdkn1a	Hdac1_Cdkn1a	-0.810767	0.00443385	TRRUST_TF	phosphosites level	S5F; S6F; 6H
Hdac1	Dnmt1	Hdac1_Dnmt1	-0.701457	0.0110166	MIPPIE_KINASE; STRING	phosphosites level	S5F; S6F; 6H
Jun	Hdac1	Jun_Hdac1	-0.68502	0.0139944	TRRUST_TF	phosphosites level	S5F; S6F; 6H
Hdac1	Kdm1a	Hdac1_Kdm1a	0.738326	0.00612974	MIPPIE_TF	phosphosites level	S5F; 6H
Hdac1	Mecp2	Hdac1_Mecp2	0.714379	0.0134267	MIPPIE_TF	phosphosites level	S5F; S6F; 6H
Hdac1	Nfya	Hdac1_Nfya	0.905734	5e-05	TRRUST_TF	phosphosites level	S5F; S6F; 6H
Hdac1	Rbl2	Hdac1_Rbl2	-0.668003	0.0294555	TRRUST_TF; MIPPIE_TF	phosphosites level	S5F; S6F; 6H
Hdac1	Sp3	Hdac1_Sp3	0.833175	0.000763523	MIPPIE_TF	phosphosites level	S5F; S6F; 6H
Hdac1	Spp1	Hdac1_Spp1	-0.811461	0.00224975	TRRUST_TF	phosphosites level	S5F; 6H
Hdac1	Zfpm1	Hdac1_Zfpm1	0.867446	0.00262401	MIPPIE_TF	phosphosites level	S5F; S6F; 6H
Htt	Pak2	Htt_Pak2	0.754047	0.00923947	MIPPIE_KINASE	phosphosites level	S5F; S6F; 6H
Inpp5d	Pik3r1	Inpp5d_Pik3r1	0.722616	0.0140471	STRING	phosphosites level	S5F; S6F; 4D; 6H
Inpp5d	Shc1	Inpp5d_Shc1	0.725627	0.0185769	MIPPIE_KINASE	phosphosites level	S5F; S6F; 6H
Insr	Shc1	Insr_Shc1	0.828047	0.000880231	STRING	phosphosites level	S5F; S6F; 6H
Iqgap1	Mapk3	Iqgap1_Mapk3	0.761181	0.00404703	STRING	phosphosites level	S5F; 6H
Itgb1	Fgr	Itgb1_Fgr	0.790453	0.0223192	MIPPIE_KINASE	phosphosites level	S5F; 6H
Jun	Mapk3	Jun_Mapk3	0.859001	0.000432568	STRING; Chip-seq	phosphosites level	S5F; S6F; 4D; 6H
Lmna	Prkca	Lmna_Prkca	-0.616824	0.0326451	STRING	phosphosites level	S5F; S6F; 6H
Lmna	Prkca	Lmna_Prkca	0.775428	0.0166803	STRING	phosphosites level	S5F; S6F; 6H
Lmna	Prkce	Lmna_Prkce	-0.646488	0.0231062	MIPPIE_KINASE	phosphosites level	S5F; S6F; 6H
Lmna	Prkce	Lmna_Prkce	0.79954	0.00423656	MIPPIE_KINASE	phosphosites level	S5F; S6F; 6H
Mapk3	Atf2	Mapk3_Atf2	-0.658732	0.0198321	MIPPIE_KINASE; STRING	phosphosites level	S5F; S6F; 4D; 6H
Mapk3	Prkca	Mapk3_Prkca	0.606477	0.0368276	STRING	phosphosites level	S5F; S6F; 4D; 6H
Mapk3	Prkcd	Mapk3_Prkcd	0.664651	0.0184068	STRING	phosphosites level	S5F; S6F; 6H
Mapk3	Rps6ka3	Mapk3_Rps6ka3	0.658444	0.0202727	MIPPIE_KINASE	phosphosites level	S5F; S6F; 6H
Mecp2	Sin3a	Mecp2_Sin3a	0.760713	0.0113093	STRING	phosphosites level	S5F; S6F; 6H
Mlxipl	Acaca	Mlxipl_Acaca	-0.732911	0.0108507	TRRUST_TF	phosphosites level	S5F; S6F; 6H
Mlxipl	Acaca	Mlxipl_Acaca	0.737656	0.0296105	TRRUST_TF	phosphosites level	S5F; S6F; 6H
Mlxipl	Fasn	Mlxipl_Fasn	-0.723159	0.0154415	TRRUST_TF	phosphosites level	S5F; S6F; 6H
Mlxipl	Gpam	Mlxipl_Gpam	-0.744252	0.00801496	TRRUST_TF	phosphosites level	S5F; S6F; 6H
Mlxipl	Pklr	Mlxipl_Pklr	-0.590476	0.0432374	TRRUST_TF	phosphosites level	S5F; S6F; 6H
Mlxipl	Scd1	Mlxipl_Scd1	-0.718582	0.00912603	TRRUST_TF	phosphosites level	S5F; S6F; 6H
Pak1	Arhgef7	Pak1_Arhgef7	0.826231	0.00422061	MIPPIE_KINASE; STRING	phosphosites level	S5F; S6F; 6H
Pak1	Pak2	Pak1_Pak2	0.724586	0.0177972	STRING	phosphosites level	S5F; S6F; 6H
Pdlim5	Prkce	Pdlim5_Prkce	0.893164	0.000164146	MIPPIE_KINASE	phosphosites level	S5F; 6H
Pik3r1	Akt1	Pik3r1_Akt1	-0.878734	0.0216479	MIPPIE_KINASE; STRING	phosphosites level	S5F; S6F; 6H
Pik3r1	Akt1	Pik3r1_Akt1	0.65251	0.04085	MIPPIE_KINASE; STRING	phosphosites level	S5F; S6F; 6H
Prkca	Shc1	Prkca_Shc1	0.767748	0.003549	STRING	phosphosites level	S5F; S6F; 6H
Prkcd	Pak2	Prkcd_Pak2	0.722043	0.015306	MIPPIE_KINASE	phosphosites level	S5F; S6F; 6H
Prkcd	Shc1	Prkcd_Shc1	0.757787	0.00429913	STRING	phosphosites level	S5F; S6F; 6H
Prkcd	Src	Prkcd_Src	0.722755	0.0109927	STRING	phosphosites level	S5F; S6F; 6H
Prkce	Hmox1	Prkce_Hmox1	0.648357	0.0225829	MIPPIE_KINASE	phosphosites level	S5F; 6H
Prkce	Hnrnpa2b1	Prkce_Hnrnpa2b1	-0.621907	0.0308394	MIPPIE_KINASE	phosphosites level	S5F; 6H
Prkce	Hnrnpab	Prkce_Hnrnpab	0.901206	0.00558338	MIPPIE_KINASE	phosphosites level	S5F; 6H
Prkce	Nos3	Prkce_Nos3	0.811525	0.00589263	MIPPIE_KINASE	phosphosites level	S5F; 6H
Prkce	Rps3	Prkce_Rps3	-0.646428	0.0231232	MIPPIE_KINASE	phosphosites level	S5F; 6H
Prkce	Shc1	Prkce_Shc1	0.789807	0.00224295	STRING	phosphosites level	S5F; S6F; 6H
Prkce	Vim	Prkce_Vim	0.690123	0.0180745	MIPPIE_KINASE	phosphosites level	S5F; 6H
Ptpn12	Shc1	Ptpn12_Shc1	0.631871	0.0370157	MIPPIE_KINASE	phosphosites level	S5F; S6F; 6H
Rela	Akt1	Rela_Akt1	0.881258	0.00419207	TRRUST_KINASE	phosphosites level	S5F; S6F; 6H
Rela	Hdac1	Rela_Hdac1	-0.811974	0.00133709	MIPPIE_TF	phosphosites level	S5F; S6F; 6H
Rela	Rps3	Rela_Rps3	-0.686563	0.0207516	STRING	phosphosites level	S5F; 6H
Rela	Sqstm1	Rela_Sqstm1	0.752317	0.00693865	STRING	phosphosites level	S5F; S6F; 6H
Shc1	Csf1r	Shc1_Csf1r	0.658987	0.0248762	MIPPIE_KINASE	phosphosites level	S5F; S6F; 6H
Shc1	Gab1	Shc1_Gab1	0.857004	0.00134855	MIPPIE_KINASE; STRING	phosphosites level	S5F; S6F; 6H
Shc1	Iqgap1	Shc1_Iqgap1	0.62393	0.0301413	MIPPIE_KINASE	phosphosites level	S5F; 6H
Shc1	Sirpa	Shc1_Sirpa	0.656128	0.0283613	MIPPIE_KINASE	phosphosites level	S5F; 6H
Sin3a	Hdac1	Sin3a_Hdac1	0.714215	0.0116814	MIPPIE_KINASE; STRING	phosphosites level	S5F; S6F; 6H
Sos1	Shc1	Sos1_Shc1	0.732658	0.00884042	MIPPIE_KINASE; STRING	phosphosites level	S5F; 6H
Sqstm1	Mapk3	Sqstm1_Mapk3	0.759705	0.00483885	MIPPIE_KINASE	phosphosites level	S5F; S6F; 6H
Src	Prkce	Src_Prkce	0.607199	0.03627	MIPPIE_KINASE; STRING	phosphosites level	S5F; S6F; 6H
Src	Shc1	Src_Shc1	0.697172	0.0117355	MIPPIE_KINASE; STRING	phosphosites level	S5F; S6F; 6H
Stub1	Akt1	Stub1_Akt1	-0.643249	0.0302151	MIPPIE_KINASE	phosphosites level	S5F; S6F; 6H
Stub1	Akt1	Stub1_Akt1	0.830772	0.0407667	MIPPIE_KINASE	phosphosites level	S5F; S6F; 6H
Tsc1	Camk2d	Tsc1_Camk2d	0.880268	0.00015798	MIPPIE_KINASE	phosphosites level	S5F; 6H
Vcl	Prkce	Vcl_Prkce	0.762726	0.00391356	MIPPIE_KINASE	phosphosites level	S5F; S6F; 6H
Ywhaz	Csnk2a1	Ywhaz_Csnk2a1	-0.673922	0.0229771	MIPPIE_KINASE	phosphosites level	S5F; S6F; 6H
Zbtb7b	Hdac4	Zbtb7b_Hdac4	0.803695	0.0322502	known_Zbtb7b_ppi;	phosphosites level	S5F; S6F; 4D; 6H
Zbtb7b	Acaca	Zbtb7b_Acaca	-0.899274	0.0167559	statistics	phosphosites statistics level	S5F; S6F; 6H
Zbtb7b	Akap12	Zbtb7b_Akap12	0.833261	0.0393848	statistics	phosphosites statistics level	S5F; 6H
Zbtb7b	Akt1	Zbtb7b_Akt1	-0.87784	0.0250127	statistics	phosphosites statistics level	S5F; S6F; 6H
Zbtb7b	Akt2	Zbtb7b_Akt2	0.967662	0.00155168	statistics	phosphosites statistics level	S5F; S6F; 6H
Zbtb7b	Apc	Zbtb7b_Apc	-0.870966	0.0239004	statistics	phosphosites statistics level	S5F; S6F; 6H
Zbtb7b	Arhgef7	Zbtb7b_Arhgef7	-0.906996	0.0168186	statistics	phosphosites statistics level	S5F; S6F; 6H
Zbtb7b	Ass1	Zbtb7b_Ass1	0.846747	0.03343	statistics	phosphosites statistics level	S5F; S6F; 6H
Zbtb7b	Bad	Zbtb7b_Bad	-0.952434	0.00333991	statistics	phosphosites statistics level	S5F; S6F; 6H
Zbtb7b	Baz2a	Zbtb7b_Baz2a	0.843815	0.0346858	statistics	phosphosites statistics level	S5F; S6F; 6H
Zbtb7b	Camk2d	Zbtb7b_Camk2d	-0.816436	0.0474507	statistics	phosphosites statistics level	S5F; S6F; 6H
Zbtb7b	Ccdc88a	Zbtb7b_Ccdc88a	-0.905473	0.0138198	statistics	phosphosites statistics level	S5F; 6H
Zbtb7b	Csnk2a1	Zbtb7b_Csnk2a1	0.910389	0.0116854	statistics	phosphosites statistics level	S5F; S6F; 4D; 6H
Zbtb7b	Dnmt1	Zbtb7b_Dnmt1	-0.881257	0.0203126	statistics	phosphosites statistics level	S5F; S6F; 4D; 6H
Zbtb7b	Fasn	Zbtb7b_Fasn	-0.891007	0.0194545	statistics	phosphosites statistics level	S5F; S6F; 6H
Zbtb7b	Gab1	Zbtb7b_Gab1	-0.879769	0.0208142	statistics	phosphosites statistics level	S5F; S6F; 6H
Zbtb7b	Gpam	Zbtb7b_Gpam	-0.883843	0.019455	statistics	phosphosites statistics level	S5F; S6F; 6H
Zbtb7b	Gsk3b	Zbtb7b_Gsk3b	-0.845474	0.0339735	statistics	phosphosites statistics level	S5F; S6F; 6H
Zbtb7b	Hdac1	Zbtb7b_Hdac1	0.82972	0.0410241	statistics	phosphosites statistics level	S5F; S6F; 6H
Zbtb7b	Hmox1	Zbtb7b_Hmox1	-0.85355	0.0306007	statistics	phosphosites statistics level	S5F; 6H
Zbtb7b	Htt	Zbtb7b_Htt	-0.900712	0.0150247	statistics	phosphosites statistics level	S5F; S6F; 6H
Zbtb7b	Inpp5d	Zbtb7b_Inpp5d	-0.883954	0.0261237	statistics	phosphosites statistics level	S5F; S6F; 4D; 6H
Zbtb7b	Insr	Zbtb7b_Insr	-0.916608	0.0101413	statistics	phosphosites statistics level	S5F; S6F; 4D; 6H
Zbtb7b	Iqgap1	Zbtb7b_Iqgap1	-0.938609	0.00553751	statistics	phosphosites statistics level	S5F; 6H
Zbtb7b	Itpr3	Zbtb7b_Itpr3	-0.928003	0.0123056	statistics	phosphosites statistics level	S5F; 6H
Jun	Zbtb7b	Jun_Zbtb7b	-0.948016	0.00406249	statistics	phosphosites statistics level	S5F; S6F; 4D; 6H
Zbtb7b	Lmna	Zbtb7b_Lmna	-0.861537	0.0287313	statistics	phosphosites statistics level	S5F; S6F; 6H
Zbtb7b	Lmna	Zbtb7b_Lmna	0.847297	0.0331971	statistics	phosphosites statistics level	S5F; S6F; 6H
Zbtb7b	Mapk3	Zbtb7b_Mapk3	-0.839441	0.0366136	statistics	phosphosites statistics level	S5F; S6F; 4D; 6H
Zbtb7b	Mapkapk2	Zbtb7b_Mapkapk2	-0.811438	0.0499813	statistics	phosphosites statistics level	S5F; S6F; 6H
Zbtb7b	Mecp2	Zbtb7b_Mecp2	0.935881	0.00690503	statistics	phosphosites statistics level	S5F; S6F; 6H
Zbtb7b	Mlxipl	Zbtb7b_Mlxipl	0.931773	0.0068236	statistics	phosphosites statistics level	S5F; S6F; 4D; 6H
Zbtb7b	Nfya	Zbtb7b_Nfya	0.837847	0.0373085	statistics	phosphosites statistics level	S5F; S6F; 6H
Zbtb7b	Nos3	Zbtb7b_Nos3	-0.835967	0.0388108	statistics	phosphosites statistics level	S5F; 6H
Zbtb7b	Pak1	Zbtb7b_Pak1	-0.890831	0.0176098	statistics	phosphosites statistics level	S5F; S6F; 4D; 6H
Zbtb7b	Pak2	Zbtb7b_Pak2	-0.95726	0.00474303	statistics	phosphosites statistics level	S5F; S6F; 6H
Zbtb7b	Pawr	Zbtb7b_Pawr	-0.873394	0.0230289	statistics	phosphosites statistics level	S5F; S6F; 6H
Zbtb7b	Pik3r1	Zbtb7b_Pik3r1	-0.871331	0.0237686	statistics	phosphosites statistics level	S5F; S6F; 4D; 6H
Zbtb7b	Prkca	Zbtb7b_Prkca	-0.846092	0.0337085	statistics	phosphosites statistics level	S5F; S6F; 4D; 6H
Zbtb7b	Prkcd	Zbtb7b_Prkcd	-0.869758	0.02434	statistics	phosphosites statistics level	S5F; S6F; 6H
Zbtb7b	Prkce	Zbtb7b_Prkce	-0.911437	0.0114179	statistics	phosphosites statistics level	S5F; S6F; 6H
Zbtb7b	Ptpn12	Zbtb7b_Ptpn12	-0.966457	0.00733723	statistics	phosphosites statistics level	S5F; S6F; 4D; 6H
Zbtb7b	Rbl2	Zbtb7b_Rbl2	-0.912919	0.0205192	statistics	phosphosites statistics level	S5F; S6F; 4D; 6H
Zbtb7b	Rela	Zbtb7b_Rela	-0.865284	0.0260002	statistics	phosphosites statistics level	S5F; S6F; 6H
Zbtb7b	Rps3	Zbtb7b_Rps3	0.894209	0.0161957	statistics	phosphosites statistics level	S5F; 6H
Zbtb7b	Shc1	Zbtb7b_Shc1	-0.939914	0.00530705	statistics	phosphosites statistics level	S5F; S6F; 6H
Zbtb7b	Sin3a	Zbtb7b_Sin3a	0.836227	0.0380361	statistics	phosphosites statistics level	S5F; S6F; 6H
Zbtb7b	Sirpa	Zbtb7b_Sirpa	-0.887695	0.0197062	statistics	phosphosites statistics level	S5F; 6H
Zbtb7b	Sos1	Zbtb7b_Sos1	-0.843953	0.0346261	statistics	phosphosites statistics level	S5F; 6H
Zbtb7b	Spp1	Zbtb7b_Spp1	-0.923105	0.0108492	statistics	phosphosites statistics level	S5F; 6H
Zbtb7b	Sqstm1	Zbtb7b_Sqstm1	-0.85723	0.0302144	statistics	phosphosites statistics level	S5F; S6F; 6H
Zbtb7b	Src	Zbtb7b_Src	-0.910554	0.011643	statistics	phosphosites statistics level	S5F; S6F; 4D; 6H
Zbtb7b	Tmod3	Zbtb7b_Tmod3	-0.857804	0.028892	statistics	phosphosites statistics level	S5F; 6H
Zbtb7b	Vcl	Zbtb7b_Vcl	-0.92144	0.0111091	statistics	phosphosites statistics level	S5F; S6F; 6H
Zbtb7b	Vim	Zbtb7b_Vim	-0.881163	0.0220501	statistics	phosphosites statistics level	S5F; 6H
Zbtb7b	Zfpm1	Zbtb7b_Zfpm1	0.913345	0.0123621	statistics	phosphosites statistics level	S5F; S6F; 6H
Dnmt1	Cdkn1a	Dnmt1_Cdkn1a	0.727423	0.00733682	TRRUST_TF	RNA level	S5F; S6F; 4D; 6H
Jun	Cat	Jun_Cat	-0.792194	0.00212762	TRRUST_TF; Chip-seq	RNA level	S5F; S6F; 6H
Jun	Cebpd	Jun_Cebpd	0.945732	3.38e-06	TRRUST_TF; Chip-seq	RNA level	S5F; S6F; 4D; 6H
Jun	Csf1r	Jun_Csf1r	0.752197	0.00476944	TRRUST_TF; Chip-seq	RNA level	S5F; S6F; 4D; 6H
Jun	Hmox1	Jun_Hmox1	0.905091	5.162e-05	TRRUST_TF; Chip-seq	RNA level	S5F; 6H
Jun	Krt18	Jun_Krt18	0.80043	0.00176415	TRRUST_TF; Chip-seq	RNA level	S5F; S6F; 4D; 6H
Jun	Met	Jun_Met	-0.780718	0.00272636	TRRUST_TF; Chip-seq	RNA level	S5F; S6F; 6H
Jun	Plin2	Jun_Plin2	0.67049	0.0170201	TRRUST_TF	RNA level	S5F; S6F; 6H
Jun	Spp1	Jun_Spp1	0.778891	0.00283243	TRRUST_TF; Chip-seq	RNA level	S5F; 6H
Jun	Src	Jun_Src	0.667511	0.0177029	TRRUST_TF; Chip-seq	RNA level	S5F; S6F; 4D; 6H
Jun	Tpr	Jun_Tpr	0.838429	0.000656737	TRRUST_TF; Chip-seq	RNA level	S5F; S6F; 6H
Jun	Jund	Jun_Jund	0.917745	2.58e-05	TRRUST_TF	RNA level	S5F; S6F; 6H
Mlxipl	Acaca	Mlxipl_Acaca	-0.838937	0.000647046	TRRUST_TF	RNA level	S5F; S6F; 6H
Mlxipl	Fasn	Mlxipl_Fasn	-0.716371	0.00876769	TRRUST_TF	RNA level	S5F; S6F; 6H
Mlxipl	Gpam	Mlxipl_Gpam	-0.680838	0.0147978	TRRUST_TF	RNA level	S5F; S6F; 6H
Mlxipl	Pklr	Mlxipl_Pklr	-0.690965	0.0128376	TRRUST_TF	RNA level	S5F; S6F; 6H
Mlxipl	Scd1	Mlxipl_Scd1	-0.670551	0.0170065	TRRUST_TF	RNA level	S5F; S6F; 6H
Rela	Akt1	Rela_Akt1	0.94083	5.17e-06	TRRUST_TF	RNA level	S5F; S6F; 6H
Rela	Apoe	Rela_Apoe	-0.578444	0.0488027	TRRUST_TF	RNA level	S5F; S6F; 6H
Rela	Cd86	Rela_Cd86	0.70799	0.00998445	TRRUST_TF	RNA level	S5F; 6H
Rela	Pten	Rela_Pten	-0.647594	0.0227955	TRRUST_TF	RNA level	S5F; S6F; 6H
Rela	Ptpn1	Rela_Ptpn1	0.882521	0.000144233	TRRUST_TF	RNA level	S5F; S6F; 6H
Rela	Stk39	Rela_Stk39	0.783846	0.0025518	TRRUST_TF	RNA level	S5F; 6H
Rela	Tnfaip3	Rela_Tnfaip3	0.753814	0.00462962	TRRUST_TF	RNA level	S5F; S6F; 6H
Sin3a	Map4	Sin3a_Map4	-0.697362	0.011703	TRRUST_TF	RNA level	S5F; S6F; 6H
Sin3a	Smarca4	Sin3a_Smarca4	-0.808683	0.00144966	TRRUST_TF	RNA level	S5F; S6F; 6H
Sp3	Bsg	Sp3_Bsg	-0.582454	0.0468948	TRRUST_TF	RNA level	S5F; 6H
Sp3	Prkra	Sp3_Prkra	0.613793	0.0337572	TRRUST_TF	RNA level	S5F; 6H
Stat1	Cebpd	Stat1_Cebpd	0.762583	0.00392434	TRRUST_TF	RNA level	S5F; S6F; 6H
Stat1	Mdm2	Stat1_Mdm2	0.897933	7.33e-05	TRRUST_TF	RNA level	S5F; S6F; 6H
Rela	Actn4	Rela_Actn4	0.710162	0.00965774	MIPPIE_TF	RNA level	S5F; S6F; 6H
Sin3a	Add1	Sin3a_Add1	-0.613455	0.0338829	MIPPIE_TF	RNA level	S5F; 6H
Dnmt1	Baz2a	Dnmt1_Baz2a	-0.613698	0.0337924	MIPPIE_TF	RNA level	S5F; S6F; 6H
Sin3a	Baz2a	Sin3a_Baz2a	0.824557	0.000967217	MIPPIE_TF	RNA level	S5F; S6F; 6H
Sin3a	Cbfa2t2	Sin3a_Cbfa2t2	0.823003	0.00100803	MIPPIE_TF	RNA level	S5F; S6F; 6H
Hdac1	Dnmt1	Hdac1_Dnmt1	0.812194	0.0013298	MIPPIE_TF	RNA level	S5F; S6F; 6H
Hmga2	Dnmt1	Hmga2_Dnmt1	0.689653	0.0130801	MIPPIE_TF	RNA level	S5F; S6F; 6H
Dnmt1	Fbn1	Dnmt1_Fbn1	0.951363	1.97e-06	MIPPIE_TF	RNA level	S5F; 6H
Sin3a	Gatad2a	Sin3a_Gatad2a	-0.605304	0.0370161	MIPPIE_TF	RNA level	S5F; 6H
Sin3a	Hdac1	Sin3a_Hdac1	-0.619124	0.031819	MIPPIE_TF	RNA level	S5F; S6F; 6H
Rela	Hdac6	Rela_Hdac6	-0.6777	0.0154478	MIPPIE_TF	RNA level	S5F; 6H
Rela	Hmox1	Rela_Hmox1	0.841736	0.000595694	MIPPIE_TF	RNA level	S5F; 6H
Rela	Irf3	Rela_Irf3	-0.712642	0.00929446	MIPPIE_TF	RNA level	S5F; S6F; 6H
Jun	Ncor1	Jun_Ncor1	-0.730584	0.00696186	MIPPIE_TF	RNA level	S5F; S6F; 6H
Sin3a	Mecp2	Sin3a_Mecp2	0.692412	0.0125742	MIPPIE_TF	RNA level	S5F; S6F; 6H
Sin3a	Ncor1	Sin3a_Ncor1	0.832348	0.000781484	MIPPIE_TF	RNA level	S5F; S6F; 6H
Jun	Rela	Jun_Rela	0.722537	0.00794594	MIPPIE_TF	RNA level	S5F; S6F; 6H
Akt1	Stat1	Akt1_Stat1	0.900125	6.6e-05	MIPPIE_TF	RNA level	S5F; S6F; 6H
Ifngr1	Stat1	Ifngr1_Stat1	0.640173	0.0249405	MIPPIE_TF	RNA level	S5F; S6F; 6H
Mllt10	Stat1	Mllt10_Stat1	-0.798262	0.00185479	MIPPIE_TF	RNA level	S5F; S6F; 6H
Sin3a	Tfap4	Sin3a_Tfap4	0.685821	0.0138077	MIPPIE_TF	RNA level	S5F; 6H
Stat1	Usf1	Stat1_Usf1	-0.618257	0.0321284	MIPPIE_TF	RNA level	S5F; S6F; 6H
Pik3r1	Akt1	Pik3r1_Akt1	0.851172	0.00044544	MIPPIE_KINASE	RNA level	S5F; S6F; 6H
Pak1	Arhgef7	Pak1_Arhgef7	0.724144	0.00774159	MIPPIE_KINASE	RNA level	S5F; S6F; 6H
Mapk3	Atf2	Mapk3_Atf2	-0.833562	0.000755237	MIPPIE_KINASE	RNA level	S5F; S6F; 4D; 6H
Akt1	Braf	Akt1_Braf	-0.834053	0.000744813	MIPPIE_KINASE	RNA level	S5F; S6F; 6H
Tnik	Camk2d	Tnik_Camk2d	-0.637173	0.0258479	MIPPIE_KINASE	RNA level	S5F; S6F; 6H
Tsc1	Camk2d	Tsc1_Camk2d	-0.828278	0.000874698	MIPPIE_KINASE	RNA level	S5F; 6H
Ywhaz	Camk2d	Ywhaz_Camk2d	0.843941	0.000557515	MIPPIE_KINASE	RNA level	S5F; S6F; 6H
Akt1	Ccdc88a	Akt1_Ccdc88a	0.81644	0.00119519	MIPPIE_KINASE	RNA level	S5F; 6H
Shc1	Csf1r	Shc1_Csf1r	-0.809352	0.00142622	MIPPIE_KINASE	RNA level	S5F; S6F; 6H
Ywhaz	Csnk2a1	Ywhaz_Csnk2a1	-0.764965	0.00374764	MIPPIE_KINASE	RNA level	S5F; S6F; 6H
Shc1	Gab2	Shc1_Gab2	-0.747741	0.0051714	MIPPIE_KINASE	RNA level	S5F; 6H
Akt1	Gapdh	Akt1_Gapdh	0.969659	1.92e-07	MIPPIE_KINASE	RNA level	S5F; S6F; 6H
Akt1	Grb10	Akt1_Grb10	0.655025	0.0207851	MIPPIE_KINASE	RNA level	S5F; S6F; 6H
Akt1	Gsk3b	Akt1_Gsk3b	0.720477	0.00821383	MIPPIE_KINASE	RNA level	S5F; S6F; 6H
Akt1	Insr	Akt1_Insr	-0.651213	0.0217996	MIPPIE_KINASE	RNA level	S5F; S6F; 6H
Shc1	Iqgap1	Shc1_Iqgap1	-0.745772	0.00535693	MIPPIE_KINASE	RNA level	S5F; 6H
Akt1	Itpr3	Akt1_Itpr3	0.748714	0.00508152	MIPPIE_KINASE	RNA level	S5F; 6H
Akt1	Lmna	Akt1_Lmna	0.912249	3.53e-05	MIPPIE_KINASE	RNA level	S5F; S6F; 6H
Sqstm1	Mapk3	Sqstm1_Mapk3	0.714139	0.00908029	MIPPIE_KINASE	RNA level	S5F; S6F; 6H
Akt1	Mapkapk2	Akt1_Mapkapk2	0.882408	0.000144898	MIPPIE_KINASE	RNA level	S5F; S6F; 6H
Akt2	Pak1	Akt2_Pak1	-0.908659	4.29e-05	MIPPIE_KINASE	RNA level	S5F; S6F; 6H
Dvl1	Pak1	Dvl1_Pak1	-0.582441	0.046901	MIPPIE_KINASE	RNA level	S5F; 6H
Htt	Pak2	Htt_Pak2	0.667319	0.0177476	MIPPIE_KINASE	RNA level	S5F; S6F; 6H
Prkcd	Pak2	Prkcd_Pak2	0.797626	0.00188205	MIPPIE_KINASE	RNA level	S5F; S6F; 6H
Akt1	Pawr	Akt1_Pawr	0.93765	6.68e-06	MIPPIE_KINASE	RNA level	S5F; S6F; 6H
Irak1	Prkce	Irak1_Prkce	0.706221	0.0102565	MIPPIE_KINASE	RNA level	S5F; 6H
Mapk3	Prkce	Mapk3_Prkce	-0.655326	0.0207066	MIPPIE_KINASE	RNA level	S5F; S6F; 6H
Src	Prkce	Src_Prkce	-0.660245	0.0194525	MIPPIE_KINASE	RNA level	S5F; S6F; 6H
Mapk3	Rps6ka3	Mapk3_Rps6ka3	0.804165	0.00161595	MIPPIE_KINASE	RNA level	S5F; S6F; 6H
Inpp5d	Shc1	Inpp5d_Shc1	-0.767382	0.00357467	MIPPIE_KINASE	RNA level	S5F; S6F; 6H
Sos1	Shc1	Sos1_Shc1	0.776577	0.00297125	MIPPIE_KINASE	RNA level	S5F; 6H
Src	Shc1	Src_Shc1	-0.975286	6.97e-08	MIPPIE_KINASE	RNA level	S5F; S6F; 6H
Shc1	Sirpa	Shc1_Sirpa	-0.883993	0.00013577	MIPPIE_KINASE	RNA level	S5F; 6H
Camk2d	Tmod3	Camk2d_Tmod3	0.856674	0.000372568	MIPPIE_KINASE	RNA level	S5F; 6H
Akt1	Ttc3	Akt1_Ttc3	0.672281	0.0166191	MIPPIE_KINASE	RNA level	S5F; 6H
Camk2d	Tubb4b	Camk2d_Tubb4b	0.626947	0.0291208	MIPPIE_KINASE	RNA level	S5F; 6H
Akt1	Znrf1	Akt1_Znrf1	-0.648455	0.0225556	MIPPIE_KINASE	RNA level	S5F; S6F; 6H
Zbtb7b	Hdac4	Zbtb7b_Hdac4	0.716437	0.00875853	known_Zbtb7b_ppi;	RNA level	S5F; S6F; 4D; 6H
Zbtb7b	Nck2	Zbtb7b_Nck2	-0.821693	0.00104343	known_Zbtb7b_ppi;	RNA level	S5F; S6F; 6H
Zbtb7b	Sytl4	Zbtb7b_Sytl4	-0.659449	0.0196516	known_Zbtb7b_ppi;	RNA level	S5F; S6F; 4D; 6H
Grb10	Insr	Grb10_Insr	-0.869735	0.000236423	STRING	RNA level	S5F; S6F; 4D; 6H
Hdac4	Tpr	Hdac4_Tpr	-0.599929	0.0391923	STRING	RNA level	S5F; S6F; 6H
Inpp5d	Pten	Inpp5d_Pten	-0.696955	0.0117729	STRING	RNA level	S5F; S6F; 6H
Pik3r1	Pten	Pik3r1_Pten	-0.685324	0.0139041	STRING	RNA level	S5F; S6F; 6H
Rela	Sqstm1	Rela_Sqstm1	0.864229	0.000288003	STRING	RNA level	S5F; S6F; 6H
Hdac1	Ncor1	Hdac1_Ncor1	-0.734614	0.00650489	STRING	RNA level	S5F; S6F; 6H
Camk2d	Ifngr1	Camk2d_Ifngr1	0.836179	0.000700947	STRING	RNA level	S5F; S6F; 6H
Akt1	Mdm2	Akt1_Mdm2	0.988967	1.26e-09	STRING	RNA level	S5F; S6F; 6H
Pik3r1	Prkcd	Pik3r1_Prkcd	0.729622	0.00707438	STRING	RNA level	S5F; S6F; 6H
Mapk3	Prkcd	Mapk3_Prkcd	0.919956	2.26e-05	STRING	RNA level	S5F; S6F; 6H
Braf	Ywhaz	Braf_Ywhaz	-0.83274	0.00077293	STRING	RNA level	S5F; S6F; 6H
Gsk3b	Ywhaz	Gsk3b_Ywhaz	0.665358	0.0182088	STRING	RNA level	S5F; S6F; 6H
Pak1	Pak2	Pak1_Pak2	0.89155	9.82e-05	STRING	RNA level	S5F; S6F; 6H
Arhgef7	Pak2	Arhgef7_Pak2	0.801251	0.0017307	STRING	RNA level	S5F; S6F; 6H
Nck2	Pak2	Nck2_Pak2	0.683107	0.0143408	STRING	RNA level	S5F; S6F; 6H
Akt1	Cdkn1a	Akt1_Cdkn1a	0.713354	0.00919215	STRING	RNA level	S5F; S6F; 6H
Akt2	Cdkn1a	Akt2_Cdkn1a	-0.70177	0.0109655	STRING	RNA level	S5F; S6F; 6H
Gab2	Sos1	Gab2_Sos1	-0.899556	6.79e-05	STRING	RNA level	S5F; 6H
Pik3r1	Sos1	Pik3r1_Sos1	-0.741931	0.00573324	STRING	RNA level	S5F; 6H
Mapk3	Sos1	Mapk3_Sos1	-0.92719	1.42e-05	STRING	RNA level	S5F; 6H
Prkcd	Stat1	Prkcd_Stat1	0.716181	0.00879397	STRING	RNA level	S5F; S6F; 6H
Akt1	Tsc1	Akt1_Tsc1	-0.838047	0.00066409	STRING	RNA level	S5F; 6H
Akt2	Tsc1	Akt2_Tsc1	0.818626	0.0011301	STRING	RNA level	S5F; 6H
Gsk3b	Tsc1	Gsk3b_Tsc1	-0.685513	0.0138675	STRING	RNA level	S5F; 6H
Rps6ka3	Tsc1	Rps6ka3_Tsc1	-0.834553	0.000734306	STRING	RNA level	S5F; 6H
Mapk3	Tsc1	Mapk3_Tsc1	-0.804005	0.00162211	STRING	RNA level	S5F; 6H
Insr	Ptpn1	Insr_Ptpn1	-0.649713	0.0222083	STRING	RNA level	S5F; S6F; 6H
Met	Ptpn1	Met_Ptpn1	-0.713075	0.00923216	STRING	RNA level	S5F; S6F; 6H
Met	Src	Met_Src	-0.743021	0.00562455	STRING	RNA level	S5F; S6F; 6H
Prkcd	Src	Prkcd_Src	0.772063	0.00325689	STRING	RNA level	S5F; S6F; 6H
Cdkn1a	Src	Cdkn1a_Src	0.576909	0.0495473	STRING	RNA level	S5F; S6F; 4D; 6H
Pik3r1	Src	Pik3r1_Src	0.608112	0.0359144	STRING	RNA level	S5F; S6F; 4D; 6H
Braf	Iqgap1	Braf_Iqgap1	-0.720418	0.0082216	STRING	RNA level	S5F; 6H
Nck2	Pak1	Nck2_Pak1	0.687874	0.0134144	STRING	RNA level	S5F; S6F; 6H
Gab2	Pik3r1	Gab2_Pik3r1	0.848273	0.000488043	STRING	RNA level	S5F; 6H
Grb10	Pik3r1	Grb10_Pik3r1	0.600607	0.0389127	STRING	RNA level	S5F; S6F; 4D; 6H
Csf1r	Pik3r1	Csf1r_Pik3r1	0.820166	0.00108592	STRING	RNA level	S5F; S6F; 4D; 6H
Inpp5d	Pik3r1	Inpp5d_Pik3r1	0.839987	0.000627399	STRING	RNA level	S5F; S6F; 4D; 6H
Insr	Shc1	Insr_Shc1	0.613557	0.0338449	STRING	RNA level	S5F; S6F; 6H
Met	Shc1	Met_Shc1	0.70969	0.00972797	STRING	RNA level	S5F; S6F; 6H
Grb10	Shc1	Grb10_Shc1	-0.652976	0.0213259	STRING	RNA level	S5F; S6F; 6H
Prkcd	Shc1	Prkcd_Shc1	-0.710481	0.00961036	STRING	RNA level	S5F; S6F; 6H
Pik3r1	Shc1	Pik3r1_Shc1	-0.639521	0.0251358	STRING	RNA level	S5F; S6F; 6H
Prkce	Shc1	Prkce_Shc1	0.650088	0.0221057	STRING	RNA level	S5F; S6F; 6H
Mapk3	Shc1	Mapk3_Shc1	-0.801585	0.00171726	STRING	RNA level	S5F; S6F; 6H
Jun	Atf2	Jun_Atf2	-0.875225	0.000192472	STRING; Chip-seq	RNA level	S5F; S6F; 4D; 6H
Braf	Mapk3	Braf_Mapk3	-0.704959	0.010454	STRING	RNA level	S5F; S6F; 6H
Iqgap1	Mapk3	Iqgap1_Mapk3	0.878377	0.000170293	STRING	RNA level	S5F; 6H
Mapk3	Jun	Mapk3_Jun	0.721797	0.00804136	STRING	RNA level	S5F; S6F; 4D; 6H
Zbtb7b	Akt1	Zbtb7b_Akt1	-0.876034	0.022099	statistics	RNA statistics level	S5F; S6F; 6H
Zbtb7b	Pik3r1	Zbtb7b_Pik3r1	-0.862098	0.0272142	statistics	RNA statistics level	S5F; S6F; 4D; 6H
Zbtb7b	Pak1	Zbtb7b_Pak1	-0.839606	0.036526	statistics	RNA statistics level	S5F; S6F; 4D; 6H
Zbtb7b	Mapk3	Zbtb7b_Mapk3	-0.872569	0.0233232	statistics	RNA statistics level	S5F; S6F; 4D; 6H
Zbtb7b	Ywhaz	Zbtb7b_Ywhaz	-0.867372	0.0252188	statistics	RNA statistics level	S5F; S6F; 6H
Zbtb7b	Htt	Zbtb7b_Htt	-0.817366	0.046987	statistics	RNA statistics level	S5F; S6F; 6H
Zbtb7b	Des	Zbtb7b_Des	-0.829101	0.0413138	statistics	RNA statistics level	S5F; 6H
Zbtb7b	Eno1	Zbtb7b_Eno1	-0.831432	0.0402278	statistics	RNA statistics level	S5F; 6H
Zbtb7b	Gapdh	Zbtb7b_Gapdh	-0.912797	0.0110751	statistics	RNA statistics level	S5F; S6F; 6H
Zbtb7b	Lmna	Zbtb7b_Lmna	-0.839384	0.0366247	statistics	RNA statistics level	S5F; S6F; 6H
Zbtb7b	Inpp5d	Zbtb7b_Inpp5d	-0.813566	0.0488963	statistics	RNA statistics level	S5F; S6F; 4D; 6H
Zbtb7b	Jund	Zbtb7b_Jund	-0.918805	0.00962128	statistics	RNA statistics level	S5F; S6F; 6H
Zbtb7b	Mlxipl	Zbtb7b_Mlxipl	0.820514	0.0454318	statistics	RNA statistics level	S5F; S6F; 4D; 6H
Zbtb7b	Gab2	Zbtb7b_Gab2	-0.896167	0.0156122	statistics	RNA statistics level	S5F; 6H
Zbtb7b	Hnrnpa2b1	Zbtb7b_Hnrnpa2b1	0.891668	0.0169681	statistics	RNA statistics level	S5F; 6H
Zbtb7b	Iqgap1	Zbtb7b_Iqgap1	-0.850519	0.0318466	statistics	RNA statistics level	S5F; 6H
Zbtb7b	Itpr3	Zbtb7b_Itpr3	-0.862952	0.0268862	statistics	RNA statistics level	S5F; 6H
Zbtb7b	Mapkapk2	Zbtb7b_Mapkapk2	-0.907221	0.0125125	statistics	RNA statistics level	S5F; S6F; 6H
Zbtb7b	Nos3	Zbtb7b_Nos3	-0.870091	0.0242183	statistics	RNA statistics level	S5F; 6H
Zbtb7b	Pak2	Zbtb7b_Pak2	-0.899196	0.01473	statistics	RNA statistics level	S5F; S6F; 6H
Zbtb7b	Pawr	Zbtb7b_Pawr	-0.893167	0.0165102	statistics	RNA statistics level	S5F; S6F; 6H
Zbtb7b	Prkca	Zbtb7b_Prkca	-0.928451	0.00749578	statistics	RNA statistics level	S5F; S6F; 4D; 6H
Zbtb7b	Sirpa	Zbtb7b_Sirpa	-0.892832	0.0166119	statistics	RNA statistics level	S5F; 6H
Zbtb7b	Vim	Zbtb7b_Vim	-0.904789	0.0131661	statistics	RNA statistics level	S5F; 6H
Zbtb7b	Cat	Zbtb7b_Cat	0.845266	0.0340614	statistics	RNA statistics level	S5F; S6F; 6H
Zbtb7b	Krt18	Zbtb7b_Krt18	-0.879994	0.020738	statistics	RNA statistics level	S5F; S6F; 4D; 6H
Zbtb7b	Spp1	Zbtb7b_Spp1	-0.886645	0.0185456	statistics	RNA statistics level	S5F; 6H
Zbtb7b	Tpr	Zbtb7b_Tpr	-0.888323	0.0180113	statistics	RNA statistics level	S5F; S6F; 6H
Zbtb7b	Acaca	Zbtb7b_Acaca	-0.869075	0.02459	statistics	RNA statistics level	S5F; S6F; 6H
Zbtb7b	Gpam	Zbtb7b_Gpam	-0.912424	0.0111686	statistics	RNA statistics level	S5F; S6F; 6H
Zbtb7b	Pklr	Zbtb7b_Pklr	-0.819179	0.0460882	statistics	RNA statistics level	S5F; S6F; 6H
Zbtb7b	Cd86	Zbtb7b_Cd86	-0.826493	0.0425454	statistics	RNA statistics level	S5F; 6H
Zbtb7b	Tnfaip3	Zbtb7b_Tnfaip3	-0.88802	0.0181072	statistics	RNA statistics level	S5F; S6F; 4D; 6H
Zbtb7b	Map4	Zbtb7b_Map4	-0.897589	0.015195	statistics	RNA statistics level	S5F; S6F; 4D; 6H
Zbtb7b	Acta2	Zbtb7b_Acta2	-0.939887	0.00531177	statistics	RNA statistics level	S5F; 6H
Zbtb7b	Bsg	Zbtb7b_Bsg	-0.884588	0.0192114	statistics	RNA statistics level	S5F; 6H
Zbtb7b	Dck	Zbtb7b_Dck	-0.822805	0.0443151	statistics	RNA statistics level	S5F; 6H
Zbtb7b	Prkra	Zbtb7b_Prkra	0.854528	0.0302038	statistics	RNA statistics level	S5F; 6H
Zbtb7b	Mdm2	Zbtb7b_Mdm2	-0.8325	0.0397347	statistics	RNA statistics level	S5F; S6F; 6H
Zbtb7b	Actn4	Zbtb7b_Actn4	-0.847526	0.0330999	statistics	RNA statistics level	S5F; S6F; 6H
Zbtb7b	Add1	Zbtb7b_Add1	-0.914858	0.010565	statistics	RNA statistics level	S5F; 6H
Zbtb7b	Cbfa2t2	Zbtb7b_Cbfa2t2	0.868263	0.024889	statistics	RNA statistics level	S5F; S6F; 4D; 6H
Zbtb7b	Fbn1	Zbtb7b_Fbn1	-0.866858	0.0254102	statistics	RNA statistics level	S5F; 6H
Zbtb7b	Irf3	Zbtb7b_Irf3	0.892856	0.0166049	statistics	RNA statistics level	S5F; S6F; 4D; 6H
Zbtb7b	Tfap4	Zbtb7b_Tfap4	0.901315	0.0141276	statistics	RNA statistics level	S5F; 6H
Zbtb7b	Ppl	Zbtb7b_Ppl	-0.825056	0.0432312	Chip-seq; statistics	RNA level	S5F; S6F; 6H
Zbtb7b	Cebpd	Zbtb7b_Cebpd	-0.968158	0.00150469	Chip-seq; statistics	RNA level	S5F; S6F; 4D; 6H
Zbtb7b	Nfkb2	Zbtb7b_Nfkb2	-0.908434	0.0121927	Chip-seq; statistics	RNA level	S5F; S6F; 6H
Jun	Zbtb7b	Jun_Zbtb7b	-0.901218	0.0141549	Chip-seq; statistics	RNA level	S5F; S6F; 4D; 6H
Jun	Acaca	Jun_Acaca	0.823913	0.0026968	Chip-seq	phosphosites level	6H
Jun	Apc	Jun_Apc	0.699985	0.0154004	Chip-seq	phosphosites level	6H
Jun	Arhgef7	Jun_Arhgef7	0.73722	0.0112583	Chip-seq	phosphosites level	6H
Jun	Camk2d	Jun_Camk2d	0.832324	0.00122268	Chip-seq	phosphosites level	6H
Jun	Cbfa2t2	Jun_Cbfa2t2	-0.861756	0.00036728	Chip-seq	phosphosites level	6H
Jun	Cdkn1a	Jun_Cdkn1a	0.844469	0.00776245	Chip-seq	phosphosites level	6H
Jun	Cebpd	Jun_Cebpd	0.848062	0.00111695	Chip-seq	phosphosites level	6H
Jun	Csf1r	Jun_Csf1r	0.604749	0.0375816	Chip-seq	phosphosites level	6H
Jun	Csnk2a1	Jun_Csnk2a1	-0.824559	0.00201963	Chip-seq	phosphosites level	6H
Jun	Dnmt1	Jun_Dnmt1	0.903354	0.000101004	Chip-seq	phosphosites level	6H
Jun	Gapdh	Jun_Gapdh	0.839748	0.00156603	Chip-seq	phosphosites level	6H
Jun	Grb10	Jun_Grb10	0.723273	0.0279743	Chip-seq	phosphosites level	6H
Jun	Hmox1	Jun_Hmox1	0.702843	0.015468	Chip-seq	phosphosites level	6H
Jun	Insr	Jun_Insr	0.870066	0.00050643	Chip-seq	phosphosites level	6H
Jun	Iqgap1	Jun_Iqgap1	0.894185	0.000102427	Chip-seq	phosphosites level	6H
Jun	Kdm1a	Jun_Kdm1a	-0.692153	0.0129884	Chip-seq	phosphosites level	6H
Jun	Krt18	Jun_Krt18	0.842075	0.000655405	Chip-seq	phosphosites level	6H
Jun	Lmna	Jun_Lmna	0.763344	0.0100041	Chip-seq	phosphosites level	6H
Jun	Map4	Jun_Map4	0.835553	0.00500774	Chip-seq	phosphosites level	6H
Jun	Mdm2	Jun_Mdm2	0.732067	0.0188522	Chip-seq	phosphosites level	6H
Jun	Mllt10	Jun_Mllt10	-0.606785	0.036878	Chip-seq	phosphosites level	6H
Jun	Mlxipl	Jun_Mlxipl	-0.757537	0.00693398	Chip-seq	phosphosites level	6H
Jun	Mlxipl	Jun_Mlxipl	0.816143	0.00880437	Chip-seq	phosphosites level	6H
Jun	Pak1	Jun_Pak1	0.803247	0.00509537	Chip-seq	phosphosites level	6H
Jun	Pik3r1	Jun_Pik3r1	0.795314	0.00398522	Chip-seq	phosphosites level	6H
Jun	Prkca	Jun_Prkca	0.663584	0.0226935	Chip-seq	phosphosites level	6H
Jun	Ptpn12	Jun_Ptpn12	-0.841559	0.0175963	Chip-seq	phosphosites level	6H
Jun	Ptpn12	Jun_Ptpn12	0.811005	0.00370345	Chip-seq	phosphosites level	6H
Jun	Rbl2	Jun_Rbl2	0.802858	0.00562046	Chip-seq	phosphosites level	6H
Jun	Rps3	Jun_Rps3	-0.792043	0.00832006	Chip-seq	phosphosites level	6H
Jun	Scd1	Jun_Scd1	0.824457	0.00122176	Chip-seq	phosphosites level	6H
Jun	Sirpa	Jun_Sirpa	0.884218	0.00074483	Chip-seq	phosphosites level	6H
Jun	Spp1	Jun_Spp1	0.766695	0.00905948	Chip-seq	phosphosites level	6H
Jun	Sqstm1	Jun_Sqstm1	0.749455	0.00931502	Chip-seq	phosphosites level	6H
Jun	Src	Jun_Src	0.659325	0.0203822	Chip-seq	phosphosites level	6H
Jun	Stub1	Jun_Stub1	-0.645343	0.0234314	Chip-seq	phosphosites level	6H
Jun	Tnik	Jun_Tnik	-0.667335	0.0192294	Chip-seq	phosphosites level	6H
Jun	Tpr	Jun_Tpr	-0.755644	0.0052162	Chip-seq	phosphosites level	6H
Jun	Tsc1	Jun_Tsc1	0.694559	0.0136772	Chip-seq	phosphosites level	6H
Jun	Usf1	Jun_Usf1	-0.695651	0.0124365	Chip-seq	phosphosites level	6H
Jun	Vim	Jun_Vim	0.788171	0.00780233	Chip-seq	phosphosites level	6H
Jun	Ywhaz	Jun_Ywhaz	0.683963	0.0206971	Chip-seq	phosphosites level	6H
Jun	Znrf1	Jun_Znrf1	0.803033	0.00451184	Chip-seq	phosphosites level	6H
Jun	Akt2	Jun_Akt2	-0.68335	0.0142924	Chip-seq	RNA level	6H
Jun	Dnmt1	Jun_Dnmt1	0.768546	0.00349354	Chip-seq	RNA level	6H
Jun	Mlxipl	Jun_Mlxipl	-0.829704	0.000841124	Chip-seq	RNA level	6H
Jun	Sqstm1	Jun_Sqstm1	0.741596	0.00576704	Chip-seq	RNA level	6H
Jun	Mapkapk2	Jun_Mapkapk2	0.617603	0.0323637	Chip-seq	RNA level	6H
Jun	Grb10	Jun_Grb10	0.60332	0.037809	Chip-seq	RNA level	6H
Jun	Mdm2	Jun_Mdm2	0.760541	0.00408072	Chip-seq	RNA level	6H
Jun	Acaca	Jun_Acaca	0.86843	0.000247943	Chip-seq	RNA level	6H
Jun	Ywhaz	Jun_Ywhaz	0.805633	0.00156041	Chip-seq	RNA level	6H
Jun	Pak2	Jun_Pak2	0.84897	0.00047752	Chip-seq	RNA level	6H
Jun	Cdkn1a	Jun_Cdkn1a	0.771444	0.00329764	Chip-seq	RNA level	6H
Jun	Bsg	Jun_Bsg	0.81973	0.00109829	Chip-seq	RNA level	6H
Jun	Sos1	Jun_Sos1	-0.772388	0.00323565	Chip-seq	RNA level	6H
Jun	Stat1	Jun_Stat1	0.778558	0.00285206	Chip-seq	RNA level	6H
Jun	Vim	Jun_Vim	0.876197	0.000185406	Chip-seq	RNA level	6H
Jun	Mllt10	Jun_Mllt10	-0.817663	0.00115842	Chip-seq	RNA level	6H
Jun	Tsc1	Jun_Tsc1	-0.768126	0.00352263	Chip-seq	RNA level	6H
Jun	Sp3	Jun_Sp3	-0.748039	0.00514374	Chip-seq	RNA level	6H
Jun	Fbn1	Jun_Fbn1	0.833025	0.000766764	Chip-seq	RNA level	6H
Jun	Lmna	Jun_Lmna	0.742554	0.00567091	Chip-seq	RNA level	6H
Jun	Fgr	Jun_Fgr	0.698427	0.0115215	Chip-seq	RNA level	6H
Jun	Iqgap1	Jun_Iqgap1	0.880033	0.000159475	Chip-seq	RNA level	6H
Jun	Pak1	Jun_Pak1	0.770976	0.00332868	Chip-seq	RNA level	6H
Jun	Rps6ka3	Jun_Rps6ka3	0.73992	0.00593814	Chip-seq	RNA level	6H
Jun	Arhgef7	Jun_Arhgef7	0.704189	0.0105758	Chip-seq	RNA level	6H
Jun	Rbl2	Jun_Rbl2	-0.633375	0.0270308	Chip-seq	RNA level	6H
Jun	Smarca4	Jun_Smarca4	0.851686	0.000438203	Chip-seq	RNA level	6H
Jun	Map4	Jun_Map4	0.827996	0.000881458	Chip-seq	RNA level	6H
Jun	Scd1	Jun_Scd1	0.714428	0.0090393	Chip-seq	RNA level	6H
Jun	Sirpa	Jun_Sirpa	0.833778	0.000750629	Chip-seq	RNA level	6H
Jun	Cbfa2t2	Jun_Cbfa2t2	-0.837239	0.000679845	Chip-seq	RNA level	6H
Jun	Stub1	Jun_Stub1	-0.615497	0.0331288	Chip-seq	RNA level	6H
Jun	Ttc3	Jun_Ttc3	0.711933	0.00939731	Chip-seq	RNA level	6H
Jun	Pklr	Jun_Pklr	0.653156	0.0212782	Chip-seq	RNA level	6H
Jun	Pik3r1	Jun_Pik3r1	0.870943	0.000226142	Chip-seq	RNA level	6H
Jun	Sin3a	Jun_Sin3a	-0.701074	0.0110796	Chip-seq	RNA level	6H
Jun	Shc1	Jun_Shc1	-0.638767	0.025363	Chip-seq	RNA level	6H
Jun	Zfpm1	Jun_Zfpm1	-0.709514	0.00975425	Chip-seq	RNA level	6H
Jun	Prkca	Jun_Prkca	0.812199	0.00132965	Chip-seq	RNA level	6H
Jun	Camk2d	Jun_Camk2d	0.617865	0.0322693	Chip-seq	RNA level	6H
Jun	Gapdh	Jun_Gapdh	0.806329	0.00153457	Chip-seq	RNA level	6H
Jun	Mapk3	Jun_Mapk3	0.721797	0.00804136	Chip-seq	RNA level	6H
Jun	Csnk2a1	Jun_Csnk2a1	-0.718578	0.00846661	Chip-seq	RNA level	6H

## Sheet: S6. ZBTB7B ChIP-seq
Table S6. ZBTB7B ChIP-seq in the Zbtb7b-HA knock-in mice.
	seqnames	start	end	width	strand	length	fold_enrichment	log10.pvalue.	log10.qvalue.	annotation	geneChr	geneStart	geneEnd	geneLength	geneStrand	geneId	transcriptId	distanceToTSS	ENSEMBL	SYMBOL	GENENAME
1	chr1	4670921	4671344	424	*	425	3.7838	5.08049	2.06668	Distal Intergenic	1	4783572	4785692	2121	2	27395	ENSMUST00000132625.1	114348	ENSMUSG00000033845	Mrpl15	mitochondrial ribosomal protein L15
2	chr1	4808327	4808709	383	*	384	5.16236	7.48056	3.85907	Promoter (<=1kb)	1	4808237	4841093	32857	1	18777	ENSMUST00000131119.1	90	ENSMUSG00000025903	Lypla1	lysophospholipase 1
3	chr1	7089348	7089943	596	*	597	6.12076	10.3256	6.20251	Promoter (<=1kb)	1	7089166	7172122	82957	1	319263	ENSMUST00000182823.1	182	ENSMUSG00000051285	Pcmtd1	protein-L-isoaspartate (D-aspartate) O-methyltransferase domain containing 1
4	chr1	9564866	9565324	459	*	460	5.16236	7.48056	3.85907	Intron (ENSMUST00000144177.7/76187, intron 12 of 13)	1	9548119	9580673	32555	1	76187	ENSMUST00000190654.1	16747	ENSMUSG00000025911	Adhfe1	alcohol dehydrogenase, iron containing, 1
5	chr1	10039210	10039481	272	*	273	3.91612	6.17367	2.98879	Promoter (<=1kb)	1	10039767	10058872	19106	1	211660	ENSMUST00000191521.6	-286	ENSMUSG00000056763	Cspp1	centrosome and spindle pole associated protein 1
6	chr1	13372551	13372900	350	*	351	5.50903	9.31879	5.38157	Promoter (<=1kb)	1	13139105	13372439	233335	2	17978	ENSMUST00000081713.10	-112	ENSMUSG00000005886	Ncoa2	nuclear receptor coactivator 2
7	chr1	13374117	13374961	845	*	846	6.12076	10.3256	6.20251	Promoter (<=1kb)	1	13164501	13374083	209583	2	17978	ENSMUST00000147927.7	-34	ENSMUSG00000005886	Ncoa2	nuclear receptor coactivator 2
8	chr1	13677140	13677567	428	*	429	5.80129	9.34905	5.38157	Intron (ENSMUST00000088542.3/381246, intron 2 of 3)	1	13668771	13701723	32953	1	381246	ENSMUST00000088542.3	8369	ENSMUSG00000067813	Xkr9	X-linked Kx blood group related 9
9	chr1	13699069	13699704	636	*	637	6.08411	11.2084	7.05002	Intron (ENSMUST00000088542.3/381246, intron 3 of 3)	1	13668771	13701723	32953	1	381246	ENSMUST00000088542.3	30298	ENSMUSG00000067813	Xkr9	X-linked Kx blood group related 9
10	chr1	16104487	16104859	373	*	374	4.35888	6.6833	3.3244	Promoter (<=1kb)	1	16101295	16104662	3368	2	19989	ENSMUST00000058437.13	0	ENSMUSG00000043716	Rpl7	ribosomal protein L7
11	chr1	16172672	16173087	416	*	417	5.22149	8.41215	4.60666	Distal Intergenic	1	16130502	16132547	2046	1	98711	ENSMUST00000152626.1	42170	ENSMUSG00000025921	Rdh10	retinol dehydrogenase 10 (all-trans)
12	chr1	16519474	16519789	316	*	317	5.48182	8.40007	4.60666	Promoter (<=1kb)	1	16345594	16519307	173714	2	29819	ENSMUST00000149320.8	-167	ENSMUSG00000025920	Stau2	staufen double-stranded RNA binding protein 2
13	chr1	16657307	16657698	392	*	393	3.0535	4.14638	1.32846	Promoter (<=1kb)	1	16657552	16662278	4727	1	329101	ENSMUST00000181371.1	0	ENSMUSG00000097744	D030040B21Rik	RIKEN cDNA D030040B21 gene
14	chr1	16665446	16665757	312	*	313	5.80129	9.34905	5.38157	Promoter (<=1kb)	1	16665236	16665811	576	1	70397	ENSMUST00000176451.1	210	ENSMUSG00000025940	Tmem70	transmembrane protein 70
15	chr1	21230852	21231172	321	*	322	5.16236	7.48056	3.85907	Distal Intergenic	1	21240589	21265661	25073	1	14859	ENSMUST00000027067.14	-9417	ENSMUSG00000025934	Gsta3	glutathione S-transferase, alpha 3
16	chr1	21231397	21231993	597	*	598	5.48182	8.40007	4.60666	Distal Intergenic	1	21240589	21265661	25073	1	14859	ENSMUST00000027067.14	-8596	ENSMUSG00000025934	Gsta3	glutathione S-transferase, alpha 3
17	chr1	21324060	21324330	271	*	272	3.88449	4.92143	1.93595	Distal Intergenic	1	21349641	21352200	2560	1	368204	ENSMUST00000088407.3	-25311	ENSMUSG00000067750	Khdc1a	KH domain containing 1A
18	chr1	21324655	21325063	409	*	410	4.56308	8.44714	4.63798	Distal Intergenic	1	21349641	21352200	2560	1	368204	ENSMUST00000088407.3	-24578	ENSMUSG00000067750	Khdc1a	KH domain containing 1A
19	chr1	21325486	21326144	659	*	660	4.13177	6.9063	3.544	Distal Intergenic	1	21349641	21352200	2560	1	368204	ENSMUST00000088407.3	-23497	ENSMUSG00000067750	Khdc1a	KH domain containing 1A
20	chr1	21326494	21326813	320	*	321	6.75969	12.3553	7.90545	Distal Intergenic	1	21349641	21352200	2560	1	368204	ENSMUST00000088407.3	-22828	ENSMUSG00000067750	Khdc1a	KH domain containing 1A
21	chr1	23485284	23485567	284	*	285	4.35888	6.6833	3.3244	Distal Intergenic	1	23370268	23397541	27274	2	70155	ENSMUST00000188677.1	-87743	ENSMUSG00000026158	Ogfrl1	opioid growth factor receptor-like 1
22	chr1	24108148	24108509	362	*	363	4.84289	7.48056	3.85907	Distal Intergenic	1	24051764	24100341	48578	2	68187	ENSMUST00000185525.1	-7807	ENSMUSG00000026153	Fam135a	family with sequence similarity 135, member A
23	chr1	31017398	31017900	503	*	504	4.84289	7.48056	3.85907	Intron (ENSMUST00000233331.1/70988, intron 4 of 4)	1	30940302	30949770	9469	2	19243	ENSMUST00000233506.1	-67628	ENSMUSG00000026064	Ptp4a1	protein tyrosine phosphatase 4a1
24	chr1	31095049	31095475	427	*	428	5.48182	8.40007	4.60666	Promoter (<=1kb)	1	31019188	31096454	77267	2	102634473	ENSMUST00000188605.1	979	ENSMUSG00000086727	Gm29669	predicted gene 29669
25	chr1	31095672	31095995	324	*	325	5.16236	7.48056	3.85907	Promoter (<=1kb)	1	31019188	31096454	77267	2	102634473	ENSMUST00000188605.1	459	ENSMUSG00000086727	Gm29669	predicted gene 29669
26	chr1	34238161	34238458	298	*	299	5.80129	9.34905	5.38157	Promoter (1-2kb)	1	34236596	34274283	37688	1	13518	ENSMUST00000194192.2	1565	ENSMUSG00000026131	Dst	dystonin
27	chr1	34387145	34387841	697	*	698	4.93395	7.53305	3.88648	Distal Intergenic	1	34433121	34433199	79	2	100628580	ENSMUST00000175111.1	45358	ENSMUSG00000092852	Mir5103	microRNA 5103
28	chr1	36067463	36068014	552	*	553	7.07916	13.4057	8.70274	Promoter (<=1kb)	1	36068400	36106446	38047	1	50785	ENSMUST00000088174.3	-386	ENSMUSG00000045216	Hs6st1	heparan sulfate 6-O-sulfotransferase 1
29	chr1	36069792	36070136	345	*	346	4.20395	5.73863	2.58804	Promoter (1-2kb)	1	36068400	36106446	38047	1	50785	ENSMUST00000088174.3	1392	ENSMUSG00000045216	Hs6st1	heparan sulfate 6-O-sulfotransferase 1
30	chr1	36071511	36072045	535	*	536	6.44023	11.3282	7.05002	Intron (ENSMUST00000088174.3/50785, intron 1 of 1)	1	36068400	36106446	38047	1	50785	ENSMUST00000088174.3	3111	ENSMUSG00000045216	Hs6st1	heparan sulfate 6-O-sulfotransferase 1
31	chr1	36073436	36074230	795	*	796	4.52342	6.5926	3.27915	Intron (ENSMUST00000088174.3/50785, intron 1 of 1)	1	36068400	36106446	38047	1	50785	ENSMUST00000088174.3	5036	ENSMUSG00000045216	Hs6st1	heparan sulfate 6-O-sulfotransferase 1
32	chr1	36074582	36075214	633	*	634	7.39863	13.4057	8.70274	Intron (ENSMUST00000088174.3/50785, intron 1 of 1)	1	36068400	36106446	38047	1	50785	ENSMUST00000088174.3	6182	ENSMUSG00000045216	Hs6st1	heparan sulfate 6-O-sulfotransferase 1
33	chr1	36076654	36076955	302	*	303	4.20395	5.73863	2.58804	Intron (ENSMUST00000088174.3/50785, intron 1 of 1)	1	36068400	36106446	38047	1	50785	ENSMUST00000088174.3	8254	ENSMUSG00000045216	Hs6st1	heparan sulfate 6-O-sulfotransferase 1
34	chr1	36077395	36077821	427	*	428	4.35888	6.6833	3.3244	Intron (ENSMUST00000088174.3/50785, intron 1 of 1)	1	36068400	36106446	38047	1	50785	ENSMUST00000088174.3	8995	ENSMUSG00000045216	Hs6st1	heparan sulfate 6-O-sulfotransferase 1
35	chr1	36078727	36079010	284	*	285	4.84289	7.48056	3.85907	Intron (ENSMUST00000088174.3/50785, intron 1 of 1)	1	36068400	36106446	38047	1	50785	ENSMUST00000088174.3	10327	ENSMUSG00000045216	Hs6st1	heparan sulfate 6-O-sulfotransferase 1
36	chr1	36090392	36090697	306	*	307	3.88449	4.92143	1.93595	Intron (ENSMUST00000088174.3/50785, intron 1 of 1)	1	36068400	36106446	38047	1	50785	ENSMUST00000088174.3	21992	ENSMUSG00000045216	Hs6st1	heparan sulfate 6-O-sulfotransferase 1
37	chr1	36307835	36308117	283	*	284	5.48182	8.40007	4.60666	Promoter (<=1kb)	1	36307779	36316578	8800	1	214855	ENSMUST00000140218.1	56	ENSMUSG00000037447	Arid5a	AT rich interactive domain 5A (MRF1-like)
38	chr1	36470653	36470933	281	*	282	4.84289	7.48056	3.85907	Promoter (<=1kb)	1	36471620	36508764	37145	1	94220	ENSMUST00000153128.1	-687	ENSMUSG00000037408	Cnnm4	cyclin M4
39	chr1	36557364	36558203	840	*	841	6.12076	10.3256	6.20251	Promoter (<=1kb)	1	36548642	36557526	8885	2	20353	ENSMUST00000191642.5	0	ENSMUSG00000026121	Sema4c	sema domain, immunoglobulin domain (Ig), transmembrane domain (TM) and short cytoplasmic domain, (semaphorin) 4C
40	chr1	37997513	37997963	451	*	452	6.75969	12.3553	7.90545	Promoter (<=1kb)	1	37987394	37997893	10500	2	98258	ENSMUST00000195247.5	0	ENSMUSG00000058407	Txndc9	thioredoxin domain containing 9
41	chr1	39193132	39193418	287	*	288	5.48182	8.40007	4.60666	Promoter (<=1kb)	1	39193731	39287615	93885	1	18143	ENSMUST00000173050.7	-313	ENSMUSG00000026077	Npas2	neuronal PAS domain protein 2
42	chr1	39434327	39434665	339	*	340	5.80129	9.34905	5.38157	Intron (ENSMUST00000054462.10/54610, intron 1 of 19)	1	39391198	39392631	1434	2	54610	ENSMUST00000195854.1	-41696	ENSMUSG00000003134	Tbc1d8	TBC1 domain family, member 8
43	chr1	39458088	39458547	460	*	461	4.84289	7.48056	3.85907	Intron (ENSMUST00000054462.10/54610, intron 1 of 19)	1	39372296	39478661	106366	2	54610	ENSMUST00000192531.5	20114	ENSMUSG00000003134	Tbc1d8	TBC1 domain family, member 8
44	chr1	39476713	39477007	295	*	296	4.52342	6.5926	3.27915	Promoter (1-2kb)	1	39372296	39478661	106366	2	54610	ENSMUST00000192531.5	1654	ENSMUSG00000003134	Tbc1d8	TBC1 domain family, member 8
45	chr1	40156455	40156871	417	*	418	4.93395	7.53305	3.88648	Distal Intergenic	1	40225080	40317257	92178	1	16177	ENSMUST00000027241.10	-68209	ENSMUSG00000026072	Il1r1	interleukin 1 receptor, type I
46	chr1	40162930	40163406	477	*	478	5.80129	9.34905	5.38157	Distal Intergenic	1	40225080	40317257	92178	1	16177	ENSMUST00000027241.10	-61674	ENSMUSG00000026072	Il1r1	interleukin 1 receptor, type I
47	chr1	40163754	40164460	707	*	708	7.07916	13.4057	8.70274	Distal Intergenic	1	40225080	40317257	92178	1	16177	ENSMUST00000027241.10	-60620	ENSMUSG00000026072	Il1r1	interleukin 1 receptor, type I
48	chr1	40174827	40175188	362	*	363	4.52342	6.5926	3.27915	Distal Intergenic	1	40225080	40317257	92178	1	16177	ENSMUST00000027241.10	-49892	ENSMUSG00000026072	Il1r1	interleukin 1 receptor, type I
49	chr1	40227283	40228587	1305	*	1306	5.16236	7.48056	3.85907	Promoter (2-3kb)	1	40225080	40317257	92178	1	16177	ENSMUST00000027241.10	2203	ENSMUSG00000026072	Il1r1	interleukin 1 receptor, type I
50	chr1	41555928	41556227	300	*	301	4.20395	5.73863	2.58804	Distal Intergenic	1	41167587	41181252	13666	2	74897	ENSMUST00000194002.1	-374676	ENSMUSG00000104072	4930448I06Rik	RIKEN cDNA 4930448I06 gene
51	chr1	43305668	43306058	391	*	392	5.80129	9.34905	5.38157	Distal Intergenic	1	43123290	43196984	73695	2	14200	ENSMUST00000185893.1	-108684	ENSMUSG00000008136	Fhl2	four and a half LIM domains 2
52	chr1	44119094	44119364	271	*	272	5.48182	8.40007	4.60666	Promoter (<=1kb)	1	44119162	44144510	25349	1	246229	ENSMUST00000035991.7	0	ENSMUSG00000041684	Bivm	basic, immunoglobulin-like variable motif containing
53	chr1	51719917	51720338	422	*	423	6.44023	11.3282	7.05002	Intron (ENSMUST00000186769.1/ENSMUST00000186769.1, intron 1 of 1)	1	51760353	51764470	4118	2	17912	ENSMUST00000145367.1	44132	ENSMUSG00000018417	Myo1b	myosin IB
54	chr1	51891453	51891961	509	*	510	4.20395	5.73863	2.58804	Intron (ENSMUST00000046390.13/17912, intron 1 of 29)	1	51797403	51896301	98899	2	17912	ENSMUST00000144694.1	4340	ENSMUSG00000018417	Myo1b	myosin IB
55	chr1	51893314	51893584	271	*	272	4.52342	6.5926	3.27915	Promoter (2-3kb)	1	51797403	51896301	98899	2	17912	ENSMUST00000144694.1	2717	ENSMUSG00000018417	Myo1b	myosin IB
56	chr1	51893977	51894308	332	*	333	4.84289	7.48056	3.85907	Promoter (1-2kb)	1	51797403	51896301	98899	2	17912	ENSMUST00000144694.1	1993	ENSMUSG00000018417	Myo1b	myosin IB
57	chr1	51896167	51896670	504	*	505	4.52342	6.5926	3.27915	Promoter (<=1kb)	1	51797403	51896301	98899	2	17912	ENSMUST00000144694.1	0	ENSMUSG00000018417	Myo1b	myosin IB
58	chr1	51915377	51915724	348	*	349	6.75969	12.3553	7.90545	Promoter (<=1kb)	1	51810681	51915912	105232	2	17912	ENSMUST00000151525.7	188	ENSMUSG00000018417	Myo1b	myosin IB
59	chr1	52434312	52434599	288	*	289	5.16236	7.48056	3.85907	Distal Intergenic	1	52459241	52467057	7817	2	17936	ENSMUST00000167732.1	32458	ENSMUSG00000002881	Nab1	Ngfi-A binding protein 1
60	chr1	52816834	52817219	386	*	387	4.35888	6.6833	3.3244	Promoter (<=1kb)	1	52796979	52817451	20473	2	16329	ENSMUST00000162351.1	232	ENSMUSG00000026102	Inpp1	inositol polyphosphate-1-phosphatase
61	chr1	55087117	55087746	630	*	631	5.80129	9.34905	5.38157	Promoter (<=1kb)	1	55077835	55088024	10190	2	15510	ENSMUST00000027123.14	278	ENSMUSG00000025980	Hspd1	heat shock protein 1 (chaperonin)
62	chr1	55088541	55088999	459	*	460	4.52342	6.5926	3.27915	Promoter (<=1kb)	1	55088314	55089915	1602	1	15528	ENSMUST00000134628.1	227	ENSMUSG00000073676	Hspe1	heat shock protein 1 (chaperonin 10)
63	chr1	55171559	55171829	271	*	272	5.16236	7.48056	3.85907	3' UTR	1	55203945	55206489	2545	2	74013	ENSMUST00000133294.1	34660	ENSMUSG00000025978	Rftn2	raftlin family member 2
64	chr1	56972746	56973360	615	*	616	6.12076	10.3256	6.20251	Promoter (<=1kb)	1	56793981	56972502	178522	2	212712	ENSMUST00000042857.13	-244	ENSMUSG00000038331	Satb2	special AT-rich sequence binding protein 2
65	chr1	57372690	57372960	271	*	272	4.84289	7.48056	3.85907	Intron (ENSMUST00000181949.2/75323, intron 2 of 3)	1	57359222	57377544	18323	2	75323	ENSMUST00000181949.2	4584	ENSMUSG00000097519	4930558J18Rik	RIKEN cDNA 4930558J18 gene
66	chr1	58030015	58030937	923	*	924	5.80129	9.34905	5.38157	Promoter (<=1kb)	1	58029964	58070879	40916	1	11761	ENSMUST00000160168.1	51	ENSMUSG00000063558	Aox1	aldehyde oxidase 1
67	chr1	58071457	58072014	558	*	559	5.16236	7.48056	3.85907	Intron (ENSMUST00000001027.6/11761, intron 19 of 34)	1	58113130	58115009	1880	1	71724	ENSMUST00000161549.1	-41116	ENSMUSG00000064294	Aox3	aldehyde oxidase 3
68	chr1	58097223	58097602	380	*	381	5.16236	7.48056	3.85907	Intron (ENSMUST00000001027.6/11761, intron 30 of 34)	1	58113130	58115009	1880	1	71724	ENSMUST00000161549.1	-15528	ENSMUSG00000064294	Aox3	aldehyde oxidase 3
69	chr1	58101070	58101340	271	*	272	4.52342	6.5926	3.27915	Intron (ENSMUST00000001027.6/11761, intron 31 of 34)	1	58113130	58115009	1880	1	71724	ENSMUST00000161549.1	-11790	ENSMUSG00000064294	Aox3	aldehyde oxidase 3
70	chr1	58101504	58101889	386	*	387	3.88449	4.92143	1.93595	Intron (ENSMUST00000001027.6/11761, intron 31 of 34)	1	58113130	58115009	1880	1	71724	ENSMUST00000161549.1	-11241	ENSMUSG00000064294	Aox3	aldehyde oxidase 3
71	chr1	58711624	58712126	503	*	504	3.91612	6.17367	2.98879	Promoter (<=1kb)	1	58711560	58758884	47325	1	12633	ENSMUST00000114313.7	64	ENSMUSG00000026031	Cflar	CASP8 and FADD-like apoptosis regulator
72	chr1	58795246	58795516	271	*	272	4.64641	6.6833	3.3244	Promoter (<=1kb)	1	58795374	58847503	52130	1	12370	ENSMUST00000027189.14	0	ENSMUSG00000026029	Casp8	caspase 8
73	chr1	58972951	58973415	465	*	466	4.84289	7.48056	3.85907	Promoter (<=1kb)	1	58926663	58973429	46767	2	70827	ENSMUST00000173590.1	14	ENSMUSG00000026028	Trak2	trafficking protein, kinesin binding 2
74	chr1	58973744	58974371	628	*	629	4.64641	6.6833	3.3244	Promoter (<=1kb)	1	58973522	58995715	22194	1	227154	ENSMUST00000027185.10	222	ENSMUSG00000026027	Stradb	STE20-related kinase adaptor beta
75	chr1	59201932	59202254	323	*	324	4.52342	6.5926	3.27915	Intron (ENSMUST00000027178.12/74018, intron 9 of 33)	1	59164058	59237093	73036	2	74018	ENSMUST00000163058.1	34839	ENSMUSG00000026024	Als2	alsin Rho guanine nucleotide exchange factor
76	chr1	59203367	59203851	485	*	486	5.16236	7.48056	3.85907	Intron (ENSMUST00000027178.12/74018, intron 8 of 33)	1	59164058	59237093	73036	2	74018	ENSMUST00000163058.1	33242	ENSMUSG00000026024	Als2	alsin Rho guanine nucleotide exchange factor
77	chr1	59321662	59322188	527	*	528	4.20395	5.73863	2.58804	Intron (ENSMUST00000160662.7/271697, intron 10 of 13)	1	59298936	59352448	53513	1	271697	ENSMUST00000162906.1	22726	ENSMUSG00000026023	Cdk15	cyclin-dependent kinase 15
78	chr1	59382659	59383470	812	*	813	5.16236	7.48056	3.85907	Intron (ENSMUST00000187523.1/ENSMUST00000187523.1, intron 1 of 3)	1	59298936	59352448	53513	1	271697	ENSMUST00000162906.1	83723	ENSMUSG00000026023	Cdk15	cyclin-dependent kinase 15
79	chr1	59483068	59483655	588	*	589	6.44023	11.3282	7.05002	Promoter (<=1kb)	1	59482424	59486955	4532	1	14369	ENSMUST00000114246.3	644	ENSMUSG00000041075	Fzd7	frizzled class receptor 7
80	chr1	59483853	59484962	1110	*	1111	6.44023	11.3282	7.05002	Promoter (1-2kb)	1	59482424	59486955	4532	1	14369	ENSMUST00000114246.3	1429	ENSMUSG00000041075	Fzd7	frizzled class receptor 7
81	chr1	59485355	59486020	666	*	667	5.16236	7.48056	3.85907	Promoter (2-3kb)	1	59482424	59486955	4532	1	14369	ENSMUST00000114246.3	2931	ENSMUSG00000041075	Fzd7	frizzled class receptor 7
82	chr1	59487113	59487771	659	*	660	5.80129	9.34905	5.38157	Distal Intergenic	1	59482424	59486955	4532	1	14369	ENSMUST00000114246.3	4689	ENSMUSG00000041075	Fzd7	frizzled class receptor 7
83	chr1	60824998	60825996	999	*	1000	3.70046	5.46828	2.44594	Distal Intergenic	1	60887000	60912716	25717	1	12477	ENSMUST00000124816.1	-61004	ENSMUSG00000026011	Ctla4	cytotoxic T-lymphocyte-associated protein 4
84	chr1	60860064	60860602	539	*	540	4.35888	6.6833	3.3244	Distal Intergenic	1	60887000	60912716	25717	1	12477	ENSMUST00000124816.1	-26398	ENSMUSG00000026011	Ctla4	cytotoxic T-lymphocyte-associated protein 4
85	chr1	62724185	62725427	1243	*	1244	8.35703	16.6851	11.6168	Intron (ENSMUST00000126344.1/18187, intron 2 of 2)	1	62703702	62818695	114994	1	18187	ENSMUST00000114157.2	20483	ENSMUSG00000025969	Nrp2	neuropilin 2
86	chr1	63112502	63112840	339	*	340	4.52342	6.5926	3.27915	Promoter (1-2kb)	1	63062164	63114255	52092	2	227195	ENSMUST00000153992.1	1415	ENSMUSG00000040865	Ino80d	INO80 complex subunit D
87	chr1	64737047	64737442	396	*	397	5.16236	7.48056	3.85907	Promoter (<=1kb)	1	64734469	64737749	3281	2	14367	ENSMUST00000116133.3	307	ENSMUSG00000045005	Fzd5	frizzled class receptor 5
88	chr1	64738137	64738656	520	*	521	4.84289	7.48056	3.85907	Promoter (<=1kb)	1	64730558	64737751	7194	2	14367	ENSMUST00000063982.6	-386	ENSMUSG00000045005	Fzd5	frizzled class receptor 5
89	chr1	65177314	65178002	689	*	690	6.75969	12.3553	7.90545	Promoter (1-2kb)	1	65158616	65179181	20566	2	15926	ENSMUST00000097709.10	1179	ENSMUSG00000025950	Idh1	isocitrate dehydrogenase 1 (NADP+), soluble
90	chr1	65178575	65178922	348	*	349	5.48182	8.40007	4.60666	Promoter (<=1kb)	1	65158616	65179181	20566	2	15926	ENSMUST00000097709.10	259	ENSMUSG00000025950	Idh1	isocitrate dehydrogenase 1 (NADP+), soluble
91	chr1	66816477	66816800	324	*	325	4.84289	7.48056	3.85907	Promoter (<=1kb)	1	66719363	66817546	98184	2	68691	ENSMUST00000068168.9	746	ENSMUSG00000026004	Kansl1l	KAT8 regulatory NSL complex subunit 1-like
92	chr1	66863498	66863817	320	*	321	4.93395	7.53305	3.88648	Promoter (<=1kb)	1	66830839	66863277	32439	2	11363	ENSMUST00000027153.5	-221	ENSMUSG00000026003	Acadl	acyl-Coenzyme A dehydrogenase, long-chain
93	chr1	67077568	67078291	724	*	725	7.71809	14.4781	9.64706	Distal Intergenic	1	67000517	67038872	38356	2	14768	ENSMUST00000113979.9	-38696	ENSMUSG00000026000	Lancl1	LanC (bacterial lantibiotic synthetase component C)-like 1
94	chr1	69105969	69106417	449	*	450	4.20395	5.73863	2.58804	Promoter (1-2kb)	1	68032186	69107756	1075571	2	13869	ENSMUST00000119142.7	1339	ENSMUSG00000062209	Erbb4	erb-b2 receptor tyrosine kinase 4
95	chr1	69107295	69107720	426	*	427	5.16236	7.48056	3.85907	Promoter (<=1kb)	1	68032186	69107756	1075571	2	13869	ENSMUST00000119142.7	36	ENSMUSG00000062209	Erbb4	erb-b2 receptor tyrosine kinase 4
96	chr1	71649375	71649708	334	*	335	4.20395	5.73863	2.58804	Intron (ENSMUST00000188894.6/14268, intron 3 of 44)	1	71652837	71657457	4621	1	100042814	ENSMUST00000097699.2	-3129	ENSMUSG00000073652	Apol7d	apolipoprotein L 7d
97	chr1	71651576	71651861	286	*	287	4.52342	6.5926	3.27915	Promoter (<=1kb)	1	71652837	71657457	4621	1	100042814	ENSMUST00000097699.2	-976	ENSMUSG00000073652	Apol7d	apolipoprotein L 7d
98	chr1	71807766	71808272	507	*	508	6.40835	11.2756	7.05002	Distal Intergenic	1	71888112	71891204	3093	1	667931	ENSMUST00000189680.6	-79840	ENSMUSG00000099707	Gm8883	predicted gene 8883
99	chr1	71886519	71888897	2379	*	2380	10.1468	23.6347	17.8982	Promoter (<=1kb)	1	71888112	71891204	3093	1	667931	ENSMUST00000189680.6	0	ENSMUSG00000099707	Gm8883	predicted gene 8883
100	chr1	71912809	71913211	403	*	404	5.48182	8.40007	4.60666	Intron (ENSMUST00000187553.1/ENSMUST00000187553.1, intron 1 of 1)	1	71888503	71890587	2085	1	667931	ENSMUST00000188676.1	24306	ENSMUSG00000099707	Gm8883	predicted gene 8883
101	chr1	72210705	72211036	332	*	333	4.52342	6.5926	3.27915	Promoter (1-2kb)	1	72159442	72212307	52866	2	381269	ENSMUST00000048860.8	1271	ENSMUSG00000039395	Mreg	melanoregulin
102	chr1	72211207	72211927	721	*	722	5.48182	8.40007	4.60666	Promoter (<=1kb)	1	72159442	72212307	52866	2	381269	ENSMUST00000048860.8	380	ENSMUSG00000039395	Mreg	melanoregulin
103	chr1	72226632	72226941	310	*	311	4.84289	7.48056	3.85907	Distal Intergenic	1	72236465	72266136	29672	1	320933	ENSMUST00000181973.1	-9524	NA	D230017M19Rik	RIKEN cDNA D230017M19 gene
104	chr1	72254983	72255253	271	*	272	4.20395	5.73863	2.58804	Exon (ENSMUST00000179876.1/ENSMUST00000179876.1, exon 1 of 1)	1	72244021	72274869	30849	1	320933	ENSMUST00000180722.1	10962	NA	D230017M19Rik	RIKEN cDNA D230017M19 gene
105	chr1	72282090	72282664	575	*	576	4.52342	6.5926	3.27915	Promoter (1-2kb)	1	72259167	72284259	25093	2	111175	ENSMUST00000134840.7	1595	ENSMUSG00000026189	Pecr	peroxisomal trans-2-enoyl-CoA reductase
106	chr1	72772939	72773288	350	*	351	5.80129	9.34905	5.38157	Distal Intergenic	1	72824503	72852474	27972	1	16008	ENSMUST00000047328.10	-51215	ENSMUSG00000039323	Igfbp2	insulin-like growth factor binding protein 2
107	chr1	72792157	72792908	752	*	753	4.84289	7.48056	3.85907	Distal Intergenic	1	72824503	72852474	27972	1	16008	ENSMUST00000047328.10	-31595	ENSMUSG00000039323	Igfbp2	insulin-like growth factor binding protein 2
108	chr1	72809584	72809887	304	*	305	5.48182	8.40007	4.60666	Distal Intergenic	1	72824503	72852474	27972	1	16008	ENSMUST00000047328.10	-14616	ENSMUSG00000039323	Igfbp2	insulin-like growth factor binding protein 2
109	chr1	72823942	72824253	312	*	313	5.16236	7.48056	3.85907	Promoter (<=1kb)	1	72824503	72852474	27972	1	16008	ENSMUST00000047328.10	-250	ENSMUSG00000039323	Igfbp2	insulin-like growth factor binding protein 2
110	chr1	72824855	72825159	305	*	306	6.44023	11.3282	7.05002	Promoter (<=1kb)	1	72825322	72852467	27146	1	16008	ENSMUST00000120564.1	-163	ENSMUSG00000039323	Igfbp2	insulin-like growth factor binding protein 2
111	chr1	72825649	72826068	420	*	421	3.84572	5.49508	2.47044	Promoter (<=1kb)	1	72825322	72852467	27146	1	16008	ENSMUST00000120564.1	327	ENSMUSG00000039323	Igfbp2	insulin-like growth factor binding protein 2
112	chr1	72870732	72871002	271	*	272	3.26916	4.79185	1.92901	Intron (ENSMUST00000027377.8/16011, intron 1 of 3)	1	72858065	72874275	16211	2	16011	ENSMUST00000137339.1	3273	ENSMUSG00000026185	Igfbp5	insulin-like growth factor binding protein 5
113	chr1	73929421	73930339	919	*	920	5.16236	7.48056	3.85907	Promoter (<=1kb)	1	73925630	73930505	4876	2	21961	ENSMUST00000185529.1	166	ENSMUSG00000055322	Tns1	tensin 1
114	chr1	73931267	73931915	649	*	650	4.84289	7.48056	3.85907	Promoter (<=1kb)	1	73925417	73930811	5395	2	21961	ENSMUST00000185264.6	-456	ENSMUSG00000055322	Tns1	tensin 1
115	chr1	73933005	73933310	306	*	307	4.20395	5.73863	2.58804	Promoter (2-3kb)	1	73925417	73930811	5395	2	21961	ENSMUST00000185264.6	-2194	ENSMUSG00000055322	Tns1	tensin 1
116	chr1	73935273	73935804	532	*	533	4.64641	6.6833	3.3244	Intron (ENSMUST00000169786.7/21961, intron 24 of 34)	1	73925417	73930811	5395	2	21961	ENSMUST00000185264.6	-4462	ENSMUSG00000055322	Tns1	tensin 1
117	chr1	74007126	74007702	577	*	578	4.50297	6.92271	3.55485	Intron (ENSMUST00000169786.7/21961, intron 4 of 34)	1	73992205	74001567	9363	2	21961	ENSMUST00000190389.6	-5559	ENSMUSG00000055322	Tns1	tensin 1
118	chr1	74008649	74009300	652	*	653	5.22149	8.41215	4.60666	Intron (ENSMUST00000169786.7/21961, intron 4 of 34)	1	73992205	74001567	9363	2	21961	ENSMUST00000190389.6	-7082	ENSMUSG00000055322	Tns1	tensin 1
119	chr1	74012881	74013197	317	*	318	4.35888	6.6833	3.3244	Intron (ENSMUST00000169786.7/21961, intron 4 of 34)	1	73990374	74016422	26049	2	21961	ENSMUST00000186381.6	3225	ENSMUSG00000055322	Tns1	tensin 1
120	chr1	74013705	74014760	1056	*	1057	6.44023	11.3282	7.05002	Promoter (1-2kb)	1	73990374	74016422	26049	2	21961	ENSMUST00000186381.6	1662	ENSMUSG00000055322	Tns1	tensin 1
121	chr1	74015100	74015726	627	*	628	8.35703	16.6851	11.6168	Promoter (<=1kb)	1	73990374	74016422	26049	2	21961	ENSMUST00000186381.6	696	ENSMUSG00000055322	Tns1	tensin 1
122	chr1	74015920	74016328	409	*	410	4.35888	6.6833	3.3244	Promoter (<=1kb)	1	73990374	74016422	26049	2	21961	ENSMUST00000186381.6	94	ENSMUSG00000055322	Tns1	tensin 1
123	chr1	74016652	74017188	537	*	538	4.52342	6.5926	3.27915	Promoter (<=1kb)	1	73990374	74016422	26049	2	21961	ENSMUST00000186381.6	-230	ENSMUSG00000055322	Tns1	tensin 1
124	chr1	74017453	74017933	481	*	482	5.48182	8.40007	4.60666	Promoter (1-2kb)	1	73990374	74016422	26049	2	21961	ENSMUST00000186381.6	-1031	ENSMUSG00000055322	Tns1	tensin 1
125	chr1	74043920	74045307	1388	*	1389	7.71809	14.4781	9.64706	Intron (ENSMUST00000169786.7/21961, intron 3 of 34)	1	74002316	74037157	34842	2	21961	ENSMUST00000190599.1	-6763	ENSMUSG00000055322	Tns1	tensin 1
126	chr1	74045912	74046185	274	*	275	4.52342	6.5926	3.27915	Intron (ENSMUST00000169786.7/21961, intron 3 of 34)	1	74002316	74037157	34842	2	21961	ENSMUST00000190599.1	-8755	ENSMUSG00000055322	Tns1	tensin 1
127	chr1	74058015	74058310	296	*	297	4.20395	5.73863	2.58804	Intron (ENSMUST00000169786.7/21961, intron 3 of 34)	1	74002316	74037157	34842	2	21961	ENSMUST00000190599.1	-20858	ENSMUSG00000055322	Tns1	tensin 1
128	chr1	74058542	74059051	510	*	511	4.84289	7.48056	3.85907	Intron (ENSMUST00000169786.7/21961, intron 3 of 34)	1	74002316	74037157	34842	2	21961	ENSMUST00000190599.1	-21385	ENSMUSG00000055322	Tns1	tensin 1
129	chr1	74068254	74068729	476	*	477	5.16236	7.48056	3.85907	Exon (ENSMUST00000169786.7/21961, exon 3 of 35)	1	73910232	74091351	181120	2	21961	ENSMUST00000187584.6	22622	ENSMUSG00000055322	Tns1	tensin 1
130	chr1	74068907	74069583	677	*	678	5.21004	10.0802	6.10154	Intron (ENSMUST00000169786.7/21961, intron 2 of 34)	1	73910232	74091351	181120	2	21961	ENSMUST00000187584.6	21768	ENSMUSG00000055322	Tns1	tensin 1
131	chr1	74069929	74070413	485	*	486	4.52342	6.5926	3.27915	Intron (ENSMUST00000169786.7/21961, intron 2 of 34)	1	73910232	74091351	181120	2	21961	ENSMUST00000187584.6	20938	ENSMUSG00000055322	Tns1	tensin 1
132	chr1	74082453	74082901	449	*	450	5.16236	7.48056	3.85907	Intron (ENSMUST00000169786.7/21961, intron 1 of 34)	1	73910232	74091351	181120	2	21961	ENSMUST00000187584.6	8450	ENSMUSG00000055322	Tns1	tensin 1
133	chr1	74124864	74125309	446	*	447	5.80129	9.34905	5.38157	Promoter (<=1kb)	1	74125541	74148223	22683	1	435626	ENSMUST00000080167.10	-232	ENSMUSG00000061815	Rufy4	RUN and FYVE domain containing 4
134	chr1	74190855	74191133	279	*	280	4.07134	5.86499	2.68768	Downstream (<1kb)	1	74191785	74194631	2847	2	227288	ENSMUST00000053389.4	3498	ENSMUSG00000048480	Cxcr1	chemokine (C-X-C motif) receptor 1
135	chr1	74285107	74285377	271	*	272	5.16236	7.48056	3.85907	Promoter (<=1kb)	1	74285055	74353694	68640	1	56695	ENSMUST00000087226.10	52	ENSMUSG00000026179	Pnkd	paroxysmal nonkinesiogenic dyskinesia
136	chr1	74303790	74304186	397	*	398	5.48182	8.40007	4.60666	Promoter (<=1kb)	1	74293927	74304120	10194	2	69660	ENSMUST00000141560.1	0	ENSMUSG00000006301	Tmbim1	transmembrane BAX inhibitor motif containing 1
137	chr1	74332714	74333275	562	*	563	7.39863	13.4057	8.70274	Promoter (<=1kb)	1	74332610	74353686	21077	1	56695	ENSMUST00000087225.5	104	ENSMUSG00000026179	Pnkd	paroxysmal nonkinesiogenic dyskinesia
138	chr1	74386675	74387318	644	*	645	6.75969	12.3553	7.90545	Distal Intergenic	1	74383600	74385197	1598	1	18173	ENSMUST00000134189.1	3075	ENSMUSG00000026177	Slc11a1	solute carrier family 11 (proton-coupled divalent metal ion transporters), member 1
139	chr1	74392171	74393143	973	*	974	6.44023	11.3282	7.05002	Promoter (<=1kb)	1	74392162	74394069	1908	1	227292	ENSMUST00000152659.1	9	ENSMUSG00000026176	Ctdsp1	CTD (carboxy-terminal domain, RNA polymerase II, polypeptide A) small phosphatase 1
140	chr1	74394569	74395247	679	*	680	4.52342	6.5926	3.27915	Promoter (<=1kb)	1	74394310	74394394	85	1	387219	ENSMUST00000083534.1	259	ENSMUSG00000065468	Mir26b	microRNA 26b
141	chr1	74397699	74397969	271	*	272	4.84289	7.48056	3.85907	Distal Intergenic	1	74394310	74394394	85	1	387219	ENSMUST00000083534.1	3389	ENSMUSG00000065468	Mir26b	microRNA 26b
142	chr1	74721391	74721760	370	*	371	6.37165	12.1886	7.86611	Intron (ENSMUST00000027356.6/104086, intron 1 of 8)	1	74713574	74737892	24319	1	104086	ENSMUST00000027356.6	7817	ENSMUSG00000026170	Cyp27a1	cytochrome P450, family 27, subfamily a, polypeptide 1
143	chr1	74949264	74949583	320	*	321	4.64641	6.6833	3.3244	Promoter (1-2kb)	1	74947724	74951442	3719	2	16147	ENSMUST00000189364.1	1859	ENSMUSG00000006538	Ihh	Indian hedgehog
144	chr1	75010511	75010827	317	*	318	5.48182	8.40007	4.60666	Intron (ENSMUST00000152855.1/75570, intron 2 of 4)	1	74967139	75046639	79501	2	75570	ENSMUST00000152855.1	35812	ENSMUSG00000026162	Nhej1	nonhomologous end-joining factor 1
145	chr1	75124796	75125111	316	*	317	3.88449	4.92143	1.93595	Downstream (<1kb)	1	75131713	75133546	1834	2	22626	ENSMUST00000188080.1	8435	ENSMUSG00000026205	Slc23a3	solute carrier family 23 (nucleobase transporters), member 3
146	chr1	75141814	75142207	394	*	395	4.52342	6.5926	3.27915	Promoter (<=1kb)	1	75139347	75141803	2457	2	69171	ENSMUST00000189403.6	-11	ENSMUSG00000033159	Cnppd1	cyclin Pas1/PHO80 domain containing 1
147	chr1	75147811	75148231	421	*	422	4.84289	7.48056	3.85907	Promoter (2-3kb)	1	75145304	75145761	458	1	227298	ENSMUST00000189345.1	2507	ENSMUSG00000049339	Retreg2	reticulophagy regulator family member 2
148	chr1	75216942	75217299	358	*	359	5.16236	7.48056	3.85907	Promoter (<=1kb)	1	75215956	75217414	1459	2	22145	ENSMUST00000186971.1	115	ENSMUSG00000026202	Tuba4a	tubulin, alpha 4A
149	chr1	75218225	75219023	799	*	800	5.16236	7.48056	3.85907	Promoter (<=1kb)	1	75214972	75218624	3653	2	22145	ENSMUST00000079464.12	0	ENSMUSG00000026202	Tuba4a	tubulin, alpha 4A
150	chr1	78658057	78658904	848	*	849	5.80129	9.34905	5.38157	Promoter (<=1kb)	1	78658440	78667584	9145	1	195434	ENSMUST00000151622.1	0	ENSMUSG00000079470	Utp14b	UTP14B small subunit processome component
151	chr1	79760894	79761468	575	*	576	5.16236	7.48056	3.85907	Promoter (<=1kb)	1	79733620	79761721	28102	2	69368	ENSMUST00000186464.1	253	ENSMUSG00000073643	Wdfy1	WD repeat and FYVE domain containing 1
152	chr1	80339275	80339957	683	*	684	4.99439	9.25272	5.38157	Promoter (<=1kb)	1	80288831	80340279	51449	2	26554	ENSMUST00000167293.1	322	ENSMUSG00000004364	Cul3	cullin 3
153	chr1	82158963	82159241	279	*	280	4.84289	7.48056	3.85907	Distal Intergenic	1	82131916	82132019	104	1	102466629	ENSMUST00000183462.1	27047	ENSMUSG00000098797	Mir6344	microRNA 6344
154	chr1	82168555	82169321	767	*	768	7.39863	13.4057	8.70274	Distal Intergenic	1	82131916	82132019	104	1	102466629	ENSMUST00000183462.1	36639	ENSMUSG00000098797	Mir6344	microRNA 6344
155	chr1	82234645	82235548	904	*	905	5.16236	7.48056	3.85907	3' UTR	1	82233101	82291416	58316	2	16367	ENSMUST00000069799.2	55868	ENSMUSG00000055980	Irs1	insulin receptor substrate 1
156	chr1	82238634	82238904	271	*	272	3.48481	4.79185	1.92901	Intron (ENSMUST00000069799.2/16367, intron 1 of 1)	1	82233101	82291416	58316	2	16367	ENSMUST00000069799.2	52512	ENSMUSG00000055980	Irs1	insulin receptor substrate 1
157	chr1	82247642	82247912	271	*	272	4.52342	6.5926	3.27915	Intron (ENSMUST00000069799.2/16367, intron 1 of 1)	1	82233101	82291416	58316	2	16367	ENSMUST00000069799.2	43504	ENSMUSG00000055980	Irs1	insulin receptor substrate 1
158	chr1	82283460	82284247	788	*	789	6.75969	12.3553	7.90545	Intron (ENSMUST00000069799.2/16367, intron 1 of 1)	1	82233101	82291416	58316	2	16367	ENSMUST00000069799.2	7169	ENSMUSG00000055980	Irs1	insulin receptor substrate 1
159	chr1	82286468	82287079	612	*	613	4.52342	6.5926	3.27915	3' UTR	1	82233101	82291416	58316	2	16367	ENSMUST00000069799.2	4337	ENSMUSG00000055980	Irs1	insulin receptor substrate 1
160	chr1	82290464	82290992	529	*	530	4.50297	6.92271	3.55485	Promoter (<=1kb)	1	82233101	82291416	58316	2	16367	ENSMUST00000069799.2	424	ENSMUSG00000055980	Irs1	insulin receptor substrate 1
161	chr1	82725201	82725471	271	*	272	6.12076	10.3256	6.20251	Promoter (<=1kb)	1	82724948	82752394	27447	1	75734	ENSMUST00000162003.7	253	ENSMUSG00000026150	Mff	mitochondrial fission factor
162	chr1	84253313	84254557	1245	*	1246	8.03756	15.5716	10.6181	Intron (ENSMUST00000168574.8/98496, intron 1 of 2)	1	84080579	84284423	203845	2	98496	ENSMUST00000176720.1	29866	ENSMUSG00000045658	Pid1	phosphotyrosine interaction domain containing 1
163	chr1	84278330	84279134	805	*	806	6.37165	12.1886	7.86611	Intron (ENSMUST00000168574.8/98496, intron 1 of 2)	1	84080579	84284423	203845	2	98496	ENSMUST00000176720.1	5289	ENSMUSG00000045658	Pid1	phosphotyrosine interaction domain containing 1
164	chr1	84279291	84280726	1436	*	1437	6.75969	12.3553	7.90545	Intron (ENSMUST00000168574.8/98496, intron 1 of 2)	1	84080579	84284423	203845	2	98496	ENSMUST00000176720.1	3697	ENSMUSG00000045658	Pid1	phosphotyrosine interaction domain containing 1
165	chr1	84282841	84283140	300	*	301	6.44023	11.3282	7.05002	Promoter (1-2kb)	1	84080579	84284423	203845	2	98496	ENSMUST00000176720.1	1283	ENSMUSG00000045658	Pid1	phosphotyrosine interaction domain containing 1
166	chr1	84283312	84283830	519	*	520	4.20395	5.73863	2.58804	Promoter (<=1kb)	1	84080579	84284423	203845	2	98496	ENSMUST00000176720.1	593	ENSMUSG00000045658	Pid1	phosphotyrosine interaction domain containing 1
167	chr1	84284031	84284302	272	*	273	5.48182	8.40007	4.60666	Promoter (<=1kb)	1	84080579	84284423	203845	2	98496	ENSMUST00000176720.1	121	ENSMUSG00000045658	Pid1	phosphotyrosine interaction domain containing 1
168	chr1	84284977	84285527	551	*	552	3.91612	6.17367	2.98879	Promoter (<=1kb)	1	84036296	84284645	248350	2	98496	ENSMUST00000168574.8	-332	ENSMUSG00000045658	Pid1	phosphotyrosine interaction domain containing 1
169	chr1	85169554	85169895	342	*	343	3.32959	5.85335	2.68768	Intron (ENSMUST00000160802.7/ENSMUST00000160802.7, intron 5 of 5)	1	85199613	85203171	3559	1	665378	ENSMUST00000160058.7	-29718	ENSMUSG00000079457	Gm7609	predicted pseudogene 7609
170	chr1	85793979	85794319	341	*	342	5.80129	9.34905	5.38157	Promoter (<=1kb)	1	85794468	85837318	42851	1	12283	ENSMUST00000130754.7	-149	ENSMUSG00000036707	Cab39	calcium binding protein 39
171	chr1	86040788	86041087	300	*	301	4.35888	6.6833	3.3244	Distal Intergenic	1	86045863	86053353	7491	1	72792	ENSMUST00000027429.10	-4776	ENSMUSG00000026227	2810459M11Rik	RIKEN cDNA 2810459M11 gene
172	chr1	86052610	86054580	1971	*	1972	6.37165	12.1886	7.86611	3' UTR	1	86045863	86055456	9594	1	72792	ENSMUST00000165824.2	6747	ENSMUSG00000026227	2810459M11Rik	RIKEN cDNA 2810459M11 gene
173	chr1	86055555	86057074	1520	*	1521	4.77874	9.25272	5.38157	Distal Intergenic	1	86064387	86070776	6390	1	70247	ENSMUST00000147807.7	-7313	ENSMUSG00000026229	Psmd1	proteasome (prosome, macropain) 26S subunit, non-ATPase, 1
174	chr1	86058864	86059315	452	*	453	5.16236	7.48056	3.85907	Distal Intergenic	1	86064387	86070776	6390	1	70247	ENSMUST00000147807.7	-5072	ENSMUSG00000026229	Psmd1	proteasome (prosome, macropain) 26S subunit, non-ATPase, 1
175	chr1	86488730	86489015	286	*	287	5.16236	7.48056	3.85907	Distal Intergenic	1	86526726	86530712	3987	1	19231	ENSMUST00000045897.14	-37711	ENSMUSG00000026238	Ptma	prothymosin alpha
176	chr1	86497300	86497797	498	*	499	4.20395	5.73863	2.58804	Distal Intergenic	1	86526726	86530712	3987	1	19231	ENSMUST00000045897.14	-28929	ENSMUSG00000026238	Ptma	prothymosin alpha
177	chr1	86525651	86526037	387	*	388	4.20395	5.73863	2.58804	Promoter (<=1kb)	1	86526726	86530712	3987	1	19231	ENSMUST00000045897.14	-689	ENSMUSG00000026238	Ptma	prothymosin alpha
178	chr1	86526811	86528687	1877	*	1878	7.39863	13.4057	8.70274	Promoter (<=1kb)	1	86526807	86530209	3403	1	19231	ENSMUST00000188533.1	4	ENSMUSG00000026238	Ptma	prothymosin alpha
179	chr1	86634137	86634452	316	*	317	5.16236	7.48056	3.85907	Distal Intergenic	1	86666291	86670571	4281	2	18159	ENSMUST00000027449.5	36119	ENSMUSG00000026241	Nppc	natriuretic peptide type C
180	chr1	87019738	87020471	734	*	735	4.84289	7.48056	3.85907	Intron (ENSMUST00000168237.7/208718, intron 14 of 21)	1	87088780	87089805	1026	2	11650	ENSMUST00000190082.1	69334	ENSMUSG00000026246	Alppl2	alkaline phosphatase, placental-like 2
181	chr1	87023889	87025122	1234	*	1235	5.80129	9.34905	5.38157	Intron (ENSMUST00000168237.7/208718, intron 15 of 21)	1	87088780	87089805	1026	2	11650	ENSMUST00000190082.1	64683	ENSMUSG00000026246	Alppl2	alkaline phosphatase, placental-like 2
182	chr1	87327476	87327767	292	*	293	4.36964	6.34685	3.1576	Promoter (<=1kb)	1	87327066	87433799	106734	1	227331	ENSMUST00000173173.7	410	ENSMUSG00000048000	Gigyf2	GRB10 interacting GYF protein 2
183	chr1	87574106	87574376	271	*	272	4.52342	6.5926	3.27915	Promoter (<=1kb)	1	87574046	87596565	22520	1	23956	ENSMUST00000163606.7	60	ENSMUSG00000079434	Neu2	neuraminidase 2
184	chr1	88007946	88008331	386	*	387	5.48182	8.40007	4.60666	Promoter (<=1kb)	1	87985755	88008528	22774	2	227334	ENSMUST00000186315.1	197	ENSMUSG00000005501	Usp40	ubiquitin specific peptidase 40
185	chr1	88014108	88015344	1237	*	1238	5.80129	9.34905	5.38157	Distal Intergenic	1	87945121	88008551	63431	2	227334	ENSMUST00000040783.10	-5557	ENSMUSG00000005501	Usp40	ubiquitin specific peptidase 40
186	chr1	88015598	88015887	290	*	291	5.16236	7.48056	3.85907	Distal Intergenic	1	87945121	88008551	63431	2	227334	ENSMUST00000040783.10	-7047	ENSMUSG00000005501	Usp40	ubiquitin specific peptidase 40
187	chr1	88212079	88214246	2168	*	2169	3.89895	10.6508	6.52145	Promoter (<=1kb)	1	88211959	88218997	7039	1	394436	ENSMUST00000073049.6	120	ENSMUSG00000089960	Ugt1a1	UDP glucuronosyltransferase 1 family, polypeptide A1
188	chr1	88214462	88214826	365	*	366	3.80892	9.10569	5.28774	Promoter (2-3kb)	1	88211959	88218997	7039	1	394436	ENSMUST00000073049.6	2503	ENSMUSG00000089960	Ugt1a1	UDP glucuronosyltransferase 1 family, polypeptide A1
189	chr1	88225200	88225615	416	*	417	3.25306	8.29563	4.60666	Promoter (1-2kb)	1	88226986	88233461	6476	1	100040766	ENSMUST00000148474.1	-1371	ENSMUSG00000079429	Mroh2a	maestro heat-like repeat family member 2A
190	chr1	88253303	88253674	372	*	373	3.21685	7.91535	4.26015	Intron (ENSMUST00000061013.12/100040766, intron 32 of 42)	1	88257758	88260169	2412	1	100040766	ENSMUST00000135948.1	-4084	ENSMUSG00000079429	Mroh2a	maestro heat-like repeat family member 2A
191	chr1	88259541	88260688	1148	*	1149	3.5196	7.99607	4.33891	Promoter (1-2kb)	1	88257758	88260169	2412	1	100040766	ENSMUST00000135948.1	1783	ENSMUSG00000079429	Mroh2a	maestro heat-like repeat family member 2A
192	chr1	88260925	88261422	498	*	499	3.04608	6.19233	3.00736	3' UTR	1	88257758	88260169	2412	1	100040766	ENSMUST00000135948.1	3167	ENSMUSG00000079429	Mroh2a	maestro heat-like repeat family member 2A
193	chr1	88267931	88268462	532	*	533	2.60159	5.53144	2.50641	Promoter (<=1kb)	1	88266349	88269392	3044	2	381280	ENSMUST00000127446.1	930	ENSMUSG00000044783	Hjurp	Holliday junction recognition protein
194	chr1	88268814	88269574	761	*	762	3.49936	9.66789	5.69548	Promoter (<=1kb)	1	88266349	88269392	3044	2	381280	ENSMUST00000127446.1	0	ENSMUSG00000044783	Hjurp	Holliday junction recognition protein
195	chr1	88269800	88270081	282	*	283	3.36764	7.05209	3.68348	Promoter (<=1kb)	1	88266349	88269392	3044	2	381280	ENSMUST00000127446.1	-408	ENSMUSG00000044783	Hjurp	Holliday junction recognition protein
196	chr1	88275673	88275969	297	*	298	2.82068	5.34426	2.32496	Promoter (1-2kb)	1	88264978	88277506	12529	2	381280	ENSMUST00000147393.1	1537	ENSMUSG00000044783	Hjurp	Holliday junction recognition protein
197	chr1	88276276	88278741	2466	*	2467	8.72786	35.9774	29.376	Promoter (<=1kb)	1	88277661	88308073	30413	1	171382	ENSMUST00000148138.7	0	ENSMUSG00000036251	Trpm8	transient receptor potential cation channel, subfamily M, member 8
198	chr1	88278946	88280402	1457	*	1458	5.13677	14.6543	9.81695	Promoter (1-2kb)	1	88277661	88308073	30413	1	171382	ENSMUST00000148138.7	1285	ENSMUSG00000036251	Trpm8	transient receptor potential cation channel, subfamily M, member 8
199	chr1	88285603	88286667	1065	*	1066	3.79112	10.0007	6.02381	Intron (ENSMUST00000148138.7/171382, intron 1 of 5)	1	88277661	88308073	30413	1	171382	ENSMUST00000148138.7	7942	ENSMUSG00000036251	Trpm8	transient receptor potential cation channel, subfamily M, member 8
200	chr1	88287042	88287551	510	*	511	3.46655	7.88217	4.22713	Intron (ENSMUST00000148138.7/171382, intron 1 of 5)	1	88277661	88308073	30413	1	171382	ENSMUST00000148138.7	9381	ENSMUSG00000036251	Trpm8	transient receptor potential cation channel, subfamily M, member 8
201	chr1	88287843	88288569	727	*	728	4.42419	14.4672	9.64706	Intron (ENSMUST00000148138.7/171382, intron 1 of 5)	1	88277661	88308073	30413	1	171382	ENSMUST00000148138.7	10182	ENSMUSG00000036251	Trpm8	transient receptor potential cation channel, subfamily M, member 8
202	chr1	89557839	89558171	333	*	334	4.52342	6.5926	3.27915	Intron (ENSMUST00000027521.14/347722, intron 1 of 17)	1	89580236	89895277	315042	1	347722	ENSMUST00000074945.6	-22065	ENSMUSG00000055013	Agap1	ArfGAP with GTPase domain, ankyrin repeat and PH domain 1
203	chr1	90235270	90235764	495	*	496	4.20395	5.73863	2.58804	Distal Intergenic	1	90204006	90213833	9828	1	12778	ENSMUST00000159654.1	31264	ENSMUSG00000044337	Ackr3	atypical chemokine receptor 3
204	chr1	91052676	91053341	666	*	667	5.48182	8.40007	4.60666	Promoter (<=1kb)	1	91053444	91128944	75501	1	16978	ENSMUST00000068167.12	-103	ENSMUSG00000026305	Lrrfip1	leucine rich repeat (in FLII) interacting protein 1
205	chr1	91053918	91054299	382	*	383	4.13177	6.9063	3.544	Promoter (<=1kb)	1	91053586	91128287	74702	1	16978	ENSMUST00000189617.2	332	ENSMUSG00000026305	Lrrfip1	leucine rich repeat (in FLII) interacting protein 1
206	chr1	91056302	91057283	982	*	983	2.96037	4.11731	1.32846	Promoter (2-3kb)	1	91053586	91128287	74702	1	16978	ENSMUST00000189617.2	2716	ENSMUSG00000026305	Lrrfip1	leucine rich repeat (in FLII) interacting protein 1
207	chr1	91299489	91299880	392	*	393	4.52342	6.5926	3.27915	Promoter (<=1kb)	1	91299932	91302869	2938	1	50880	ENSMUST00000145843.2	-52	ENSMUSG00000026307	Scly	selenocysteine lyase
208	chr1	91300278	91300702	425	*	426	4.52342	6.5926	3.27915	Promoter (<=1kb)	1	91299932	91302869	2938	1	50880	ENSMUST00000145843.2	346	ENSMUSG00000026307	Scly	selenocysteine lyase
209	chr1	91301295	91302223	929	*	930	5.48182	8.40007	4.60666	Promoter (<=1kb)	1	91302797	91309872	7076	1	50880	ENSMUST00000137074.2	-574	ENSMUSG00000026307	Scly	selenocysteine lyase
210	chr1	91412994	91414090	1097	*	1098	7.07916	13.4057	8.70274	Promoter (<=1kb)	1	91411483	91413208	1726	2	55927	ENSMUST00000132188.7	0	ENSMUSG00000067071	Hes6	hairy and enhancer of split 6
211	chr1	91420452	91421249	798	*	799	6.44023	11.3282	7.05002	Exon (ENSMUST00000069620.9/18627, exon 21 of 23)	1	91412348	91414038	1691	2	55927	ENSMUST00000150520.1	-6414	ENSMUSG00000067071	Hes6	hairy and enhancer of split 6
212	chr1	91444178	91444798	621	*	622	3.26916	4.79185	1.92901	Exon (ENSMUST00000069620.9/18627, exon 6 of 23)	1	91447722	91449865	2144	2	18627	ENSMUST00000185298.1	5067	ENSMUSG00000055866	Per2	period circadian clock 2
213	chr1	91445311	91446076	766	*	767	5.80129	9.34905	5.38157	Exon (ENSMUST00000069620.9/18627, exon 5 of 23)	1	91447722	91449865	2144	2	18627	ENSMUST00000185298.1	3789	ENSMUSG00000055866	Per2	period circadian clock 2
214	chr1	91454578	91454941	364	*	365	6.12076	10.3256	6.20251	Intron (ENSMUST00000069620.9/18627, intron 1 of 22)	1	91415982	91459324	43343	2	18627	ENSMUST00000069620.9	4383	ENSMUSG00000055866	Per2	period circadian clock 2
215	chr1	91455186	91457232	2047	*	2048	6.44023	11.3282	7.05002	Promoter (2-3kb)	1	91415982	91459324	43343	2	18627	ENSMUST00000069620.9	2092	ENSMUSG00000055866	Per2	period circadian clock 2
216	chr1	91903051	91903641	591	*	592	5.48182	8.40007	4.60666	Distal Intergenic	1	91933203	91934864	1662	2	208727	ENSMUST00000191327.1	31223	ENSMUSG00000026313	Hdac4	histone deacetylase 4
217	chr1	92100068	92100338	271	*	272	3.88449	4.92143	1.93595	Intron (ENSMUST00000097644.8/208727, intron 2 of 26)	1	92029966	92113331	83366	2	208727	ENSMUST00000185341.6	12993	ENSMUSG00000026313	Hdac4	histone deacetylase 4
218	chr1	92709252	92709638	387	*	388	3.0535	4.14638	1.32846	Distal Intergenic	1	92644218	92648841	4624	2	260301	ENSMUST00000053144.3	-60411	ENSMUSG00000044055	Otos	otospiralin
219	chr1	92709869	92710431	563	*	564	6.75969	12.3553	7.90545	Distal Intergenic	1	92644218	92648841	4624	2	260301	ENSMUST00000053144.3	-61028	ENSMUSG00000044055	Otos	otospiralin
220	chr1	93123557	93123899	343	*	344	5.48182	8.40007	4.60666	Intron (ENSMUST00000191586.1/ENSMUST00000191586.1, intron 1 of 1)	1	93135240	93145421	10182	1	11611	ENSMUST00000027491.6	-11341	ENSMUSG00000026272	Agxt	alanine-glyoxylate aminotransferase
221	chr1	93134614	93135066	453	*	454	3.88449	4.92143	1.93595	Promoter (<=1kb)	1	93135240	93145421	10182	1	11611	ENSMUST00000027491.6	-174	ENSMUSG00000026272	Agxt	alanine-glyoxylate aminotransferase
222	chr1	93445852	93446316	465	*	466	3.48481	4.79185	1.92901	Promoter (<=1kb)	1	93407762	93445686	37925	2	110611	ENSMUST00000042498.13	-166	ENSMUSG00000034088	Hdlbp	high density lipoprotein (HDL) binding protein
223	chr1	93687298	93687801	504	*	505	4.52342	6.5926	3.27915	Promoter (1-2kb)	1	93686263	93694070	7808	1	51800	ENSMUST00000188394.1	1035	ENSMUSG00000026278	Bok	BCL2-related ovarian killer
224	chr1	93824887	93825157	271	*	272	4.80001	6.92271	3.55485	Promoter (<=1kb)	1	93824909	93826458	1550	1	98314	ENSMUST00000187321.1	0	ENSMUSG00000073609	D2hgdh	D-2-hydroxyglutarate dehydrogenase
225	chr1	100381867	100382364	498	*	499	4.52342	6.5926	3.27915	Intron (ENSMUST00000086738.9/241175, intron 17 of 23)	1	100252629	100369839	117211	1	241175	ENSMUST00000185484.1	129238	ENSMUSG00000067028	Cntnap5b	contactin associated protein-like 5B
226	chr1	100551869	100552159	291	*	292	5.48182	8.40007	4.60666	Distal Intergenic	1	100252629	100369839	117211	1	241175	ENSMUST00000185484.1	299240	ENSMUSG00000067028	Cntnap5b	contactin associated protein-like 5B
227	chr1	105115146	105115440	295	*	296	6.12076	10.3256	6.20251	Distal Intergenic	1	105356007	105361630	5624	1	100504568	ENSMUST00000181383.2	-240567	ENSMUSG00000097482	Gm17634	predicted gene, 17634
228	chr1	105356100	105357196	1097	*	1098	7.39863	13.4057	8.70274	Promoter (<=1kb)	1	105356763	105361737	4975	1	100504568	ENSMUST00000189938.1	0	ENSMUSG00000097482	Gm17634	predicted gene, 17634
229	chr1	105664292	105664845	554	*	555	4.35888	6.6833	3.3244	Promoter (<=1kb)	1	105664441	105738497	74057	1	227446	ENSMUST00000191293.6	0	ENSMUSG00000026319	Relch	RAB11 binding and LisH domain, coiled-coil and HEAT repeat containing
230	chr1	105908216	105908626	411	*	412	6.12076	10.3256	6.20251	Distal Intergenic	1	105979350	105990282	10933	2	635504	ENSMUST00000185535.1	81656	NA	Gm7160	predicted gene 7160
231	chr1	105991902	105992671	770	*	771	5.3941	8.69382	4.88044	Promoter (1-2kb)	1	105990689	106034067	43379	1	227449	ENSMUST00000119166.7	1213	ENSMUSG00000038866	Zcchc2	zinc finger, CCHC domain containing 2
232	chr1	105992943	105993934	992	*	993	6.44023	11.3282	7.05002	Promoter (2-3kb)	1	105990689	106034067	43379	1	227449	ENSMUST00000119166.7	2254	ENSMUSG00000038866	Zcchc2	zinc finger, CCHC domain containing 2
233	chr1	106173144	106173462	319	*	320	4.93395	7.53305	3.88648	Promoter (1-2kb)	1	106171752	106394250	222499	1	98432	ENSMUST00000061047.6	1392	ENSMUSG00000044340	Phlpp1	PH domain and leucine rich repeat protein phosphatase 1
234	chr1	119190726	119191018	293	*	294	4.07134	5.86499	2.68768	Distal Intergenic	1	118834132	119053619	219488	2	14633	ENSMUST00000062483.14	-137107	ENSMUSG00000048402	Gli2	GLI-Kruppel family member GLI2
235	chr1	119293289	119293694	406	*	407	4.84289	7.48056	3.85907	Distal Intergenic	1	119415465	119422248	6784	2	16324	ENSMUST00000038765.5	128554	ENSMUSG00000037035	Inhbb	inhibin beta-B
236	chr1	119294181	119294851	671	*	672	6.12076	10.3256	6.20251	Distal Intergenic	1	119415465	119422248	6784	2	16324	ENSMUST00000038765.5	127397	ENSMUSG00000037035	Inhbb	inhibin beta-B
237	chr1	119504186	119504619	434	*	435	4.52342	6.5926	3.27915	Promoter (<=1kb)	1	119470305	119504794	34490	2	64143	ENSMUST00000004565.14	175	ENSMUSG00000004451	Ralb	v-ral simian leukemia viral oncogene B
238	chr1	119648185	119649609	1425	*	1426	9.31543	20.1374	14.7215	Promoter (<=1kb)	1	119545037	119648936	103900	2	226352	ENSMUST00000052404.12	0	ENSMUSG00000026383	Epb41l5	erythrocyte membrane protein band 4.1 like 5
239	chr1	120073214	120073690	477	*	478	6.12076	10.3256	6.20251	Promoter (<=1kb)	1	120067377	120074074	6698	2	170706	ENSMUST00000056089.7	384	ENSMUSG00000050777	Tmem37	transmembrane protein 37
240	chr1	120118913	120119381	469	*	470	3.0535	4.14638	1.32846	Promoter (<=1kb)	1	120113337	120120138	6802	2	13167	ENSMUST00000112648.7	757	ENSMUSG00000026385	Dbi	diazepam binding inhibitor
241	chr1	120120547	120120817	271	*	272	4.93395	7.53305	3.88648	Promoter (<=1kb)	1	120113400	120120937	7538	2	13167	ENSMUST00000151708.2	120	ENSMUSG00000026385	Dbi	diazepam binding inhibitor
242	chr1	120265550	120266034	485	*	486	6.12076	10.3256	6.20251	Promoter (<=1kb)	1	120226423	120265284	38862	2	68428	ENSMUST00000112640.7	-266	ENSMUSG00000026389	Steap3	STEAP family member 3
243	chr1	121326889	121327717	829	*	830	6.12076	10.3256	6.20251	Promoter (<=1kb)	1	121305555	121327678	22124	2	72999	ENSMUST00000159085.7	0	ENSMUSG00000003721	Insig2	insulin induced gene 2
244	chr1	121348931	121349609	679	*	680	6.44023	11.3282	7.05002	Distal Intergenic	1	121305522	121332589	27068	2	72999	ENSMUST00000071064.12	-16342	ENSMUSG00000003721	Insig2	insulin induced gene 2
245	chr1	125434806	125435332	527	*	528	4.52342	6.5926	3.27915	Promoter (<=1kb)	1	125416064	125435428	19365	2	74117	ENSMUST00000188827.1	96	ENSMUSG00000026341	Actr3	ARP3 actin-related protein 3
246	chr1	125560355	125560861	507	*	508	10.5933	23.7425	17.9443	Promoter (<=1kb)	1	125560595	125568573	7979	1	74150	ENSMUST00000190037.6	0	ENSMUSG00000026342	Slc35f5	solute carrier family 35, member F5
247	chr1	125561577	125561847	271	*	272	3.88449	4.92143	1.93595	Promoter (<=1kb)	1	125561016	125595820	34805	1	74150	ENSMUST00000027580.10	561	ENSMUSG00000026342	Slc35f5	solute carrier family 35, member F5
248	chr1	127729713	127730243	531	*	532	4.20395	5.73863	2.58804	Promoter (<=1kb)	1	127729413	127767978	38566	1	266645	ENSMUST00000038006.7	300	ENSMUSG00000026348	Acmsd	amino carboxymuconate semialdehyde decarboxylase
249	chr1	127730909	127731214	306	*	307	4.84289	7.48056	3.85907	Promoter (1-2kb)	1	127729413	127767978	38566	1	266645	ENSMUST00000038006.7	1496	ENSMUSG00000026348	Acmsd	amino carboxymuconate semialdehyde decarboxylase
250	chr1	128416841	128417121	281	*	282	4.84289	7.48056	3.85907	Promoter (<=1kb)	1	128363707	128417359	53653	2	226414	ENSMUST00000027602.14	238	ENSMUSG00000026356	Dars	aspartyl-tRNA synthetase
251	chr1	130678275	130679290	1016	*	1017	6.12076	10.3256	6.20251	Intron (ENSMUST00000188520.1/18640, intron 12 of 17)	1	130670261	130684071	13811	2	12270	ENSMUST00000189393.1	4781	NA	C4bp-ps1	complement component 4 binding protein, pseudogene 1
252	chr1	130821667	130822445	779	*	780	6.44023	11.3282	7.05002	Intron (ENSMUST00000125056.7/ENSMUST00000125056.7, intron 1 of 3)	1	130826684	130852249	25566	1	18703	ENSMUST00000027675.13	-4239	ENSMUSG00000026417	Pigr	polymeric immunoglobulin receptor
253	chr1	131084036	131084308	273	*	274	6.12076	10.3256	6.20251	Intron (ENSMUST00000016672.10/17164, intron 1 of 9)	1	131056889	131072526	15638	2	17164	ENSMUST00000188459.3	-11510	ENSMUSG00000016528	Mapkapk2	MAP kinase-activated protein kinase 2
254	chr1	131086226	131086771	546	*	547	3.88449	4.92143	1.93595	Exon (ENSMUST00000191688.1/ENSMUST00000191688.1, exon 1 of 1)	1	131053700	131097826	44127	2	17164	ENSMUST00000016672.10	11055	ENSMUSG00000016528	Mapkapk2	MAP kinase-activated protein kinase 2
255	chr1	131094126	131094578	453	*	454	5.48182	8.40007	4.60666	Intron (ENSMUST00000016672.10/17164, intron 1 of 9)	1	131053700	131097826	44127	2	17164	ENSMUST00000016672.10	3248	ENSMUSG00000016528	Mapkapk2	MAP kinase-activated protein kinase 2
256	chr1	131096976	131097444	469	*	470	4.52342	6.5926	3.27915	Promoter (<=1kb)	1	131053700	131097826	44127	2	17164	ENSMUST00000016672.10	382	ENSMUSG00000016528	Mapkapk2	MAP kinase-activated protein kinase 2
257	chr1	131245320	131246280	961	*	962	3.91612	6.17367	2.98879	Promoter (<=1kb)	1	131207654	131245258	37605	2	54354	ENSMUST00000124796.1	-62	ENSMUSG00000026430	Rassf5	Ras association (RalGDS/AF-6) domain family member 5
258	chr1	131526589	131527339	751	*	752	5.16236	7.48056	3.85907	Promoter (<=1kb)	1	131285251	131527347	242097	2	14270	ENSMUST00000097588.8	8	ENSMUSG00000026425	Srgap2	SLIT-ROBO Rho GTPase activating protein 2
259	chr1	131909963	131910263	301	*	302	4.84289	7.48056	3.85907	Promoter (<=1kb)	1	131910534	131932679	22146	1	98415	ENSMUST00000189946.6	-271	ENSMUSG00000026434	Nucks1	nuclear casein kinase and cyclin-dependent kinase substrate 1
260	chr1	131911416	131911846	431	*	432	5.80129	9.34905	5.38157	Promoter (<=1kb)	1	131910556	131936321	25766	1	98415	ENSMUST00000062264.7	860	ENSMUSG00000026434	Nucks1	nuclear casein kinase and cyclin-dependent kinase substrate 1
261	chr1	131969422	131969795	374	*	375	4.35888	6.6833	3.3244	Promoter (<=1kb)	1	131970609	131982964	12356	1	212980	ENSMUST00000027695.7	-814	ENSMUSG00000026435	Slc45a3	solute carrier family 45, member 3
262	chr1	131970181	131970895	715	*	716	5.79657	10.2513	6.20251	Promoter (<=1kb)	1	131970609	131982964	12356	1	212980	ENSMUST00000027695.7	0	ENSMUSG00000026435	Slc45a3	solute carrier family 45, member 3
263	chr1	131971571	131972666	1096	*	1097	7.07916	13.4057	8.70274	Promoter (<=1kb)	1	131970609	131982964	12356	1	212980	ENSMUST00000027695.7	962	ENSMUSG00000026435	Slc45a3	solute carrier family 45, member 3
264	chr1	131990134	131990585	452	*	453	6.12076	10.3256	6.20251	Intron (ENSMUST00000191034.1/212980, intron 2 of 2)	1	131978964	131981906	2943	1	212980	ENSMUST00000185387.1	11170	ENSMUSG00000026435	Slc45a3	solute carrier family 45, member 3
265	chr1	132007269	132007539	271	*	272	4.20395	5.73863	2.58804	Promoter (<=1kb)	1	132007607	132026448	18842	1	13714	ENSMUST00000086556.11	-68	ENSMUSG00000026436	Elk4	ELK4, member of ETS oncogene family
266	chr1	132008163	132008653	491	*	492	3.7838	5.08049	2.06668	Promoter (<=1kb)	1	132008297	132018305	10009	1	13714	ENSMUST00000146432.1	0	ENSMUSG00000026436	Elk4	ELK4, member of ETS oncogene family
267	chr1	132008822	132010086	1265	*	1266	6.08411	11.2084	7.05002	Promoter (<=1kb)	1	132008297	132018305	10009	1	13714	ENSMUST00000146432.1	525	ENSMUSG00000026436	Elk4	ELK4, member of ETS oncogene family
268	chr1	132138784	132139341	558	*	559	6.44023	11.3282	7.05002	Promoter (<=1kb)	1	132114764	132139605	24842	2	18557	ENSMUST00000112362.2	264	ENSMUSG00000026437	Cdk18	cyclin-dependent kinase 18
269	chr1	132316242	132317007	766	*	767	5.80129	9.34905	5.38157	Promoter (<=1kb)	1	132316165	132317736	1572	1	74137	ENSMUST00000128661.1	77	ENSMUSG00000009772	Nuak2	NUAK family, SNF1-like kinase, 2
270	chr1	132317194	132317857	664	*	665	5.48182	8.40007	4.60666	Promoter (1-2kb)	1	132316165	132317736	1572	1	74137	ENSMUST00000128661.1	1029	ENSMUSG00000009772	Nuak2	NUAK family, SNF1-like kinase, 2
271	chr1	132318119	132319359	1241	*	1242	5.80129	9.34905	5.38157	Promoter (1-2kb)	1	132316165	132317736	1572	1	74137	ENSMUST00000128661.1	1954	ENSMUSG00000009772	Nuak2	NUAK family, SNF1-like kinase, 2
272	chr1	132333621	132333891	271	*	272	4.52342	6.5926	3.27915	Distal Intergenic	1	132327596	132330450	2855	1	74137	ENSMUST00000133246.1	6025	ENSMUSG00000009772	Nuak2	NUAK family, SNF1-like kinase, 2
273	chr1	132336995	132337439	445	*	446	5.16236	7.48056	3.85907	Distal Intergenic	1	132327596	132330450	2855	1	74137	ENSMUST00000133246.1	9399	ENSMUSG00000009772	Nuak2	NUAK family, SNF1-like kinase, 2
274	chr1	133130881	133131160	280	*	281	5.16236	7.48056	3.85907	Promoter (<=1kb)	1	133131143	133139783	8641	1	108954	ENSMUST00000052529.3	0	ENSMUSG00000046062	Ppp1r15b	protein phosphatase 1, regulatory subunit 15B
275	chr1	133131698	133132130	433	*	434	4.20395	5.73863	2.58804	Promoter (<=1kb)	1	133131344	133139783	8440	1	108954	ENSMUST00000122956.1	354	ENSMUSG00000046062	Ppp1r15b	protein phosphatase 1, regulatory subunit 15B
276	chr1	133254350	133255173	824	*	825	5.80129	9.34905	5.38157	Promoter (1-2kb)	1	133254283	133256352	2070	2	100502933	ENSMUST00000186027.1	1179	ENSMUSG00000101693	Gm19461	predicted gene, 19461
277	chr1	133264763	133265167	405	*	406	3.70046	5.46828	2.44594	Intron (ENSMUST00000212252.1/240753, intron 7 of 9)	1	133269456	133272334	2879	1	240753	ENSMUST00000190694.1	-4289	ENSMUSG00000041757	Plekha6	pleckstrin homology domain containing, family A member 6
278	chr1	133285853	133286784	932	*	933	4.84289	7.48056	3.85907	Exon (ENSMUST00000038295.14/240753, exon 19 of 27)	1	133297951	133301617	3667	1	240753	ENSMUST00000190208.1	-11167	ENSMUSG00000041757	Plekha6	pleckstrin homology domain containing, family A member 6
279	chr1	133288919	133289439	521	*	522	4.18315	5.70632	2.58804	Intron (ENSMUST00000187285.6/240753, intron 17 of 22)	1	133297951	133301617	3667	1	240753	ENSMUST00000190208.1	-8512	ENSMUSG00000041757	Plekha6	pleckstrin homology domain containing, family A member 6
280	chr1	133328683	133329179	497	*	498	5.48182	8.40007	4.60666	Promoter (1-2kb)	1	133327212	133329722	2511	1	280287	ENSMUST00000178033.4	1471	ENSMUSG00000116158	Kiss1	KiSS-1 metastasis-suppressor
281	chr1	133361824	133362203	380	*	381	5.80129	9.34905	5.38157	Promoter (1-2kb)	1	133363572	133380336	16765	1	214253	ENSMUST00000135222.8	-1369	ENSMUSG00000070644	Etnk2	ethanolamine kinase 2
282	chr1	133362468	133363309	842	*	843	5.48182	8.40007	4.60666	Promoter (<=1kb)	1	133363572	133380336	16765	1	214253	ENSMUST00000135222.8	-263	ENSMUSG00000070644	Etnk2	ethanolamine kinase 2
283	chr1	133363678	133364288	611	*	612	4.84289	7.48056	3.85907	Promoter (<=1kb)	1	133363576	133375050	11475	1	214253	ENSMUST00000147909.7	102	ENSMUSG00000070644	Etnk2	ethanolamine kinase 2
284	chr1	133365161	133367330	2170	*	2171	6.75969	12.3553	7.90545	Promoter (<=1kb)	1	133365332	133380316	14985	1	214253	ENSMUST00000129213.1	0	ENSMUSG00000070644	Etnk2	ethanolamine kinase 2
285	chr1	133367686	133368370	685	*	686	7.07916	13.4057	8.70274	Promoter (<=1kb)	1	133367287	133376979	9693	1	214253	ENSMUST00000131450.1	399	ENSMUSG00000070644	Etnk2	ethanolamine kinase 2
286	chr1	133368880	133369190	311	*	312	4.52342	6.5926	3.27915	Promoter (1-2kb)	1	133367287	133376979	9693	1	214253	ENSMUST00000131450.1	1593	ENSMUSG00000070644	Etnk2	ethanolamine kinase 2
287	chr1	133370754	133372366	1613	*	1614	10.2738	22.5249	16.8272	Intron (ENSMUST00000135222.8/214253, intron 3 of 7)	1	133367287	133376979	9693	1	214253	ENSMUST00000131450.1	3467	ENSMUSG00000070644	Etnk2	ethanolamine kinase 2
288	chr1	133372682	133373064	383	*	384	5.48182	8.40007	4.60666	Intron (ENSMUST00000135222.8/214253, intron 3 of 7)	1	133367287	133376979	9693	1	214253	ENSMUST00000131450.1	5395	ENSMUSG00000070644	Etnk2	ethanolamine kinase 2
289	chr1	133373534	133376027	2494	*	2495	6.37165	12.1886	7.86611	Exon (ENSMUST00000135222.8/214253, exon 5 of 8)	1	133367287	133376979	9693	1	214253	ENSMUST00000131450.1	6247	ENSMUSG00000070644	Etnk2	ethanolamine kinase 2
290	chr1	133376435	133377217	783	*	784	5.22149	8.41215	4.60666	Exon (ENSMUST00000135222.8/214253, exon 6 of 8)	1	133383978	133385526	1549	2	20668	ENSMUST00000145922.1	8309	ENSMUSG00000070643	Sox13	SRY (sex determining region Y)-box 13
291	chr1	133882690	133882963	274	*	275	4.28622	6.21284	3.02765	Distal Intergenic	1	133897199	133901327	4129	2	269120	ENSMUST00000124245.2	18364	ENSMUSG00000010311	Optc	opticin
292	chr1	133933755	133934225	471	*	472	3.49626	4.33257	1.4852	Distal Intergenic	1	133910304	133921414	11111	2	116847	ENSMUST00000048432.5	-12341	ENSMUSG00000041577	Prelp	proline arginine-rich end leucine-rich repeat
293	chr1	134060440	134060845	406	*	407	4.93395	7.53305	3.88648	Distal Intergenic	1	134075170	134079120	3951	2	12227	ENSMUST00000020692.6	18275	ENSMUSG00000020423	Btg2	B cell translocation gene 2, anti-proliferative
294	chr1	134494773	134495116	344	*	345	3.88449	4.92143	1.93595	Promoter (<=1kb)	1	134494648	134508774	14127	1	98710	ENSMUST00000047978.8	125	ENSMUSG00000042229	Rabif	RAB interacting factor
295	chr1	134557209	134557686	478	*	479	6.44023	11.3282	7.05002	Promoter (2-3kb)	1	134560171	134635285	75115	1	75605	ENSMUST00000047714.13	-2485	ENSMUSG00000042207	Kdm5b	lysine (K)-specific demethylase 5B
[truncated: 7,795 more rows]

## Sheet: S7. Jun ChIP-seq in Ctrl
Table S7. c-Jun ChIP-seq in the Zbtb7bf/f liver.
[truncated: 14,538 more rows]

## Sheet: S8. Jun ChIP-seq in cKO
Table S8. c-Jun ChIP-seq in the Zbtb7bDli liver.
[truncated: 47,017 more rows]

[truncated: 3 more sheets: S9. ZBTB7B signature, S10. Antibodies, S11. Primers]
